# Supplementary material for: Drug repurposing opportunities across 92 CNS-related conditions using deep learning and whole-genome sequencing
Source: Neurotherapeutics. 2026 Jul 28;23(5):e00976. doi: 10.1016/j.neurot.2026.e00976 (PMC13430166; doi:10.1016/j.neurot.2026.e00976)
Supplement: Multimedia component 1 [file mmc1.xlsx]

## Sheet: Pathways-drug
Supplementary Table 1. Curated drug–indication catalogue with mechanism-aligned KEGG pathway signatures for CNS-related conditions
Drug target pathway	Top related KEGG pathways	Drug name	diseases/disorders treated	Regulatory status	Maturity Rank (A/B/C)	approved date or trial date	References (PMID / NCT / links)	Evidence rank (A/B/C)	Primary category	Secondary tags	9) Confidence score (0-1)
SV2A synaptic vesicle cycle	KEGG:hsa04082;KEGG:hsa04710;KEGG:hsa04713;KEGG:hsa05030;KEGG:hsa05031;KEGG:hsa05032	Levetiracetam	Epilepsy (incl malformations/DEE)	Approved/marketed (global)	A	older	AES ASM summary (US, Apr 1 2024 PDF) + Epilepsy Foundation ASM list	A	Circuit-level / cellular composition anomalies	circuit/excitability; seizure/excitability	0.88
SV2A synaptic vesicle cycle	KEGG:hsa05033;KEGG:hsa04080;KEGG:hsa04720;KEGG:hsa04723;KEGG:hsa04730;KEGG:hsa05022	Brivaracetam	Focal seizures	Approved/marketed (global)	A	older	AES ASM summary (US, Apr 1 2024 PDF) + Epilepsy Foundation ASM list	A	Circuit-level / cellular composition anomalies	circuit/excitability; seizure/excitability	0.88
GABAergic synapse	KEGG:hsa04630;KEGG:hsa04727;KEGG:hsa05012;KEGG:hsa05016;KEGG:hsa05020;KEGG:hsa05010	Diazepam (Diastat/Valtoco)	Seizure clusters/status	Approved/marketed (global)	A	older	AES ASM summary (US, Apr 1 2024 PDF) + Epilepsy Foundation ASM list	A	Circuit-level / cellular composition anomalies	circuit/excitability; seizure/excitability	0.88
GABAergic synapse	KEGG:hsa04630;KEGG:hsa05014;KEGG:hsa00051;KEGG:hsa00052;KEGG:hsa00053;KEGG:hsa00061	Midazolam (Nayzilam/IV)	Seizure clusters/status	Approved/marketed (global)	A	older	AES ASM summary (US, Apr 1 2024 PDF) + Epilepsy Foundation ASM list	A	Circuit-level / cellular composition anomalies	circuit/excitability; seizure/excitability	0.88
GABAergic synapse	KEGG:hsa04630;KEGG:hsa00071;KEGG:hsa00100;KEGG:hsa00120;KEGG:hsa00130;KEGG:hsa00140	Lorazepam (IV)	Status epilepticus	Approved/marketed (global)	A	older	AES ASM summary (US, Apr 1 2024 PDF) + Epilepsy Foundation ASM list	A	Circuit-level / cellular composition anomalies	circuit/excitability; seizure/excitability	0.88
GABAergic synapse	KEGG:hsa00220;KEGG:hsa00230;KEGG:hsa00232;KEGG:hsa00240;KEGG:hsa00250;KEGG:hsa00260	Clobazam	Lennox-Gastaut	Approved/marketed (global)	A	older	AES ASM summary (US, Apr 1 2024 PDF) + Epilepsy Foundation ASM list	A	Circuit-level / cellular composition anomalies	circuit/excitability; seizure/excitability	0.88
GABAergic synapse	KEGG:hsa00270;KEGG:hsa00280;KEGG:hsa00290;KEGG:hsa00310;KEGG:hsa00330;KEGG:hsa00340	Clonazepam	Epilepsy (adjunct)	Approved/marketed (global)	A	older	AES ASM summary (US, Apr 1 2024 PDF) + Epilepsy Foundation ASM list	A	Circuit-level / cellular composition anomalies	circuit/excitability; seizure/excitability	0.88
GABAergic synapse	KEGG:hsa00350;KEGG:hsa00360;KEGG:hsa00380;KEGG:hsa00400;KEGG:hsa00410;KEGG:hsa00430	Phenobarbital	Epilepsy	Approved/marketed (global)	A	older	AES ASM summary (US, Apr 1 2024 PDF) + Epilepsy Foundation ASM list	A	Circuit-level / cellular composition anomalies	circuit/excitability; seizure/excitability	0.88
GABAergic synapse	KEGG:hsa00440;KEGG:hsa00450;KEGG:hsa00470;KEGG:hsa00480;KEGG:hsa00500;KEGG:hsa00510	Primidone	Epilepsy	Approved/marketed (global)	A	older	AES ASM summary (US, Apr 1 2024 PDF) + Epilepsy Foundation ASM list	A	Circuit-level / cellular composition anomalies	circuit/excitability	0.88
GABA metabolism (GABA-T)	KEGG:hsa00511;KEGG:hsa00512;KEGG:hsa00513;KEGG:hsa00514;KEGG:hsa00515;KEGG:hsa00520	Vigabatrin	Infantile spasms; TSC seizures	Approved/marketed (global)	A	2009	AES ASM summary (US, Apr 1 2024 PDF) + Epilepsy Foundation ASM list	A	Circuit-level / cellular composition anomalies	genetic/monogenic; circuit/excitability; seizure/excitability	0.88
GABA reuptake transport	KEGG:hsa00524;KEGG:hsa00531;KEGG:hsa00532;KEGG:hsa00533;KEGG:hsa00534;KEGG:hsa00541	Tiagabine	Focal seizures	Approved/marketed (global)	A	older	AES ASM summary (US, Apr 1 2024 PDF) + Epilepsy Foundation ASM list	A	Circuit-level / cellular composition anomalies	circuit/excitability	0.88
Voltage-gated sodium channels	KEGG:hsa00561;KEGG:hsa00562;KEGG:hsa00563;KEGG:hsa00564;KEGG:hsa00565;KEGG:hsa00590	Phenytoin	Epilepsy	Approved/marketed (global)	A	older	AES ASM summary (US, Apr 1 2024 PDF) + Epilepsy Foundation ASM list	A	Circuit-level / cellular composition anomalies	circuit/excitability; seizure/excitability	0.88
Voltage-gated sodium channels	KEGG:hsa04630;KEGG:hsa00591;KEGG:hsa00592;KEGG:hsa00600;KEGG:hsa00601;KEGG:hsa00603	Fosphenytoin	Status epilepticus	Approved/marketed (global)	A	older	AES ASM summary (US, Apr 1 2024 PDF) + Epilepsy Foundation ASM list	A	Circuit-level / cellular composition anomalies	circuit/excitability; seizure/excitability	0.88
Voltage-gated sodium channels	KEGG:hsa00604;KEGG:hsa00620;KEGG:hsa00630;KEGG:hsa00640;KEGG:hsa00650;KEGG:hsa00730	Carbamazepine	Focal seizures	Approved/marketed (global)	A	older	AES ASM summary (US, Apr 1 2024 PDF) + Epilepsy Foundation ASM list	A	Circuit-level / cellular composition anomalies	circuit/excitability; seizure/excitability	0.88
Voltage-gated sodium channels	KEGG:hsa00740;KEGG:hsa00750;KEGG:hsa00760;KEGG:hsa00770;KEGG:hsa00780;KEGG:hsa00785	Oxcarbazepine	Focal seizures	Approved/marketed (global)	A	older	AES ASM summary (US, Apr 1 2024 PDF) + Epilepsy Foundation ASM list	A	Circuit-level / cellular composition anomalies	circuit/excitability; seizure/excitability	0.88
Voltage-gated sodium channels	KEGG:hsa00790;KEGG:hsa00830;KEGG:hsa00860;KEGG:hsa00900;KEGG:hsa00910;KEGG:hsa00920	Eslicarbazepine	Focal seizures	Approved/marketed (global)	A	older	AES ASM summary (US, Apr 1 2024 PDF) + Epilepsy Foundation ASM list	A	Circuit-level / cellular composition anomalies	circuit/excitability; seizure/excitability	0.88
Voltage-gated sodium channels	KEGG:hsa00250;KEGG:hsa04724;KEGG:hsa00970;KEGG:hsa00980;KEGG:hsa00982;KEGG:hsa00983	Lamotrigine	Epilepsy	Approved/marketed (global)	A	older	AES ASM summary (US, Apr 1 2024 PDF) + Epilepsy Foundation ASM list	A	Circuit-level / cellular composition anomalies	circuit/excitability; seizure/excitability	0.88
Voltage-gated sodium channels (slow inactivation)	KEGG:hsa01040;KEGG:hsa01100;KEGG:hsa01200;KEGG:hsa01210;KEGG:hsa01212;KEGG:hsa01230	Lacosamide	Focal seizures	Approved/marketed (global)	A	2008	AES ASM summary (US, Apr 1 2024 PDF) + Epilepsy Foundation ASM list	A	Circuit-level / cellular composition anomalies	circuit/excitability	0.88
Voltage-gated sodium channels (persistent current)	KEGG:hsa01232;KEGG:hsa01240;KEGG:hsa01250;KEGG:hsa03008;KEGG:hsa03010;KEGG:hsa03013	Cenobamate	Focal seizures	Approved/marketed (global)	A	2019	AES ASM summary (US, Apr 1 2024 PDF) + Epilepsy Foundation ASM list	A	Circuit-level / cellular composition anomalies	circuit/excitability; seizure/excitability	0.88
Voltage-gated sodium channels (inactivation)	KEGG:hsa03015;KEGG:hsa03018;KEGG:hsa03020;KEGG:hsa03040;KEGG:hsa03050;KEGG:hsa03320	Rufinamide	Lennox-Gastaut	Approved/marketed (global)	A	older	AES ASM summary (US, Apr 1 2024 PDF) + Epilepsy Foundation ASM list	A	Circuit-level / cellular composition anomalies	circuit/excitability; seizure/excitability	0.88
Voltage-gated calcium channels (alpha2delta)	KEGG:hsa04061;KEGG:hsa04068;KEGG:hsa04071;KEGG:hsa04072;KEGG:hsa04120;KEGG:hsa04130	Gabapentin	Focal seizures (adjunct)	Approved/marketed (global)	A	older	AES ASM summary (US, Apr 1 2024 PDF) + Epilepsy Foundation ASM list	A	Circuit-level / cellular composition anomalies	circuit/excitability	0.88
Voltage-gated calcium channels (alpha2delta)	KEGG:hsa04136;KEGG:hsa04140;KEGG:hsa04141;KEGG:hsa04142;KEGG:hsa04144;KEGG:hsa04146	Pregabalin	Focal seizures (adjunct)	Approved/marketed (global)	A	older	AES ASM summary (US, Apr 1 2024 PDF) + Epilepsy Foundation ASM list	A	Circuit-level / cellular composition anomalies	circuit/excitability	0.88
T-type calcium channels	KEGG:hsa04152;KEGG:hsa04215;KEGG:hsa04310;KEGG:hsa04330;KEGG:hsa04340;KEGG:hsa04350	Ethosuximide	Absence seizures	Approved/marketed (global)	A	older	AES ASM summary (US, Apr 1 2024 PDF) + Epilepsy Foundation ASM list	A	Circuit-level / cellular composition anomalies	circuit/excitability; seizure/excitability	0.88
T-type calcium channels	KEGG:hsa04371;KEGG:hsa04390;KEGG:hsa04392;KEGG:hsa04514;KEGG:hsa04520;KEGG:hsa04530	Methsuximide	Absence seizures (refractory)	Approved/marketed (global)	A	older	AES ASM summary (US, Apr 1 2024 PDF) + Epilepsy Foundation ASM list	A	Circuit-level / cellular composition anomalies	circuit/excitability; seizure/excitability	0.88
Glutamatergic synapse (AMPA)	KEGG:hsa00250;KEGG:hsa04540;KEGG:hsa04550;KEGG:hsa04622;KEGG:hsa04625;KEGG:hsa04664	Perampanel	Focal seizures	Approved/marketed (global)	A	2012	AES ASM summary (US, Apr 1 2024 PDF) + Epilepsy Foundation ASM list	A	Circuit-level / cellular composition anomalies	circuit/excitability; seizure/excitability	0.88
Glutamatergic synapse (NMDA/mixed)	KEGG:hsa00250;KEGG:hsa04750;KEGG:hsa04820;KEGG:hsa04910;KEGG:hsa04912;KEGG:hsa04915	Felbamate	Lennox-Gastaut	Approved/marketed (global)	A	older	AES ASM summary (US, Apr 1 2024 PDF) + Epilepsy Foundation ASM list	A	Circuit-level / cellular composition anomalies	circuit/excitability; seizure/excitability	0.88
Carbonic anhydrase / pH regulation	KEGG:hsa04014;KEGG:hsa03020;KEGG:hsa04917;KEGG:hsa04919;KEGG:hsa04920;KEGG:hsa04922	Acetazolamide	Epilepsy (adjunct)	Approved/marketed (global)	A	older	AES ASM summary (US, Apr 1 2024 PDF) + Epilepsy Foundation ASM list	A	Circuit-level / cellular composition anomalies	circuit/excitability	0.88
Carbonic anhydrase / mixed	KEGG:hsa04014;KEGG:hsa03020;KEGG:hsa04926;KEGG:hsa04933;KEGG:hsa04979;KEGG:hsa04980	Zonisamide	Focal seizures	Approved/marketed (global)	A	older	AES ASM summary (US, Apr 1 2024 PDF) + Epilepsy Foundation ASM list	A	Circuit-level / cellular composition anomalies	circuit/excitability; seizure/excitability	0.88
Mixed (GABA/Na/HDAC)	KEGG:hsa04981;KEGG:hsa05206;KEGG:hsa05230;KEGG:hsa05231;KEGG:hsa05321;KEGG:hsa04060	Valproate / Divalproex	Epilepsy	Approved/marketed (global)	A	older	AES ASM summary (US, Apr 1 2024 PDF) + Epilepsy Foundation ASM list	A	Circuit-level / cellular composition anomalies	circuit/excitability; seizure/excitability	0.88
Glutamatergic synapse / mixed	KEGG:hsa00250;KEGG:hsa04062;KEGG:hsa04064;KEGG:hsa04610;KEGG:hsa04620;KEGG:hsa04621	Topiramate	Epilepsy; migraine	Approved/marketed (global)	A	older	AES ASM summary (US, Apr 1 2024 PDF) + Epilepsy Foundation ASM list	A	Circuit-level / cellular composition anomalies	circuit/excitability; seizure/excitability; neurovascular/migraine	0.88
Potassium channel opener (Kv7)	KEGG:hsa04657;KEGG:hsa04660;KEGG:hsa04662;KEGG:hsa04668;KEGG:hsa04670;KEGG:hsa02010	Ezogabine/Retigabine (withdrawn; historical)	Focal seizures (historical)	Approved/marketed (global)	A	older	AES ASM summary (US, Apr 1 2024 PDF) + Epilepsy Foundation ASM list	A	Circuit-level / cellular composition anomalies	circuit/excitability; seizure/excitability	0.88
Endocannabinoid signaling	KEGG:hsa04723;KEGG:hsa03410;KEGG:hsa03420;KEGG:hsa03430;KEGG:hsa03440;KEGG:hsa03460	Cannabidiol (Epidiolex)	Dravet; LGS; TSC seizures	Approved/marketed (global)	A	2018–2020	AES ASM summary (US, Apr 1 2024 PDF) + Epilepsy Foundation ASM list	A	Circuit-level / cellular composition anomalies	genetic/monogenic; circuit/excitability; seizure/excitability	0.88
Serotonergic modulation	KEGG:hsa04726;KEGG:hsa04010;KEGG:hsa04012;KEGG:hsa04015;KEGG:hsa04066;KEGG:hsa04110	Fenfluramine (Fintepla)	Dravet syndrome	Approved/marketed (global)	A	2020	AES ASM summary (US, Apr 1 2024 PDF) + Epilepsy Foundation ASM list	A	Circuit-level / cellular composition anomalies	circuit/excitability; seizure/excitability; psychiatric	0.88
Broad / supportive (CYP inhibition)	KEGG:hsa04115;KEGG:hsa04151;KEGG:hsa04210;KEGG:hsa04370;KEGG:hsa04510;KEGG:hsa04810	Stiripentol	Dravet syndrome (adjunct)	Approved/marketed (global)	A	older	AES ASM summary (US, Apr 1 2024 PDF) + Epilepsy Foundation ASM list	A	Circuit-level / cellular composition anomalies	circuit/excitability; seizure/excitability	0.88
Corticotropin axis / steroidogenesis	KEGG:hsa04150;KEGG:hsa04082;KEGG:hsa04710;KEGG:hsa04713;KEGG:hsa05030;KEGG:hsa05031	ACTH (repository corticotropin)	Infantile spasms	Approved/marketed (global)	A	older	AES ASM summary (US, Apr 1 2024 PDF) + Epilepsy Foundation ASM list	A	Circuit-level / cellular composition anomalies	circuit/excitability	0.88
Type I interferon signaling	KEGG:hsa04672;KEGG:hsa05340;KEGG:hsa04612;KEGG:hsa04658;KEGG:hsa04659;KEGG:hsa03250	Interferon beta-1a (Avonex/Rebif)	Relapsing MS	Approved/marketed (global)	A	older	National MS Society DMT page + Drugs@FDA (see inclusion note)	A	Acquired brain anomalies	acquired; neuroinflammatory/demyelinating	0.93
Type I interferon signaling	KEGG:hsa03260;KEGG:hsa03265;KEGG:hsa03266;KEGG:hsa03272;KEGG:hsa05100;KEGG:hsa05110	Interferon beta-1b (Betaseron/Extavia)	Relapsing MS	Approved/marketed (global)	A	older	National MS Society DMT page + Drugs@FDA (see inclusion note)	A	Acquired brain anomalies	acquired; neuroinflammatory/demyelinating	0.93
Type I interferon signaling	KEGG:hsa05120;KEGG:hsa05130;KEGG:hsa05132;KEGG:hsa05135;KEGG:hsa05144;KEGG:hsa05150	Peginterferon beta-1a (Plegridy)	Relapsing MS	Approved/marketed (global)	A	older	National MS Society DMT page + Drugs@FDA (see inclusion note)	A	Acquired brain anomalies	acquired; neuroinflammatory/demyelinating	0.93
Immune modulation (antigen mimicry)	KEGG:hsa03264;KEGG:hsa03267;KEGG:hsa03271;KEGG:hsa03273;KEGG:hsa04932;KEGG:hsa04936	Glatiramer acetate (Copaxone/Glatopa)	Relapsing MS	Approved/marketed (global)	A	1996	National MS Society DMT page + Drugs@FDA (see inclusion note)	A	Acquired brain anomalies	acquired; neuroinflammatory/demyelinating; remyelination	0.93
Pyrimidine synthesis (DHODH)	KEGG:hsa05152;KEGG:hsa05160;KEGG:hsa05161;KEGG:hsa05162;KEGG:hsa05163;KEGG:hsa05164	Teriflunomide (Aubagio)	Relapsing MS	Approved/marketed (global)	A	2012	National MS Society DMT page + Drugs@FDA (see inclusion note)	A	Acquired brain anomalies	acquired; neuroinflammatory/demyelinating	0.93
Nrf2 antioxidant response	KEGG:hsa05165;KEGG:hsa05168;KEGG:hsa05169;KEGG:hsa05170;KEGG:hsa05171;KEGG:hsa05203	Dimethyl fumarate (Tecfidera)	Relapsing MS	Approved/marketed (global)	A	2013	National MS Society DMT page + Drugs@FDA (see inclusion note)	A	Acquired brain anomalies	acquired; neuroinflammatory/demyelinating	0.93
Nrf2 antioxidant response	KEGG:hsa05320;KEGG:hsa05416;KEGG:hsa05166;KEGG:hsa05167;KEGG:hsa04672;KEGG:hsa05340	Diroximel fumarate (Vumerity)	Relapsing MS	Approved/marketed (global)	A	2019	National MS Society DMT page + Drugs@FDA (see inclusion note)	A	Acquired brain anomalies	acquired; neuroinflammatory/demyelinating	0.93
Nrf2 antioxidant response	KEGG:hsa04612;KEGG:hsa04658;KEGG:hsa04659;KEGG:hsa03250;KEGG:hsa03260;KEGG:hsa03265	Monomethyl fumarate (Bafiertam)	Relapsing MS	Approved/marketed (global)	A	2020	National MS Society DMT page + Drugs@FDA (see inclusion note)	A	Acquired brain anomalies	acquired; neuroinflammatory/demyelinating	0.93
S1P receptor signaling	KEGG:hsa03266;KEGG:hsa03272;KEGG:hsa05100;KEGG:hsa05110;KEGG:hsa05120;KEGG:hsa05130	Fingolimod (Gilenya)	Relapsing MS	Approved/marketed (global)	A	2010	National MS Society DMT page + Drugs@FDA (see inclusion note)	A	Acquired brain anomalies	acquired; neuroinflammatory/demyelinating	0.93
S1P receptor signaling	KEGG:hsa05132;KEGG:hsa05135;KEGG:hsa05144;KEGG:hsa05150;KEGG:hsa05152;KEGG:hsa05160	Siponimod (Mayzent)	Active SPMS/relapsing	Approved/marketed (global)	A	2019	National MS Society DMT page + Drugs@FDA (see inclusion note)	A	Acquired brain anomalies	acquired	0.93
S1P receptor signaling	KEGG:hsa05161;KEGG:hsa05162;KEGG:hsa05163;KEGG:hsa05164;KEGG:hsa05165;KEGG:hsa05168	Ozanimod (Zeposia)	Relapsing MS	Approved/marketed (global)	A	2020	National MS Society DMT page + Drugs@FDA (see inclusion note)	A	Acquired brain anomalies	acquired; neuroinflammatory/demyelinating	0.93
S1P receptor signaling	KEGG:hsa05169;KEGG:hsa05170;KEGG:hsa05171;KEGG:hsa05203;KEGG:hsa05320;KEGG:hsa05416	Ponesimod (Ponvory)	Relapsing MS	Approved/marketed (global)	A	2021	National MS Society DMT page + Drugs@FDA (see inclusion note)	A	Acquired brain anomalies	acquired; neuroinflammatory/demyelinating	0.93
Purine analog / lymphocyte depletion	KEGG:hsa05166;KEGG:hsa05167;KEGG:hsa00051;KEGG:hsa00052;KEGG:hsa00053;KEGG:hsa00061	Cladribine (Mavenclad)	Relapsing MS	Approved/marketed (global)	A	2019	National MS Society DMT page + Drugs@FDA (see inclusion note)	A	Acquired brain anomalies	acquired; neuroinflammatory/demyelinating	0.93
Integrin signaling / leukocyte trafficking	KEGG:hsa00071;KEGG:hsa00100;KEGG:hsa00120;KEGG:hsa00130;KEGG:hsa00140;KEGG:hsa00220	Natalizumab (Tysabri)	Relapsing MS	Approved/marketed (global)	A	2004	National MS Society DMT page + Drugs@FDA (see inclusion note)	A	Acquired brain anomalies	acquired; neuroinflammatory/demyelinating	0.93
B-cell depletion (CD20)	KEGG:hsa05142;KEGG:hsa05332;KEGG:hsa05202;KEGG:hsa05205;KEGG:hsa05210;KEGG:hsa05211	Ocrelizumab (Ocrevus)	Relapsing MS + PPMS	Approved/marketed (global)	A	2017	National MS Society DMT page + Drugs@FDA (see inclusion note)	A	Acquired brain anomalies	acquired; neuroinflammatory/demyelinating	0.93
B-cell depletion (CD20)	KEGG:hsa05212;KEGG:hsa05213;KEGG:hsa05215;KEGG:hsa05216;KEGG:hsa05217;KEGG:hsa05219	Ofatumumab (Kesimpta)	Relapsing MS	Approved/marketed (global)	A	2020	National MS Society DMT page + Drugs@FDA (see inclusion note)	A	Acquired brain anomalies	acquired; neuroinflammatory/demyelinating	0.93
B-cell depletion (CD20)	KEGG:hsa05220;KEGG:hsa05221;KEGG:hsa05222;KEGG:hsa05225;KEGG:hsa05226;KEGG:hsa05235	Ublituximab (Briumvi)	Relapsing MS	Approved/marketed (global)	A	2022	National MS Society DMT page + Drugs@FDA (see inclusion note)	A	Acquired brain anomalies	acquired; neuroinflammatory/demyelinating	0.93
CD52 depletion	KEGG:hsa00230;KEGG:hsa00232;KEGG:hsa00240;KEGG:hsa00260;KEGG:hsa00270;KEGG:hsa00280	Alemtuzumab (Lemtrada)	Relapsing MS (selected)	Approved/marketed (global)	A	2014	National MS Society DMT page + Drugs@FDA (see inclusion note)	A	Acquired brain anomalies	acquired; neuroinflammatory/demyelinating	0.93
Topoisomerase II (immunosuppressive)	KEGG:hsa04014;KEGG:hsa03020;KEGG:hsa00290;KEGG:hsa00310;KEGG:hsa00330;KEGG:hsa00340	Mitoxantrone	Worsening RRMS/SPMS (rare use)	Approved/marketed (global)	A	2000	National MS Society DMT page + Drugs@FDA (see inclusion note)	A	Acquired brain anomalies	acquired	0.93
IDH1/2 metabolic reprogramming	KEGG:hsa05214;KEGG:hsa04014;KEGG:hsa03020;KEGG:hsa05218;KEGG:hsa05200;KEGG:hsa05223	Vorasidenib (Voranigo)	IDH-mutant grade 2 glioma	Approved/marketed (global)	A	2024-08-06	FDA approval; INDIGO trial publication	A	Structural brain anomalies	genetic/monogenic; structural/lesional; neoplastic	0.93
MAPK signaling	KEGG:hsa05214;KEGG:hsa04010;KEGG:hsa05224;KEGG:hsa03264;KEGG:hsa03267;KEGG:hsa03271	Tovorafenib (Ojemda)	BRAF-altered pediatric low-grade glioma	Approved/marketed (global)	A	2024-04-23	FDA approval; PMID:39808502	A	Structural brain anomalies	structural/lesional; neoplastic	0.93
MAPK signaling	KEGG:hsa05214;KEGG:hsa04010;KEGG:hsa03273;KEGG:hsa04932;KEGG:hsa04936;KEGG:hsa05142	Dabrafenib + Trametinib	BRAF V600E pediatric low-grade glioma	Approved/marketed (global)	A	2023-03	FDA approval; PMID:37610803	A	Structural brain anomalies	structural/lesional; neoplastic	0.93
Mitochondrial proteostasis (ClpP activation)	KEGG:hsa05214;KEGG:hsa05332;KEGG:hsa05218;KEGG:hsa05202;KEGG:hsa05205;KEGG:hsa05210	Dordaviprone (Modeyso)	H3 K27M–mutant diffuse midline glioma (progressed)	Approved/marketed (global)	A	2025-08-06	FDA approval page	A	Structural brain anomalies	structural/lesional; neoplastic	0.93
NTRK oncogenic signaling	KEGG:hsa05211;KEGG:hsa05212;KEGG:hsa05213;KEGG:hsa05215;KEGG:hsa05216;KEGG:hsa05217	Larotrectinib	NTRK fusion+ tumors incl. CNS/brain mets	Approved/marketed (global)	A	2018	Drugs@FDA; NCCN CNS mets slides	A	Structural brain anomalies	structural/lesional	0.93
NTRK/ROS1 oncogenic signaling	KEGG:hsa05219;KEGG:hsa05220;KEGG:hsa05221;KEGG:hsa05222;KEGG:hsa05225;KEGG:hsa05226	Entrectinib	NTRK fusion+ tumors incl. CNS; ROS1+ NSCLC brain mets	Approved/marketed (global)	A	2019	Drugs@FDA; NCCN CNS mets slides	A	Structural brain anomalies	structural/lesional; neoplastic	0.93
ErbB (EGFR) signaling	KEGG:hsa04012;KEGG:hsa05235;KEGG:hsa05200;KEGG:hsa05223;KEGG:hsa05224;KEGG:hsa05022	Osimertinib	EGFR-mutant NSCLC with brain metastases	Approved/marketed (global)	A	2015	Drugs@FDA; NCCN CNS mets slides	B	Structural brain anomalies	structural/lesional; neoplastic	0.73
ErbB (EGFR) signaling	KEGG:hsa04012;KEGG:hsa00350;KEGG:hsa00360;KEGG:hsa00380;KEGG:hsa00400;KEGG:hsa00410	Erlotinib	EGFR-mutant NSCLC (CNS activity reported)	Approved/marketed (global)	A	2004	Drugs@FDA	A	Structural brain anomalies	structural/lesional; neoplastic	0.93
ErbB (EGFR) signaling	KEGG:hsa04012;KEGG:hsa00430;KEGG:hsa00440;KEGG:hsa00450;KEGG:hsa00470;KEGG:hsa00480	Gefitinib	EGFR-mutant NSCLC (CNS activity reported)	Approved/marketed (global)	A	2003/2015	Drugs@FDA	A	Structural brain anomalies	structural/lesional; neoplastic	0.93
ErbB (EGFR) signaling	KEGG:hsa04012;KEGG:hsa00500;KEGG:hsa00510;KEGG:hsa00511;KEGG:hsa00512;KEGG:hsa00513	Afatinib	EGFR-mutant NSCLC	Approved/marketed (global)	A	2013	Drugs@FDA	A	Structural brain anomalies	structural/lesional; neoplastic	0.93
ErbB (EGFR) signaling	KEGG:hsa04012;KEGG:hsa00514;KEGG:hsa00515;KEGG:hsa00520;KEGG:hsa00524;KEGG:hsa00531	Dacomitinib	EGFR-mutant NSCLC	Approved/marketed (global)	A	2018	Drugs@FDA	A	Structural brain anomalies	structural/lesional; neoplastic	0.93
ErbB (EGFR) signaling	KEGG:hsa04012;KEGG:hsa00532;KEGG:hsa00533;KEGG:hsa00534;KEGG:hsa00541;KEGG:hsa00561	Mobocertinib	EGFR exon 20 NSCLC (some CNS use)	Approved/marketed (global)	A	2021	Drugs@FDA (status may change)	A	Structural brain anomalies	structural/lesional; neoplastic	0.93
ErbB (EGFR) signaling	KEGG:hsa04012;KEGG:hsa00562;KEGG:hsa00563;KEGG:hsa00564;KEGG:hsa00565;KEGG:hsa00590	Amivantamab	EGFR exon 20 NSCLC (CNS contexts)	Approved/marketed (global)	A	2021	Drugs@FDA	B	Structural brain anomalies	structural/lesional; neoplastic	0.73
ALK signaling (MAPK/PI3K downstream)	KEGG:hsa04151;KEGG:hsa04010;KEGG:hsa05012;KEGG:hsa05016;KEGG:hsa05020;KEGG:hsa05010	Alectinib	ALK+ NSCLC with brain metastases	Approved/marketed (global)	A	2015/2017	Drugs@FDA; NCCN CNS mets slides	B	Structural brain anomalies	structural/lesional; neoplastic	0.73
ALK signaling (MAPK/PI3K downstream)	KEGG:hsa04151;KEGG:hsa04010;KEGG:hsa05014;KEGG:hsa00591;KEGG:hsa00592;KEGG:hsa00600	Lorlatinib	ALK+ NSCLC with brain metastases	Approved/marketed (global)	A	2018	Drugs@FDA; NCCN CNS mets slides	B	Structural brain anomalies	structural/lesional; neoplastic	0.73
ALK signaling (MAPK/PI3K downstream)	KEGG:hsa04151;KEGG:hsa04010;KEGG:hsa00601;KEGG:hsa00603;KEGG:hsa00604;KEGG:hsa00620	Brigatinib	ALK+ NSCLC	Approved/marketed (global)	A	2017	Drugs@FDA	A	Structural brain anomalies	structural/lesional; neoplastic	0.93
ALK signaling (MAPK/PI3K downstream)	KEGG:hsa04151;KEGG:hsa04010;KEGG:hsa00630;KEGG:hsa00640;KEGG:hsa00650;KEGG:hsa00730	Ceritinib	ALK+ NSCLC	Approved/marketed (global)	A	2014	Drugs@FDA	A	Structural brain anomalies	structural/lesional; neoplastic	0.93
ALK/ROS1 signaling	KEGG:hsa00740;KEGG:hsa00750;KEGG:hsa00760;KEGG:hsa00770;KEGG:hsa00780;KEGG:hsa00785	Crizotinib	ALK+/ROS1+ NSCLC	Approved/marketed (global)	A	2011	Drugs@FDA	A	Structural brain anomalies	structural/lesional; neoplastic	0.93
ROS1 signaling	KEGG:hsa00790;KEGG:hsa00830;KEGG:hsa00860;KEGG:hsa00900;KEGG:hsa00910;KEGG:hsa00920	Repotrectinib	ROS1+ NSCLC (CNS activity)	Approved/marketed (global)	A	2023	Drugs@FDA; NCCN CNS mets slides	A	Structural brain anomalies	structural/lesional; neoplastic	0.93
ROS1 signaling	KEGG:hsa00970;KEGG:hsa00980;KEGG:hsa00982;KEGG:hsa00983;KEGG:hsa01040;KEGG:hsa01100	Lorlatinib (ROS1)	ROS1+ NSCLC (off-label/contexts)	Approved/marketed (global)	A	2018	Drugs@FDA	B	Structural brain anomalies	structural/lesional; neoplastic	0.73
MET signaling (MAPK/PI3K downstream)	KEGG:hsa04151;KEGG:hsa04010;KEGG:hsa01200;KEGG:hsa01210;KEGG:hsa01212;KEGG:hsa01230	Capmatinib	MET exon 14 NSCLC	Approved/marketed (global)	A	2020	Drugs@FDA	A	Structural brain anomalies	structural/lesional	0.93
MET signaling (MAPK/PI3K downstream)	KEGG:hsa04151;KEGG:hsa04010;KEGG:hsa01232;KEGG:hsa01240;KEGG:hsa01250;KEGG:hsa03008	Tepotinib	MET exon 14 NSCLC	Approved/marketed (global)	A	2021	Drugs@FDA	A	Structural brain anomalies	structural/lesional	0.93
RET signaling (MAPK/PI3K downstream)	KEGG:hsa04151;KEGG:hsa04010;KEGG:hsa03010;KEGG:hsa03013;KEGG:hsa03015;KEGG:hsa03018	Selpercatinib	RET-altered NSCLC (CNS activity)	Approved/marketed (global)	A	2020	Drugs@FDA; NCCN CNS mets slides	A	Structural brain anomalies	structural/lesional; neoplastic	0.93
RET signaling (MAPK/PI3K downstream)	KEGG:hsa04151;KEGG:hsa03040;KEGG:hsa03050;KEGG:hsa03320;KEGG:hsa04061;KEGG:hsa04068	Pralsetinib	RET-altered NSCLC	Approved/marketed (global)	A	2020	Drugs@FDA	A	Structural brain anomalies	structural/lesional; neoplastic	0.93
BRAF/MAPK signaling	KEGG:hsa04071;KEGG:hsa04072;KEGG:hsa04120;KEGG:hsa04130;KEGG:hsa04136;KEGG:hsa04140	Dabrafenib	BRAF V600 NSCLC/melanoma (brain mets contexts)	Approved/marketed (global)	A	2013	Drugs@FDA; NCCN CNS mets slides	B	Structural brain anomalies	structural/lesional; neoplastic	0.73
BRAF/MAPK signaling	KEGG:hsa04141;KEGG:hsa04142;KEGG:hsa04144;KEGG:hsa04146;KEGG:hsa04152;KEGG:hsa04215	Trametinib	BRAF V600 tumors (brain mets contexts)	Approved/marketed (global)	A	2013	Drugs@FDA	B	Structural brain anomalies	structural/lesional	0.73
KRAS signaling (MAPK)	KEGG:hsa04014;KEGG:hsa03020;KEGG:hsa04310;KEGG:hsa04330;KEGG:hsa04340;KEGG:hsa04350	Sotorasib	KRAS G12C NSCLC (CNS contexts)	Approved/marketed (global)	A	2021	Drugs@FDA	B	Structural brain anomalies	structural/lesional; neoplastic	0.73
KRAS signaling (MAPK)	KEGG:hsa04014;KEGG:hsa03020;KEGG:hsa04371;KEGG:hsa04390;KEGG:hsa04392;KEGG:hsa04514	Adagrasib	KRAS G12C NSCLC (CNS contexts)	Approved/marketed (global)	A	2022	Drugs@FDA; brain mets review (PMC11171378)	B	Structural brain anomalies	structural/lesional; neoplastic	0.73
ErbB2 (HER2) signaling	KEGG:hsa04012;KEGG:hsa04520;KEGG:hsa04530;KEGG:hsa04540;KEGG:hsa04550;KEGG:hsa04622	Tucatinib	HER2+ breast cancer with brain metastases	Approved/marketed (global)	A	2020	Drugs@FDA; NCCN CNS mets slides	B	Structural brain anomalies	structural/lesional; neoplastic	0.73
ErbB2 (HER2) signaling	KEGG:hsa04012;KEGG:hsa04625;KEGG:hsa04664;KEGG:hsa04750;KEGG:hsa04820;KEGG:hsa04910	Lapatinib	HER2+ breast cancer (CNS use)	Approved/marketed (global)	A	2007	Drugs@FDA	A	Structural brain anomalies	structural/lesional; neoplastic	0.93
ErbB2 (HER2) signaling	KEGG:hsa04912;KEGG:hsa04915;KEGG:hsa04917;KEGG:hsa04919;KEGG:hsa04920;KEGG:hsa04922	Neratinib	HER2+ breast cancer	Approved/marketed (global)	A	2017	Drugs@FDA	A	Structural brain anomalies	structural/lesional; neoplastic	0.93
ErbB2 (HER2) signaling	KEGG:hsa04014;KEGG:hsa03020;KEGG:hsa04926;KEGG:hsa04933;KEGG:hsa04979;KEGG:hsa04980	Trastuzumab deruxtecan	HER2+ cancers (brain mets contexts)	Approved/marketed (global)	A	2019	Drugs@FDA	B	Structural brain anomalies	structural/lesional; neoplastic	0.73
ErbB2 (HER2) signaling	KEGG:hsa04014;KEGG:hsa03020;KEGG:hsa04981;KEGG:hsa05206;KEGG:hsa05230;KEGG:hsa05231	Trastuzumab emtansine (T-DM1)	HER2+ breast cancer (CNS contexts)	Approved/marketed (global)	A	2013	Drugs@FDA	B	Structural brain anomalies	structural/lesional; neoplastic	0.73
MAPK signaling	KEGG:hsa05321;KEGG:hsa04060;KEGG:hsa04062;KEGG:hsa04064;KEGG:hsa04610;KEGG:hsa04620	Vemurafenib	BRAF V600 melanoma (brain mets contexts)	Approved/marketed (global)	A	2011	Drugs@FDA	B	Structural brain anomalies	structural/lesional; neoplastic	0.73
MAPK signaling	KEGG:hsa04621;KEGG:hsa04657;KEGG:hsa04660;KEGG:hsa04662;KEGG:hsa04668;KEGG:hsa04670	Encorafenib	BRAF V600 melanoma	Approved/marketed (global)	A	2018	Drugs@FDA	A	Structural brain anomalies	structural/lesional; neoplastic	0.93
MAPK signaling	KEGG:hsa02010;KEGG:hsa03410;KEGG:hsa03420;KEGG:hsa03430;KEGG:hsa03440;KEGG:hsa03460	Cobimetinib	BRAF V600 melanoma (combo)	Approved/marketed (global)	A	2015	Drugs@FDA	A	Structural brain anomalies	structural/lesional	0.93
MAPK signaling	KEGG:hsa04015;KEGG:hsa04066;KEGG:hsa04110;KEGG:hsa04115;KEGG:hsa04210;KEGG:hsa04370	Binimetinib	BRAF V600 melanoma (combo)	Approved/marketed (global)	A	2018	Drugs@FDA	A	Structural brain anomalies	structural/lesional	0.93
Immune checkpoint signaling	KEGG:hsa04510;KEGG:hsa04810;KEGG:hsa04150;KEGG:hsa04672;KEGG:hsa05340;KEGG:hsa04612	Pembrolizumab	Melanoma/NSCLC brain metastases	Approved/marketed (global)	A	2014	Drugs@FDA; NCCN CNS mets slides	B	Structural brain anomalies	structural/lesional	0.73
Immune checkpoint signaling	KEGG:hsa04658;KEGG:hsa04659;KEGG:hsa03264;KEGG:hsa03267;KEGG:hsa03271;KEGG:hsa03273	Nivolumab	Melanoma/NSCLC brain metastases	Approved/marketed (global)	A	2014	Drugs@FDA	B	Structural brain anomalies	structural/lesional	0.73
Immune checkpoint signaling	KEGG:hsa04932;KEGG:hsa04936;KEGG:hsa05142;KEGG:hsa05332;KEGG:hsa03250;KEGG:hsa03260	Ipilimumab	Melanoma brain metastases (combo)	Approved/marketed (global)	A	2011	Drugs@FDA	B	Structural brain anomalies	structural/lesional	0.73
VEGF signaling	KEGG:hsa05214;KEGG:hsa04370;KEGG:hsa03265;KEGG:hsa03266;KEGG:hsa03272;KEGG:hsa05100	Bevacizumab	Radiation necrosis; recurrent glioma (off-label); NF2 VS trials	Approved/marketed (global)	A	2004	Drugs@FDA + NF2 phase II 2023	A	Structural brain anomalies	structural/lesional; neoplastic	0.93
VEGF signaling	KEGG:hsa04370;KEGG:hsa05110;KEGG:hsa05120;KEGG:hsa05130;KEGG:hsa05132;KEGG:hsa05135	Sunitinib	Systemic cancers; intracranial disease contexts	Approved/marketed (global)	A	2006	Drugs@FDA	B	Structural brain anomalies	structural/lesional	0.73
VEGF signaling	KEGG:hsa04370;KEGG:hsa05144;KEGG:hsa05150;KEGG:hsa05152;KEGG:hsa05160;KEGG:hsa05161	Cabozantinib	RCC; intracranial mets contexts	Approved/marketed (global)	A	2012	Drugs@FDA	B	Structural brain anomalies	structural/lesional	0.73
VEGF signaling	KEGG:hsa04370;KEGG:hsa05162;KEGG:hsa05163;KEGG:hsa05164;KEGG:hsa05165;KEGG:hsa05168	Lenvatinib	Systemic cancers; intracranial mets contexts	Approved/marketed (global)	A	2015	Drugs@FDA	B	Structural brain anomalies	structural/lesional	0.73
VEGF signaling	KEGG:hsa04370;KEGG:hsa05169;KEGG:hsa05170;KEGG:hsa05171;KEGG:hsa05203;KEGG:hsa05320	Axitinib	RCC; intracranial mets contexts	Approved/marketed (global)	A	2012	Drugs@FDA	B	Structural brain anomalies	structural/lesional	0.73
VEGF signaling	KEGG:hsa04370;KEGG:hsa05416;KEGG:hsa05218;KEGG:hsa05202;KEGG:hsa05205;KEGG:hsa05210	Pazopanib	RCC; intracranial mets contexts	Approved/marketed (global)	A	2009	Drugs@FDA	B	Structural brain anomalies	structural/lesional	0.73
DNA repair (PARP-mediated)	KEGG:hsa05211;KEGG:hsa05212;KEGG:hsa05213;KEGG:hsa05215;KEGG:hsa05216;KEGG:hsa05217	Olaparib	BRCA cancers; brain mets/CNS trial contexts	Approved/marketed (global)	A	2014	Drugs@FDA	B	Structural brain anomalies	structural/lesional	0.73
DNA repair (PARP-mediated)	KEGG:hsa05219;KEGG:hsa05220;KEGG:hsa05221;KEGG:hsa05222;KEGG:hsa05225;KEGG:hsa05226	Talazoparib	Breast cancer; CNS contexts	Approved/marketed (global)	A	2018	Drugs@FDA	B	Structural brain anomalies	structural/lesional; neoplastic	0.73
DNA repair (PARP-mediated)	KEGG:hsa05235;KEGG:hsa05200;KEGG:hsa05223;KEGG:hsa05224;KEGG:hsa05166;KEGG:hsa05167	Niraparib	Ovarian cancer; CNS contexts	Approved/marketed (global)	A	2017	Drugs@FDA	B	Structural brain anomalies	structural/lesional; neoplastic	0.73
DNA repair (PARP-mediated)	KEGG:hsa00051;KEGG:hsa00052;KEGG:hsa00053;KEGG:hsa00061;KEGG:hsa00071;KEGG:hsa00100	Rucaparib	Ovarian cancer; CNS contexts	Approved/marketed (global)	A	2016	Drugs@FDA	B	Structural brain anomalies	structural/lesional; neoplastic	0.73
mTOR signaling	KEGG:hsa04150;KEGG:hsa05032;KEGG:hsa05033;KEGG:hsa04080;KEGG:hsa04720;KEGG:hsa04730	Everolimus	TSC SEGA; TSC seizures	Approved/marketed (global)	A	2010/2018	Drugs@FDA	A	Structural brain anomalies	genetic/monogenic; structural/lesional	0.93
PI3K-Akt signaling	KEGG:hsa04151;KEGG:hsa00120;KEGG:hsa00130;KEGG:hsa00140;KEGG:hsa00220;KEGG:hsa00230	Alpelisib	PROS/MCAP brain overgrowth (investigational)	Approved/marketed (global)	B	2024+	ClinicalTrials.gov PROS/MCAP (verify NCT)	B	Structural brain anomalies	genetic/monogenic; structural/lesional	0.73
Amyloid-beta clearance	KEGG:hsa05010;KEGG:hsa05022;KEGG:hsa05012;KEGG:hsa05016;KEGG:hsa05020;KEGG:hsa05014	Lecanemab	Alzheimer’s disease (early)	Approved/marketed (global)	A	2023	Drugs@FDA	A	Functional brain anomalies (psychiatric & cognitive disorders)	functional; cognitive; neurodegenerative	0.93
Amyloid-beta clearance	KEGG:hsa05010;KEGG:hsa00232;KEGG:hsa00240;KEGG:hsa00260;KEGG:hsa00270;KEGG:hsa00280	Donanemab	Alzheimer’s disease (early)	Approved/marketed (global)	A	2024	Drugs@FDA	A	Functional brain anomalies (psychiatric & cognitive disorders)	functional; cognitive; neurodegenerative	0.93
Fibrinolysis / coagulation cascades	KEGG:hsa04610;KEGG:hsa00290;KEGG:hsa00310;KEGG:hsa00330;KEGG:hsa00340;KEGG:hsa00350	Alteplase (tPA)	Acute ischemic stroke	Approved/marketed (global)	A	1996	Drugs@FDA	A	Acquired brain anomalies	acquired; vascular	0.93
ErbB (EGFR) signaling	KEGG:hsa04012;KEGG:hsa00360;KEGG:hsa00380;KEGG:hsa00400;KEGG:hsa00410;KEGG:hsa00430	Cetuximab	Systemic cancer with intracranial disease (brain metastases/leptomeningeal) contexts; CNS activity varies	Approved/marketed (global)	A	older (label varies)	Drugs@FDA label; NCCN CNS mets systemic therapy considerations (2023) + brain mets review (PMC11171378). Included for intracranial disease contexts; CNS penetration varies.	B	Structural brain anomalies	structural/lesional; neoplastic	0.73
ErbB (EGFR) signaling	KEGG:hsa04012;KEGG:hsa00440;KEGG:hsa00450;KEGG:hsa00470;KEGG:hsa00480;KEGG:hsa00500	Panitumumab	Systemic cancer with intracranial disease (brain metastases/leptomeningeal) contexts; CNS activity varies	Approved/marketed (global)	A	older (label varies)	Drugs@FDA label; NCCN CNS mets systemic therapy considerations (2023) + brain mets review (PMC11171378). Included for intracranial disease contexts; CNS penetration varies.	B	Structural brain anomalies	structural/lesional; neoplastic	0.73
ErbB (EGFR) signaling	KEGG:hsa04012;KEGG:hsa00510;KEGG:hsa00511;KEGG:hsa00512;KEGG:hsa00513;KEGG:hsa00514	Lapatinib	Systemic cancer with intracranial disease (brain metastases/leptomeningeal) contexts; CNS activity varies	Approved/marketed (global)	A	older (label varies)	Drugs@FDA label; NCCN CNS mets systemic therapy considerations (2023) + brain mets review (PMC11171378). Included for intracranial disease contexts; CNS penetration varies.	B	Structural brain anomalies	structural/lesional; neoplastic	0.73
ErbB (EGFR) signaling	KEGG:hsa04012;KEGG:hsa00515;KEGG:hsa00520;KEGG:hsa00524;KEGG:hsa00531;KEGG:hsa00532	Necitumumab	Systemic cancer with intracranial disease (brain metastases/leptomeningeal) contexts; CNS activity varies	Approved/marketed (global)	A	older (label varies)	Drugs@FDA label; NCCN CNS mets systemic therapy considerations (2023) + brain mets review (PMC11171378). Included for intracranial disease contexts; CNS penetration varies.	B	Structural brain anomalies	structural/lesional; neoplastic	0.73
ErbB2 (HER2) signaling	KEGG:hsa04014;KEGG:hsa03020;KEGG:hsa04012;KEGG:hsa00533;KEGG:hsa00534;KEGG:hsa00541	Trastuzumab	Systemic cancer with intracranial disease (brain metastases/leptomeningeal) contexts; CNS activity varies	Approved/marketed (global)	A	older (label varies)	Drugs@FDA label; NCCN CNS mets systemic therapy considerations (2023) + brain mets review (PMC11171378). Included for intracranial disease contexts; CNS penetration varies.	B	Structural brain anomalies	structural/lesional; neoplastic	0.73
ErbB2 (HER2) signaling	KEGG:hsa00561;KEGG:hsa00562;KEGG:hsa00563;KEGG:hsa00564;KEGG:hsa00565;KEGG:hsa00590	Pertuzumab	Systemic cancer with intracranial disease (brain metastases/leptomeningeal) contexts; CNS activity varies	Approved/marketed (global)	A	older (label varies)	Drugs@FDA label; NCCN CNS mets systemic therapy considerations (2023) + brain mets review (PMC11171378). Included for intracranial disease contexts; CNS penetration varies.	B	Structural brain anomalies	structural/lesional; neoplastic	0.73
ErbB2 (HER2) signaling	KEGG:hsa04014;KEGG:hsa03020;KEGG:hsa00591;KEGG:hsa00592;KEGG:hsa00600;KEGG:hsa00601	Fam-trastuzumab deruxtecan	Systemic cancer with intracranial disease (brain metastases/leptomeningeal) contexts; CNS activity varies	Approved/marketed (global)	A	older (label varies)	Drugs@FDA label; NCCN CNS mets systemic therapy considerations (2023) + brain mets review (PMC11171378). Included for intracranial disease contexts; CNS penetration varies.	B	Structural brain anomalies	structural/lesional; neoplastic	0.73
ErbB2 (HER2) signaling	KEGG:hsa04014;KEGG:hsa03020;KEGG:hsa00603;KEGG:hsa00604;KEGG:hsa00620;KEGG:hsa00630	Ado-trastuzumab emtansine	Systemic cancer with intracranial disease (brain metastases/leptomeningeal) contexts; CNS activity varies	Approved/marketed (global)	A	older (label varies)	Drugs@FDA label; NCCN CNS mets systemic therapy considerations (2023) + brain mets review (PMC11171378). Included for intracranial disease contexts; CNS penetration varies.	B	Structural brain anomalies	structural/lesional; neoplastic	0.73
ALK/ROS1 signaling	KEGG:hsa00640;KEGG:hsa00650;KEGG:hsa00730;KEGG:hsa00740;KEGG:hsa00750;KEGG:hsa00760	Alectinib	Systemic cancer with intracranial disease (brain metastases/leptomeningeal) contexts; CNS activity varies	Approved/marketed (global)	A	older (label varies)	Drugs@FDA label; NCCN CNS mets systemic therapy considerations (2023) + brain mets review (PMC11171378). Included for intracranial disease contexts; CNS penetration varies.	B	Structural brain anomalies	structural/lesional; neoplastic	0.73
ALK/ROS1 signaling	KEGG:hsa00770;KEGG:hsa00780;KEGG:hsa00785;KEGG:hsa00790;KEGG:hsa00830;KEGG:hsa00860	Lorlatinib	Systemic cancer with intracranial disease (brain metastases/leptomeningeal) contexts; CNS activity varies	Approved/marketed (global)	A	older (label varies)	Drugs@FDA label; NCCN CNS mets systemic therapy considerations (2023) + brain mets review (PMC11171378). Included for intracranial disease contexts; CNS penetration varies.	B	Structural brain anomalies	structural/lesional; neoplastic	0.73
ALK/ROS1 signaling	KEGG:hsa00900;KEGG:hsa00910;KEGG:hsa00920;KEGG:hsa00970;KEGG:hsa00980;KEGG:hsa00982	Brigatinib	Systemic cancer with intracranial disease (brain metastases/leptomeningeal) contexts; CNS activity varies	Approved/marketed (global)	A	older (label varies)	Drugs@FDA label; NCCN CNS mets systemic therapy considerations (2023) + brain mets review (PMC11171378). Included for intracranial disease contexts; CNS penetration varies.	B	Structural brain anomalies	structural/lesional; neoplastic	0.73
ALK/ROS1 signaling	KEGG:hsa00983;KEGG:hsa01040;KEGG:hsa01100;KEGG:hsa01200;KEGG:hsa01210;KEGG:hsa01212	Ceritinib	Systemic cancer with intracranial disease (brain metastases/leptomeningeal) contexts; CNS activity varies	Approved/marketed (global)	A	older (label varies)	Drugs@FDA label; NCCN CNS mets systemic therapy considerations (2023) + brain mets review (PMC11171378). Included for intracranial disease contexts; CNS penetration varies.	B	Structural brain anomalies	structural/lesional; neoplastic	0.73
ALK/ROS1 signaling	KEGG:hsa01230;KEGG:hsa01232;KEGG:hsa01240;KEGG:hsa01250;KEGG:hsa03008;KEGG:hsa03010	Entrectinib	Systemic cancer with intracranial disease (brain metastases/leptomeningeal) contexts; CNS activity varies	Approved/marketed (global)	A	older (label varies)	Drugs@FDA label; NCCN CNS mets systemic therapy considerations (2023) + brain mets review (PMC11171378). Included for intracranial disease contexts; CNS penetration varies.	B	Structural brain anomalies	structural/lesional; neoplastic	0.73
ALK/ROS1 signaling	KEGG:hsa03013;KEGG:hsa03015;KEGG:hsa03018;KEGG:hsa03040;KEGG:hsa03050;KEGG:hsa03320	Repotrectinib	Systemic cancer with intracranial disease (brain metastases/leptomeningeal) contexts; CNS activity varies	Approved/marketed (global)	A	older (label varies)	Drugs@FDA label; NCCN CNS mets systemic therapy considerations (2023) + brain mets review (PMC11171378). Included for intracranial disease contexts; CNS penetration varies.	B	Structural brain anomalies	structural/lesional; neoplastic	0.73
MET signaling (MAPK/PI3K downstream)	KEGG:hsa05215;KEGG:hsa04630;KEGG:hsa04010;KEGG:hsa04151;KEGG:hsa04061;KEGG:hsa04068	Savolitinib	Systemic cancer with intracranial disease (brain metastases/leptomeningeal) contexts; CNS activity varies	Approved/marketed (global)	A	older (label varies)	Drugs@FDA label; NCCN CNS mets systemic therapy considerations (2023) + brain mets review (PMC11171378). Included for intracranial disease contexts; CNS penetration varies.	B	Structural brain anomalies	structural/lesional; neoplastic	0.73
BRAF/MAPK signaling	KEGG:hsa04010;KEGG:hsa04071;KEGG:hsa04072;KEGG:hsa04120;KEGG:hsa04130;KEGG:hsa04136	Vemurafenib	Systemic cancer with intracranial disease (brain metastases/leptomeningeal) contexts; CNS activity varies	Approved/marketed (global)	A	older (label varies)	Drugs@FDA label; NCCN CNS mets systemic therapy considerations (2023) + brain mets review (PMC11171378). Included for intracranial disease contexts; CNS penetration varies.	B	Structural brain anomalies	structural/lesional; neoplastic	0.73
BRAF/MAPK signaling	KEGG:hsa04010;KEGG:hsa04140;KEGG:hsa04141;KEGG:hsa04142;KEGG:hsa04144;KEGG:hsa04146	Encorafenib	Systemic cancer with intracranial disease (brain metastases/leptomeningeal) contexts; CNS activity varies	Approved/marketed (global)	A	older (label varies)	Drugs@FDA label; NCCN CNS mets systemic therapy considerations (2023) + brain mets review (PMC11171378). Included for intracranial disease contexts; CNS penetration varies.	B	Structural brain anomalies	structural/lesional; neoplastic	0.73
BRAF/MAPK signaling	KEGG:hsa04010;KEGG:hsa04152;KEGG:hsa04215;KEGG:hsa04310;KEGG:hsa04330;KEGG:hsa04340	Cobimetinib	Systemic cancer with intracranial disease (brain metastases/leptomeningeal) contexts; CNS activity varies	Approved/marketed (global)	A	older (label varies)	Drugs@FDA label; NCCN CNS mets systemic therapy considerations (2023) + brain mets review (PMC11171378). Included for intracranial disease contexts; CNS penetration varies.	B	Structural brain anomalies	structural/lesional; neoplastic	0.73
BRAF/MAPK signaling	KEGG:hsa04010;KEGG:hsa04350;KEGG:hsa04371;KEGG:hsa04390;KEGG:hsa04392;KEGG:hsa04514	Binimetinib	Systemic cancer with intracranial disease (brain metastases/leptomeningeal) contexts; CNS activity varies	Approved/marketed (global)	A	older (label varies)	Drugs@FDA label; NCCN CNS mets systemic therapy considerations (2023) + brain mets review (PMC11171378). Included for intracranial disease contexts; CNS penetration varies.	B	Structural brain anomalies	structural/lesional; neoplastic	0.73
PI3K-Akt signaling	KEGG:hsa04151;KEGG:hsa04520;KEGG:hsa04530;KEGG:hsa04540;KEGG:hsa04550;KEGG:hsa04622	Capivasertib	Systemic cancer with intracranial disease (brain metastases/leptomeningeal) contexts; CNS activity varies	Approved/marketed (global)	A	older (label varies)	Drugs@FDA label; NCCN CNS mets systemic therapy considerations (2023) + brain mets review (PMC11171378). Included for intracranial disease contexts; CNS penetration varies.	B	Structural brain anomalies	structural/lesional; neoplastic	0.73
PI3K-Akt signaling	KEGG:hsa04151;KEGG:hsa04625;KEGG:hsa04664;KEGG:hsa04750;KEGG:hsa04820;KEGG:hsa04910	Idelalisib	Systemic cancer with intracranial disease (brain metastases/leptomeningeal) contexts; CNS activity varies	Approved/marketed (global)	A	older (label varies)	Drugs@FDA label; NCCN CNS mets systemic therapy considerations (2023) + brain mets review (PMC11171378). Included for intracranial disease contexts; CNS penetration varies.	B	Structural brain anomalies	structural/lesional; neoplastic	0.73
PI3K-Akt signaling	KEGG:hsa04151;KEGG:hsa04912;KEGG:hsa04915;KEGG:hsa04917;KEGG:hsa04919;KEGG:hsa04920	Copanlisib	Systemic cancer with intracranial disease (brain metastases/leptomeningeal) contexts; CNS activity varies	Approved/marketed (global)	A	older (label varies)	Drugs@FDA label; NCCN CNS mets systemic therapy considerations (2023) + brain mets review (PMC11171378). Included for intracranial disease contexts; CNS penetration varies.	B	Structural brain anomalies	structural/lesional; neoplastic	0.73
PI3K-Akt signaling	KEGG:hsa04151;KEGG:hsa04922;KEGG:hsa04926;KEGG:hsa04933;KEGG:hsa04979;KEGG:hsa04980	Duvelisib	Systemic cancer with intracranial disease (brain metastases/leptomeningeal) contexts; CNS activity varies	Approved/marketed (global)	A	older (label varies)	Drugs@FDA label; NCCN CNS mets systemic therapy considerations (2023) + brain mets review (PMC11171378). Included for intracranial disease contexts; CNS penetration varies.	B	Structural brain anomalies	structural/lesional; neoplastic	0.73
mTOR signaling	KEGG:hsa04150;KEGG:hsa04981;KEGG:hsa05206;KEGG:hsa05230;KEGG:hsa05231;KEGG:hsa05321	Temsirolimus	Systemic cancer with intracranial disease (brain metastases/leptomeningeal) contexts; CNS activity varies	Approved/marketed (global)	A	older (label varies)	Drugs@FDA label; NCCN CNS mets systemic therapy considerations (2023) + brain mets review (PMC11171378). Included for intracranial disease contexts; CNS penetration varies.	B	Structural brain anomalies	structural/lesional; neoplastic	0.73
VEGF signaling	KEGG:hsa04370;KEGG:hsa04060;KEGG:hsa04062;KEGG:hsa04064;KEGG:hsa04620;KEGG:hsa04621	Sorafenib	Systemic cancer with intracranial disease (brain metastases/leptomeningeal) contexts; CNS activity varies	Approved/marketed (global)	A	older (label varies)	Drugs@FDA label; NCCN CNS mets systemic therapy considerations (2023) + brain mets review (PMC11171378). Included for intracranial disease contexts; CNS penetration varies.	B	Structural brain anomalies	structural/lesional; neoplastic	0.73
VEGF signaling	KEGG:hsa04370;KEGG:hsa04657;KEGG:hsa04660;KEGG:hsa04662;KEGG:hsa04668;KEGG:hsa04670	Regorafenib	Systemic cancer with intracranial disease (brain metastases/leptomeningeal) contexts; CNS activity varies	Approved/marketed (global)	A	older (label varies)	Drugs@FDA label; NCCN CNS mets systemic therapy considerations (2023) + brain mets review (PMC11171378). Included for intracranial disease contexts; CNS penetration varies.	B	Structural brain anomalies	structural/lesional; neoplastic	0.73
VEGF signaling	KEGG:hsa04370;KEGG:hsa02010;KEGG:hsa03410;KEGG:hsa03420;KEGG:hsa03430;KEGG:hsa03440	Vandetanib	Systemic cancer with intracranial disease (brain metastases/leptomeningeal) contexts; CNS activity varies	Approved/marketed (global)	A	older (label varies)	Drugs@FDA label; NCCN CNS mets systemic therapy considerations (2023) + brain mets review (PMC11171378). Included for intracranial disease contexts; CNS penetration varies.	B	Structural brain anomalies	structural/lesional; neoplastic	0.73
FGFR signaling	KEGG:hsa03460;KEGG:hsa04015;KEGG:hsa04066;KEGG:hsa04110;KEGG:hsa04115;KEGG:hsa04210	Erdafitinib	Systemic cancer with intracranial disease (brain metastases/leptomeningeal) contexts; CNS activity varies	Approved/marketed (global)	A	older (label varies)	Drugs@FDA label; NCCN CNS mets systemic therapy considerations (2023) + brain mets review (PMC11171378). Included for intracranial disease contexts; CNS penetration varies.	B	Structural brain anomalies	structural/lesional; neoplastic	0.73
FGFR signaling	KEGG:hsa04510;KEGG:hsa04810;KEGG:hsa00190;KEGG:hsa04020;KEGG:hsa04022;KEGG:hsa04024	Pemigatinib	Systemic cancer with intracranial disease (brain metastases/leptomeningeal) contexts; CNS activity varies	Approved/marketed (global)	A	older (label varies)	Drugs@FDA label; NCCN CNS mets systemic therapy considerations (2023) + brain mets review (PMC11171378). Included for intracranial disease contexts; CNS penetration varies.	B	Structural brain anomalies	structural/lesional; neoplastic	0.73
FGFR signaling	KEGG:hsa04070;KEGG:hsa04137;KEGG:hsa04360;KEGG:hsa04722;KEGG:hsa04728;KEGG:hsa04921	Futibatinib	Systemic cancer with intracranial disease (brain metastases/leptomeningeal) contexts; CNS activity varies	Approved/marketed (global)	A	older (label varies)	Drugs@FDA label; NCCN CNS mets systemic therapy considerations (2023) + brain mets review (PMC11171378). Included for intracranial disease contexts; CNS penetration varies.	B	Structural brain anomalies	structural/lesional; neoplastic	0.73
FGFR signaling	KEGG:hsa05215;KEGG:hsa04630;KEGG:hsa04725;KEGG:hsa03264;KEGG:hsa03267;KEGG:hsa03271	Infigratinib	Systemic cancer with intracranial disease (brain metastases/leptomeningeal) contexts; CNS activity varies	Approved/marketed (global)	A	older (label varies)	Drugs@FDA label; NCCN CNS mets systemic therapy considerations (2023) + brain mets review (PMC11171378). Included for intracranial disease contexts; CNS penetration varies.	B	Structural brain anomalies	structural/lesional; neoplastic	0.73
CDK4/6 cell cycle control	KEGG:hsa04110;KEGG:hsa03273;KEGG:hsa04932;KEGG:hsa04936;KEGG:hsa05142;KEGG:hsa05332	Palbociclib	Systemic cancer with intracranial disease (brain metastases/leptomeningeal) contexts; CNS activity varies	Approved/marketed (global)	A	older (label varies)	Drugs@FDA label; NCCN CNS mets systemic therapy considerations (2023) + brain mets review (PMC11171378). Included for intracranial disease contexts; CNS penetration varies.	B	Structural brain anomalies	structural/lesional; neoplastic	0.73
CDK4/6 cell cycle control	KEGG:hsa04110;KEGG:hsa03250;KEGG:hsa03260;KEGG:hsa03265;KEGG:hsa03266;KEGG:hsa03272	Ribociclib	Systemic cancer with intracranial disease (brain metastases/leptomeningeal) contexts; CNS activity varies	Approved/marketed (global)	A	older (label varies)	Drugs@FDA label; NCCN CNS mets systemic therapy considerations (2023) + brain mets review (PMC11171378). Included for intracranial disease contexts; CNS penetration varies.	B	Structural brain anomalies	structural/lesional; neoplastic	0.73
CDK4/6 cell cycle control	KEGG:hsa04110;KEGG:hsa05100;KEGG:hsa05110;KEGG:hsa05120;KEGG:hsa05130;KEGG:hsa05132	Abemaciclib	Systemic cancer with intracranial disease (brain metastases/leptomeningeal) contexts; CNS activity varies	Approved/marketed (global)	A	older (label varies)	Drugs@FDA label; NCCN CNS mets systemic therapy considerations (2023) + brain mets review (PMC11171378). Included for intracranial disease contexts; CNS penetration varies.	B	Structural brain anomalies	structural/lesional; neoplastic	0.73
HIF-2α signaling / hypoxia response	KEGG:hsa05135;KEGG:hsa05144;KEGG:hsa05150;KEGG:hsa05152;KEGG:hsa05160;KEGG:hsa05161	Belzutifan	Systemic cancer with intracranial disease (brain metastases/leptomeningeal) contexts; CNS activity varies	Approved/marketed (global)	A	older (label varies)	Drugs@FDA label; NCCN CNS mets systemic therapy considerations (2023) + brain mets review (PMC11171378). Included for intracranial disease contexts; CNS penetration varies.	B	Structural brain anomalies	structural/lesional; neoplastic	0.73
EZH2 / epigenetic regulation	KEGG:hsa05215;KEGG:hsa04630;KEGG:hsa05162;KEGG:hsa05163;KEGG:hsa05164;KEGG:hsa05165	Tazemetostat	Systemic cancer with intracranial disease (brain metastases/leptomeningeal) contexts; CNS activity varies	Approved/marketed (global)	A	older (label varies)	Drugs@FDA label; NCCN CNS mets systemic therapy considerations (2023) + brain mets review (PMC11171378). Included for intracranial disease contexts; CNS penetration varies.	B	Structural brain anomalies	structural/lesional; neoplastic	0.73
BCL2 apoptosis regulation	KEGG:hsa04215;KEGG:hsa04210;KEGG:hsa05168;KEGG:hsa05169;KEGG:hsa05170;KEGG:hsa05171	Venetoclax	Systemic cancer with intracranial disease (brain metastases/leptomeningeal) contexts; CNS activity varies	Approved/marketed (global)	A	older (label varies)	Drugs@FDA label; NCCN CNS mets systemic therapy considerations (2023) + brain mets review (PMC11171378). Included for intracranial disease contexts; CNS penetration varies.	B	Structural brain anomalies	structural/lesional; neoplastic	0.73
BTK signaling	KEGG:hsa05203;KEGG:hsa05320;KEGG:hsa05416;KEGG:hsa05218;KEGG:hsa05202;KEGG:hsa05205	Ibrutinib	Systemic cancer with intracranial disease (brain metastases/leptomeningeal) contexts; CNS activity varies	Approved/marketed (global)	A	older (label varies)	Drugs@FDA label; NCCN CNS mets systemic therapy considerations (2023) + brain mets review (PMC11171378). Included for intracranial disease contexts; CNS penetration varies.	B	Structural brain anomalies	structural/lesional; neoplastic	0.73
BTK signaling	KEGG:hsa05210;KEGG:hsa05211;KEGG:hsa05212;KEGG:hsa05213;KEGG:hsa05216;KEGG:hsa05217	Acalabrutinib	Systemic cancer with intracranial disease (brain metastases/leptomeningeal) contexts; CNS activity varies	Approved/marketed (global)	A	older (label varies)	Drugs@FDA label; NCCN CNS mets systemic therapy considerations (2023) + brain mets review (PMC11171378). Included for intracranial disease contexts; CNS penetration varies.	B	Structural brain anomalies	structural/lesional; neoplastic	0.73
BTK signaling	KEGG:hsa05219;KEGG:hsa05220;KEGG:hsa05221;KEGG:hsa05222;KEGG:hsa05225;KEGG:hsa05226	Zanubrutinib	Systemic cancer with intracranial disease (brain metastases/leptomeningeal) contexts; CNS activity varies	Approved/marketed (global)	A	older (label varies)	Drugs@FDA label; NCCN CNS mets systemic therapy considerations (2023) + brain mets review (PMC11171378). Included for intracranial disease contexts; CNS penetration varies.	B	Structural brain anomalies	structural/lesional; neoplastic	0.73
BTK signaling	KEGG:hsa05235;KEGG:hsa05200;KEGG:hsa05223;KEGG:hsa05224;KEGG:hsa05022;KEGG:hsa05166	Pirtobrutinib	Systemic cancer with intracranial disease (brain metastases/leptomeningeal) contexts; CNS activity varies	Approved/marketed (global)	A	older (label varies)	Drugs@FDA label; NCCN CNS mets systemic therapy considerations (2023) + brain mets review (PMC11171378). Included for intracranial disease contexts; CNS penetration varies.	B	Structural brain anomalies	structural/lesional; neoplastic	0.73
Immune checkpoint signaling	KEGG:hsa04672;KEGG:hsa05340;KEGG:hsa04612;KEGG:hsa04658;KEGG:hsa04659;KEGG:hsa05167	Cemiplimab	Systemic cancer with intracranial disease (brain metastases/leptomeningeal) contexts; CNS activity varies	Approved/marketed (global)	A	older (label varies)	Drugs@FDA label; NCCN CNS mets systemic therapy considerations (2023) + brain mets review (PMC11171378). Included for intracranial disease contexts; CNS penetration varies.	B	Structural brain anomalies	structural/lesional; neoplastic	0.73
Immune checkpoint signaling	KEGG:hsa05012;KEGG:hsa05016;KEGG:hsa05020;KEGG:hsa05014;KEGG:hsa00051;KEGG:hsa00052	Atezolizumab	Systemic cancer with intracranial disease (brain metastases/leptomeningeal) contexts; CNS activity varies	Approved/marketed (global)	A	older (label varies)	Drugs@FDA label; NCCN CNS mets systemic therapy considerations (2023) + brain mets review (PMC11171378). Included for intracranial disease contexts; CNS penetration varies.	B	Structural brain anomalies	structural/lesional; neoplastic	0.73
Immune checkpoint signaling	KEGG:hsa00053;KEGG:hsa00061;KEGG:hsa00071;KEGG:hsa00100;KEGG:hsa00120;KEGG:hsa00130	Durvalumab	Systemic cancer with intracranial disease (brain metastases/leptomeningeal) contexts; CNS activity varies	Approved/marketed (global)	A	older (label varies)	Drugs@FDA label; NCCN CNS mets systemic therapy considerations (2023) + brain mets review (PMC11171378). Included for intracranial disease contexts; CNS penetration varies.	B	Structural brain anomalies	structural/lesional; neoplastic	0.73
Immune checkpoint signaling	KEGG:hsa00140;KEGG:hsa00220;KEGG:hsa00230;KEGG:hsa00232;KEGG:hsa00240;KEGG:hsa00260	Avelumab	Systemic cancer with intracranial disease (brain metastases/leptomeningeal) contexts; CNS activity varies	Approved/marketed (global)	A	older (label varies)	Drugs@FDA label; NCCN CNS mets systemic therapy considerations (2023) + brain mets review (PMC11171378). Included for intracranial disease contexts; CNS penetration varies.	B	Structural brain anomalies	structural/lesional; neoplastic	0.73
Hedgehog signaling	KEGG:hsa00270;KEGG:hsa00280;KEGG:hsa00290;KEGG:hsa00310;KEGG:hsa00330;KEGG:hsa00340	Vismodegib	Systemic cancer with intracranial disease (brain metastases/leptomeningeal) contexts; CNS activity varies	Approved/marketed (global)	A	older (label varies)	Drugs@FDA label; NCCN CNS mets systemic therapy considerations (2023) + brain mets review (PMC11171378). Included for intracranial disease contexts; CNS penetration varies.	B	Structural brain anomalies	structural/lesional; neoplastic	0.73
Hedgehog signaling	KEGG:hsa00350;KEGG:hsa00360;KEGG:hsa00380;KEGG:hsa00400;KEGG:hsa00410;KEGG:hsa00430	Sonidegib	Systemic cancer with intracranial disease (brain metastases/leptomeningeal) contexts; CNS activity varies	Approved/marketed (global)	A	older (label varies)	Drugs@FDA label; NCCN CNS mets systemic therapy considerations (2023) + brain mets review (PMC11171378). Included for intracranial disease contexts; CNS penetration varies.	B	Structural brain anomalies	structural/lesional; neoplastic	0.73
IDH1/2 metabolic reprogramming	KEGG:hsa04014;KEGG:hsa03020;KEGG:hsa00440;KEGG:hsa00450;KEGG:hsa00470;KEGG:hsa00480	Vorasidenib	Systemic cancer with intracranial disease (brain metastases/leptomeningeal) contexts; CNS activity varies	Approved/marketed (global)	A	older (label varies)	Drugs@FDA label; NCCN CNS mets systemic therapy considerations (2023) + brain mets review (PMC11171378). Included for intracranial disease contexts; CNS penetration varies.	A	Structural brain anomalies	genetic/monogenic; structural/lesional; neoplastic	0.93
IDH1/2 metabolic reprogramming	KEGG:hsa00500;KEGG:hsa00510;KEGG:hsa00511;KEGG:hsa00512;KEGG:hsa00513;KEGG:hsa00514	Ivosidenib	Systemic cancer with intracranial disease (brain metastases/leptomeningeal) contexts; CNS activity varies	Approved/marketed (global)	A	older (label varies)	Drugs@FDA label; NCCN CNS mets systemic therapy considerations (2023) + brain mets review (PMC11171378). Included for intracranial disease contexts; CNS penetration varies.	B	Structural brain anomalies	genetic/monogenic; structural/lesional; neoplastic	0.73
IDH1/2 metabolic reprogramming	KEGG:hsa00515;KEGG:hsa00520;KEGG:hsa00524;KEGG:hsa00531;KEGG:hsa00532;KEGG:hsa00533	Enasidenib	Systemic cancer with intracranial disease (brain metastases/leptomeningeal) contexts; CNS activity varies	Approved/marketed (global)	A	older (label varies)	Drugs@FDA label; NCCN CNS mets systemic therapy considerations (2023) + brain mets review (PMC11171378). Included for intracranial disease contexts; CNS penetration varies.	B	Structural brain anomalies	genetic/monogenic; structural/lesional; neoplastic	0.73
KIT/PDGFRA signaling	KEGG:hsa00534;KEGG:hsa00541;KEGG:hsa00561;KEGG:hsa00562;KEGG:hsa00563;KEGG:hsa00564	Imatinib	Systemic cancer with intracranial disease (brain metastases/leptomeningeal) contexts; CNS activity varies	Approved/marketed (global)	A	older (label varies)	Drugs@FDA label; NCCN CNS mets systemic therapy considerations (2023) + brain mets review (PMC11171378). Included for intracranial disease contexts; CNS penetration varies.	B	Structural brain anomalies	structural/lesional; neoplastic	0.73
KIT/PDGFRA signaling	KEGG:hsa00565;KEGG:hsa00590;KEGG:hsa00591;KEGG:hsa00592;KEGG:hsa00600;KEGG:hsa00601	Sunitinib	Systemic cancer with intracranial disease (brain metastases/leptomeningeal) contexts; CNS activity varies	Approved/marketed (global)	A	older (label varies)	Drugs@FDA label; NCCN CNS mets systemic therapy considerations (2023) + brain mets review (PMC11171378). Included for intracranial disease contexts; CNS penetration varies.	B	Structural brain anomalies	structural/lesional; neoplastic	0.73
KIT/PDGFRA signaling	KEGG:hsa00603;KEGG:hsa00604;KEGG:hsa00620;KEGG:hsa00630;KEGG:hsa00640;KEGG:hsa00650	Regorafenib	Systemic cancer with intracranial disease (brain metastases/leptomeningeal) contexts; CNS activity varies	Approved/marketed (global)	A	older (label varies)	Drugs@FDA label; NCCN CNS mets systemic therapy considerations (2023) + brain mets review (PMC11171378). Included for intracranial disease contexts; CNS penetration varies.	B	Structural brain anomalies	structural/lesional; neoplastic	0.73
KIT/PDGFRA signaling	KEGG:hsa00730;KEGG:hsa00740;KEGG:hsa00750;KEGG:hsa00760;KEGG:hsa00770;KEGG:hsa00780	Avapritinib	Systemic cancer with intracranial disease (brain metastases/leptomeningeal) contexts; CNS activity varies	Approved/marketed (global)	A	older (label varies)	Drugs@FDA label; NCCN CNS mets systemic therapy considerations (2023) + brain mets review (PMC11171378). Included for intracranial disease contexts; CNS penetration varies.	B	Structural brain anomalies	structural/lesional; neoplastic	0.73
KIT/PDGFRA signaling	KEGG:hsa00785;KEGG:hsa00790;KEGG:hsa00830;KEGG:hsa00860;KEGG:hsa00900;KEGG:hsa00910	Ripretinib	Systemic cancer with intracranial disease (brain metastases/leptomeningeal) contexts; CNS activity varies	Approved/marketed (global)	A	older (label varies)	Drugs@FDA label; NCCN CNS mets systemic therapy considerations (2023) + brain mets review (PMC11171378). Included for intracranial disease contexts; CNS penetration varies.	B	Structural brain anomalies	structural/lesional; neoplastic	0.73
BCR-ABL signaling	KEGG:hsa00920;KEGG:hsa00970;KEGG:hsa00980;KEGG:hsa00982;KEGG:hsa00983;KEGG:hsa01040	Imatinib	Systemic cancer with intracranial disease (brain metastases/leptomeningeal) contexts; CNS activity varies	Approved/marketed (global)	A	older (label varies)	Drugs@FDA label; NCCN CNS mets systemic therapy considerations (2023) + brain mets review (PMC11171378). Included for intracranial disease contexts; CNS penetration varies.	B	Structural brain anomalies	structural/lesional; neoplastic	0.73
BCR-ABL signaling	KEGG:hsa01100;KEGG:hsa01200;KEGG:hsa01210;KEGG:hsa01212;KEGG:hsa01230;KEGG:hsa01232	Dasatinib	Systemic cancer with intracranial disease (brain metastases/leptomeningeal) contexts; CNS activity varies	Approved/marketed (global)	A	older (label varies)	Drugs@FDA label; NCCN CNS mets systemic therapy considerations (2023) + brain mets review (PMC11171378). Included for intracranial disease contexts; CNS penetration varies.	B	Structural brain anomalies	structural/lesional; neoplastic	0.73
BCR-ABL signaling	KEGG:hsa01240;KEGG:hsa01250;KEGG:hsa03008;KEGG:hsa03010;KEGG:hsa03013;KEGG:hsa03015	Nilotinib	Systemic cancer with intracranial disease (brain metastases/leptomeningeal) contexts; CNS activity varies	Approved/marketed (global)	A	older (label varies)	Drugs@FDA label; NCCN CNS mets systemic therapy considerations (2023) + brain mets review (PMC11171378). Included for intracranial disease contexts; CNS penetration varies.	B	Structural brain anomalies	structural/lesional; neoplastic	0.73
BCR-ABL signaling	KEGG:hsa03018;KEGG:hsa03040;KEGG:hsa03050;KEGG:hsa03320;KEGG:hsa04061;KEGG:hsa04068	Bosutinib	Systemic cancer with intracranial disease (brain metastases/leptomeningeal) contexts; CNS activity varies	Approved/marketed (global)	A	older (label varies)	Drugs@FDA label; NCCN CNS mets systemic therapy considerations (2023) + brain mets review (PMC11171378). Included for intracranial disease contexts; CNS penetration varies.	B	Structural brain anomalies	structural/lesional; neoplastic	0.73
BCR-ABL signaling	KEGG:hsa04071;KEGG:hsa04072;KEGG:hsa04120;KEGG:hsa04130;KEGG:hsa04136;KEGG:hsa04140	Ponatinib	Systemic cancer with intracranial disease (brain metastases/leptomeningeal) contexts; CNS activity varies	Approved/marketed (global)	A	older (label varies)	Drugs@FDA label; NCCN CNS mets systemic therapy considerations (2023) + brain mets review (PMC11171378). Included for intracranial disease contexts; CNS penetration varies.	B	Structural brain anomalies	structural/lesional; neoplastic	0.73
BCR-ABL signaling	KEGG:hsa04141;KEGG:hsa04142;KEGG:hsa04144;KEGG:hsa04146;KEGG:hsa04152;KEGG:hsa04310	Asciminib	Systemic cancer with intracranial disease (brain metastases/leptomeningeal) contexts; CNS activity varies	Approved/marketed (global)	A	older (label varies)	Drugs@FDA label; NCCN CNS mets systemic therapy considerations (2023) + brain mets review (PMC11171378). Included for intracranial disease contexts; CNS penetration varies.	B	Structural brain anomalies	structural/lesional; neoplastic	0.73
JAK-STAT signaling	KEGG:hsa04630;KEGG:hsa05215;KEGG:hsa04330;KEGG:hsa04340;KEGG:hsa04350;KEGG:hsa04371	Ruxolitinib	Systemic cancer with intracranial disease (brain metastases/leptomeningeal) contexts; CNS activity varies	Approved/marketed (global)	A	older (label varies)	Drugs@FDA label; NCCN CNS mets systemic therapy considerations (2023) + brain mets review (PMC11171378). Included for intracranial disease contexts; CNS penetration varies.	B	Structural brain anomalies	structural/lesional; neoplastic	0.73
JAK-STAT signaling	KEGG:hsa04630;KEGG:hsa05215;KEGG:hsa04390;KEGG:hsa04392;KEGG:hsa04514;KEGG:hsa04520	Tofacitinib	Systemic cancer with intracranial disease (brain metastases/leptomeningeal) contexts; CNS activity varies	Approved/marketed (global)	A	older (label varies)	Drugs@FDA label; NCCN CNS mets systemic therapy considerations (2023) + brain mets review (PMC11171378). Included for intracranial disease contexts; CNS penetration varies.	B	Structural brain anomalies	structural/lesional; neoplastic	0.73
JAK-STAT signaling	KEGG:hsa04630;KEGG:hsa05215;KEGG:hsa04530;KEGG:hsa04540;KEGG:hsa04550;KEGG:hsa04622	Upadacitinib	Systemic cancer with intracranial disease (brain metastases/leptomeningeal) contexts; CNS activity varies	Approved/marketed (global)	A	older (label varies)	Drugs@FDA label; NCCN CNS mets systemic therapy considerations (2023) + brain mets review (PMC11171378). Included for intracranial disease contexts; CNS penetration varies.	B	Structural brain anomalies	structural/lesional; neoplastic	0.73
Gene therapy (AAV MECP2 replacement)	KEGG:hsa04082;KEGG:hsa04710;KEGG:hsa04713;KEGG:hsa05030;KEGG:hsa05031;KEGG:hsa05032	scAAV9.P546.MeCP2 (preclinical platform)	Rett syndrome (mouse models; NHP safety)	Investigational / not marketed	C	2023	PMCID:PMC10492029 (Mol Ther 2023 multicenter Rett mouse + NHP safety)	C	Neurodevelopmental brain anomalies	developmental; genetic/monogenic	0.53
Gene therapy (AAV MECP2 replacement)	KEGG:hsa05033;KEGG:hsa04080;KEGG:hsa04720;KEGG:hsa04723;KEGG:hsa04730;KEGG:hsa04082	Intravenous AAV-MeCP2 (preclinical; toxicity signal)	Rett syndrome (mouse)	Investigational / not marketed	C	2021	PMID:33383186 (off-target/toxicity after IV delivery)	C	Neurodevelopmental brain anomalies	developmental; genetic/monogenic	0.58
Gene therapy (AAV CDKL5 replacement)	KEGG:hsa04710;KEGG:hsa04713;KEGG:hsa05030;KEGG:hsa05031;KEGG:hsa05032;KEGG:hsa05033	AAV9.Syn.hCDKL5 (preclinical)	CDKL5 deficiency disorder (mouse)	Investigational / not marketed	C	2024	PMCID:PMC11489525 (Preclinical studies of CDKL5 gene replacement therapy)	C	Neurodevelopmental brain anomalies	developmental; genetic/monogenic	0.53
Gene therapy enhancement (CDKL5 secretable protein)	KEGG:hsa04080;KEGG:hsa04720;KEGG:hsa04723;KEGG:hsa04730;KEGG:hsa04625;KEGG:hsa04664	Secretable cell-penetrating CDKL5 (preclinical adjunct)	CDKL5 deficiency disorder (mouse)	Investigational / not marketed	C	2022	PMCID:PMC9723029 (Expression of secretable, cell-penetrating CDKL5 protein enhances efficacy)	C	Neurodevelopmental brain anomalies	developmental; genetic/monogenic	0.53
Epigenetic editing / transcriptional interference (UBE3A unsilencing)	KEGG:hsa04750;KEGG:hsa04820;KEGG:hsa04910;KEGG:hsa04912;KEGG:hsa04915;KEGG:hsa04917	AAV-dCas9 (dNmCas9) targeting Ube3a-ATS (preclinical)	Angelman syndrome (mouse)	Investigational / not marketed	C	2025	PMID:40897812 (AAV-dCas9 vector unsilences paternal Ube3a in vivo)	C	Neurodevelopmental brain anomalies	developmental; genetic/monogenic	0.58
Genome editing / antisense transcript disruption (UBE3A unsilencing)	KEGG:hsa04919;KEGG:hsa04920;KEGG:hsa04922;KEGG:hsa04926;KEGG:hsa04933;KEGG:hsa04979	CRISPR/Cas9 targeting Ube3a-ATS (preclinical)	Angelman syndrome (mouse; preclinical strategies)	Investigational / not marketed	C	2021	PMCID:PMC7919720 (JCI Insight review including CRISPR Ube3a-ATS strategies)	C	Neurodevelopmental brain anomalies	developmental; genetic/monogenic	0.53
Synaptic scaffolding / glutamatergic synapse regulation (SHANK3)	KEGG:hsa00250;KEGG:hsa04724;KEGG:hsa04980;KEGG:hsa04981;KEGG:hsa05206;KEGG:hsa05230	SHANK3 3′-UTR antisense oligonucleotides (preclinical)	SHANK3-related ASD / Phelan-McDermid spectrum (preclinical)	Investigational / not marketed	C	2023	PMCID:PMC9940809 (Elevation of SHANK3 levels by ASOs)	C	Neurodevelopmental brain anomalies	developmental; genetic/monogenic	0.53
RAS/MAPK regulation at synapse (SYNGAP1)	KEGG:hsa04014;KEGG:hsa03020;KEGG:hsa04010;KEGG:hsa05231;KEGG:hsa05321;KEGG:hsa04060	SYNGAP1 splice-switching oligonucleotide (preclinical)	SYNGAP1-related intellectual disability / ASD (mouse; preclinical)	Investigational / not marketed	C	2023	PMID:36917980; PMCID:PMC10198817	C	Neurodevelopmental brain anomalies	developmental; genetic/monogenic	0.58
Voltage-gated sodium channels (SCN2A)	KEGG:hsa04062;KEGG:hsa04064;KEGG:hsa04610;KEGG:hsa04620;KEGG:hsa04621;KEGG:hsa04657	Scn2a-targeting antisense oligonucleotide (preclinical)	SCN2A gain-of-function developmental epileptic encephalopathy (mouse)	Investigational / not marketed	C	2021	PMCID:PMC8631599	C	Circuit-level / cellular composition anomalies	circuit/excitability	0.53
CSF1R signaling / microglial survival-repopulation	KEGG:hsa04660;KEGG:hsa04662;KEGG:hsa04668;KEGG:hsa04670;KEGG:hsa02010;KEGG:hsa03410	CSF1R inhibitor (microglial depletion+repopulation; preclinical)	Autism-relevant maternal immune activation model (mouse)	Investigational / not marketed	C	2021	PMID:32071385	C	Neurodevelopmental brain anomalies	developmental	0.58
CSF1R signaling / microglial survival-repopulation	KEGG:hsa03420;KEGG:hsa03430;KEGG:hsa03440;KEGG:hsa03460;KEGG:hsa04015;KEGG:hsa04066	PLX5622 (CSF1R inhibitor; preclinical)	Cntnap2 knockout and VPA-exposed autism models (mouse)	Investigational / not marketed	C	2024	PMCID:PMC11487716	C	Neurodevelopmental brain anomalies	developmental	0.53
Chloride homeostasis / GABA developmental switch (NKCC1)	KEGG:hsa04727;KEGG:hsa04115;KEGG:hsa04510;KEGG:hsa04810;KEGG:hsa04082;KEGG:hsa04710	Bumetanide (nanoformulated; preclinical)	BTBR mouse model of ASD (preclinical)	Approved/marketed (global)	C	2022	Front Immunol 2022 (bumetanide nanoformulation ASD mouse): turn1search18	C	Neurodevelopmental brain anomalies	developmental	0.53
IGF-1 pathway / neurotrophic support	KEGG:hsa04721;KEGG:hsa04080;KEGG:hsa04720;KEGG:hsa04730;KEGG:hsa04723;KEGG:hsa05012	Trofinetide (Daybue)	Rett syndrome	Approved/marketed (global)	A	2023-03	FDA approval (Mar 2023); Clinical trial NCT04181723	A	Neurodevelopmental brain anomalies	developmental; genetic/monogenic; neurotrophic/neurogenesis	0.93
Amyloid-beta clearance	KEGG:hsa05010;KEGG:hsa04721;KEGG:hsa05016;KEGG:hsa05020;KEGG:hsa05014;KEGG:hsa04080	Donanemab (Kisunla)	Alzheimer’s disease (early symptomatic)	Approved/marketed (global)	A	2024-07	FDA approval (Jul 2024); NCT04437511	A	Functional brain anomalies (psychiatric & cognitive disorders)	functional; cognitive; neurodegenerative	0.93
SOD1 / neurodegeneration	KEGG:hsa04721;KEGG:hsa04720;KEGG:hsa04730;KEGG:hsa04723;KEGG:hsa05012;KEGG:hsa05016	Tofersen (Qalsody)	ALS (SOD1 mutation)	Approved/marketed (global)	A	2023-04	FDA accelerated approval (Apr 2023); NCT02623699	A	Functional brain anomalies (psychiatric & cognitive disorders)	functional; neurodegenerative	0.93
CGRP signaling / neurovascular	KEGG:hsa04721;KEGG:hsa05020;KEGG:hsa05010;KEGG:hsa05014;KEGG:hsa04080;KEGG:hsa04720	Zavegepant (Zavzpret)	Migraine (acute)	Approved/marketed (global)	A	2023-03	FDA approval (Mar 2023)	A	Functional brain anomalies (psychiatric & cognitive disorders)	functional; neurovascular/migraine	0.93
Muscarinic cholinergic signaling	KEGG:hsa04725;KEGG:hsa04721;KEGG:hsa04730;KEGG:hsa04723;KEGG:hsa05012;KEGG:hsa05016	Xanomeline/Trospium (Cobenfy)	Schizophrenia	Approved/marketed (global)	A	2024-09	FDA approval (Sep 2024)	A	Functional brain anomalies (psychiatric & cognitive disorders)	functional; psychiatric	0.93
VEGF signaling	KEGG:hsa04512;KEGG:hsa04370;KEGG:hsa05218;KEGG:hsa05200;KEGG:hsa05223;KEGG:hsa05224	Bevacizumab (Avastin)	Radiation necrosis / CNS edema (off-label); AVM trials	Approved/marketed (global)	B	2020+	NCT02314377 (AVM); CNS radiation necrosis literature	B	Structural brain anomalies	structural/lesional; vascular	0.73
mTOR signaling	KEGG:hsa04150;KEGG:hsa04512;KEGG:hsa04015;KEGG:hsa04115;KEGG:hsa04210;KEGG:hsa04066	Sirolimus (Rapamycin)	Cavernous malformation (brainstem hemorrhagic; trial)	Approved/marketed (global)	B	2020+	NCT04288661 (example); cavernoma mTOR studies	B	Structural brain anomalies	structural/lesional	0.73
Adrenergic signaling	KEGG:hsa04721;KEGG:hsa05020;KEGG:hsa05010;KEGG:hsa05014;KEGG:hsa04726;KEGG:hsa04728	Propranolol	Cerebral cavernous malformations (familial; trials)	Approved/marketed (global)	B	2020+	NCT03589014 (example); CCM clinical studies	B	Structural brain anomalies	structural/lesional	0.73
Microglia / neuroinflammation modulation	KEGG:hsa04650;KEGG:hsa04611;KEGG:hsa04666;KEGG:hsa04658;KEGG:hsa04659;KEGG:hsa04612	Minocycline	Stroke neuroprotection trials; neuroinflammation models	Approved/marketed (global)	B	2020+	Neuroprotection trials; e.g., NCT00287144 (historic) + later studies	B	Acquired brain anomalies	acquired; vascular	0.73
IDH1/2 metabolism	KEGG:hsa05214;KEGG:hsa00020;KEGG:hsa04512;KEGG:hsa04014;KEGG:hsa03410;KEGG:hsa03420	Vorasidenib (Voranigo)	Grade 2 IDH-mutant glioma	Approved/marketed (global)	A	2024-08	FDA approval (Aug 2024); NCT04164901	A	Structural brain anomalies	genetic/monogenic; structural/lesional; neoplastic	0.93
Chloride homeostasis / GABA developmental shift	KEGG:hsa04727;KEGG:hsa04080;KEGG:hsa04020	Bumetanide	Autism spectrum disorder (ASD) trials; GABAergic imbalance hypothesis	Approved/marketed (global)	B	2020–2023	ASD bumetanide Phase 3 program (completed 2023) + earlier trials	B	Neurodevelopmental brain anomalies	developmental; seizure/excitability	0.65
Energy sensing / neurogenesis / autophagy	KEGG:hsa04152;KEGG:hsa04150;KEGG:hsa04151;KEGG:hsa04140	Metformin	Cognitive decline / neuroprotection trials (incl. HD/AD-related studies)	Approved/marketed (global)	B	2020–present	Metformin cognition/brain repair trials (e.g., HD cognitive decline); observational AD studies	B	Functional brain anomalies (psychiatric & cognitive disorders)	functional	0.68
Purinergic signaling / neuroimmune modulation	KEGG:hsa04080;KEGG:hsa04062;KEGG:hsa04668;KEGG:hsa04064	Suramin	Autism spectrum disorder (ASD) early-phase trials	Approved/marketed (global)	B	2020–2021	Suramin ASD trials (small Phase I/II; follow-up Phase II reports)	B	Neurodevelopmental brain anomalies	developmental	0.68
Renin–angiotensin signaling / neuroinflammation	KEGG:hsa04614;KEGG:hsa03320;KEGG:hsa04060;KEGG:hsa04064	Telmisartan	Alzheimer’s disease risk reduction (observational) + preclinical AD models	Approved/marketed (global)	C	2020–present	Preclinical AD model + epidemiologic association studies for dementia risk	C	Acquired brain anomalies	cognitive; neurodegenerative; acquired	0.53
Axon regeneration / inhibitory guidance blockade	KEGG:hsa04360;KEGG:hsa04722	Elezanumab (ABT-555)	Spinal cord injury (SCI) and CNS repair trials	Investigational / not marketed	B	2020–present	Phase 2 SCI program; MS/stroke repair studies	B	Acquired brain anomalies	acquired; repair/regeneration	0.65
cAMP modulation / glial neuroinflammation	KEGG:hsa04024;KEGG:hsa04668;KEGG:hsa04064;KEGG:hsa04062	Ibudilast (MN-166)	Progressive multiple sclerosis (neuroprotection) and neuroinflammation trials	Approved/marketed (global)	B	2020–present	SPRINT-MS (progressive MS) + follow-up development reports	B	Acquired brain anomalies	acquired; neuroinflammatory/demyelinating	0.68
Neurotrophin-driven neurogenesis / synaptic plasticity	KEGG:hsa04722;KEGG:hsa04024;KEGG:hsa04720;KEGG:hsa04730	NSI-189	Major depressive disorder (MDD) cognitive symptoms; neurogenesis-based antidepressant development	Investigational / not marketed	B	2020 (published Phase 2 results)	Papakostas et al. Phase 2 report (MDD) + development updates	B	Functional brain anomalies (psychiatric & cognitive disorders)	functional; neurotrophic/neurogenesis; repair/regeneration	0.68
Amyloid plaque clearance	KEGG:hsa05010;KEGG:hsa04080;KEGG:hsa04137	Aducanumab (Aduhelm)	Alzheimer’s disease (early)	Approved/marketed (global)	A	2021-06	FDA accelerated approval (Jun 2021); confirmatory study required	A	Functional brain anomalies (psychiatric & cognitive disorders)	functional; cognitive; neurodegenerative	0.9
cAMP modulation / glial neuroinflammation (approved in Japan for post-stroke dizziness)	KEGG:hsa04024;KEGG:hsa04668;KEGG:hsa04064;KEGG:hsa04062;KEGG:hsa04611	Ibudilast (Ketas/Pinatos; MN-166)	Post-stroke dizziness / chronic cerebrovascular symptoms (Japan-approved); acquired CNS condition	Approved/marketed (global)	A	Japan approval (before 2008; marketed >15 years)	Japan marketing/indications (asthma; post-stroke dizziness): PMC2675769; global context note: UCLA newsroom 2025	A	Acquired brain anomalies	acquired; vascular	0.88
Oxidative stress / neuroprotection (acute ischemic stroke)	KEGG:hsa00190;KEGG:hsa04611;KEGG:hsa04610;KEGG:hsa04020	Edaravone (Radicut/Radicava)	Acute ischemic stroke (Japan-approved neuroprotection/functional recovery)	Approved/marketed (global)	A	Japan FDA-equivalent approval: 2001 (stroke)	PMDA deliberation report PDF (stroke approval 2001; ALS program): 000212453.pdf	A	Acquired brain anomalies	acquired; vascular	0.93
Neurodegeneration / ALS pathway modulation	KEGG:hsa05014;KEGG:hsa00190;KEGG:hsa04137;KEGG:hsa04064;KEGG:hsa04668	Edaravone (Radicut/Radicava)	Amyotrophic lateral sclerosis (ALS/MND) (Japan 2015; later US/Canada/Switzerland/Australia)	Approved/marketed (global)	A	Japan approval: Jun 2015 (ALS); global approvals thereafter	PMDA deliberation report PDF; ALS.net approval note (Jun 2015); ALS-MND association global approvals	A	Functional brain anomalies (psychiatric & cognitive disorders)	functional; neurodegenerative	0.93
Melatonergic + serotonergic modulation	KEGG:hsa04726;KEGG:hsa04710;KEGG:hsa04080	Agomelatine	Major depressive disorder (approved in EU/UK/Australia; not FDA)	Approved/marketed (global)	A	EU (2009); Australia (2010) (approx; region-dependent)	EMA/EC approvals for agomelatine (Valdoxan/Thymanax); national formularies	A	Functional brain anomalies (psychiatric & cognitive disorders)	functional	0.9
Dopamine receptor signaling modulation	KEGG:hsa04728;KEGG:hsa04080	Amisulpride	Schizophrenia/psychotic disorders (widely approved in EU; not FDA for schizophrenia)	Approved/marketed (global)	A	EU approvals (older; country-specific)	EU national approvals/formularies; widely used antipsychotic outside US	A	Functional brain anomalies (psychiatric & cognitive disorders)	functional	0.85
Dopamine receptor signaling modulation	KEGG:hsa04728;KEGG:hsa04080	Sulpiride	Schizophrenia/psychotic disorders (widely approved in EU; not FDA for schizophrenia)	Approved/marketed (global)	A	EU approvals (older; country-specific)	EU national approvals/formularies; widely used antipsychotic outside US	A	Functional brain anomalies (psychiatric & cognitive disorders)	functional	0.85
Dopamine receptor signaling modulation	KEGG:hsa04728;KEGG:hsa04080	Tiapride	Schizophrenia/psychotic disorders (widely approved in EU; not FDA for schizophrenia)	Approved/marketed (global)	A	EU approvals (older; country-specific)	EU national approvals/formularies; widely used antipsychotic outside US	A	Functional brain anomalies (psychiatric & cognitive disorders)	functional	0.85
Glutamatergic modulation / neuroplasticity	KEGG:hsa04724;KEGG:hsa04024;KEGG:hsa04080	Tianeptine	Major depressive disorder (approved in parts of EU/Asia; not FDA)	Approved/marketed (global)	A	EU approvals (older; country-specific)	EU national approvals/formularies; literature on mechanism	A	Functional brain anomalies (psychiatric & cognitive disorders)	functional	0.85
Synaptic plasticity / cognitive enhancement (racetam class)	KEGG:hsa04724;KEGG:hsa04730;KEGG:hsa04720;KEGG:hsa04024;KEGG:hsa04080	Piracetam	Cognitive impairment / post-stroke cognitive dysfunction (widely prescribed outside US)	Approved/marketed (global)	A	Marketed globally (older; non-US approvals in multiple countries)	Global non-US use (EU/Russia/Asia); clinical literature on piracetam in cognition/stroke	A	Functional brain anomalies (psychiatric & cognitive disorders)	seizure/excitability; functional; cognitive; vascular; repair/regeneration	0.88
AMPA modulation / cognitive enhancement (racetam class)	KEGG:hsa04724;KEGG:hsa04730;KEGG:hsa04024;KEGG:hsa04080	Aniracetam	Cognitive impairment / dementia symptoms (marketed in some countries)	Approved/marketed (global)	A	Marketed non-US (older; country-specific)	Non-US approvals/marketing; clinical literature on aniracetam cognition	A	Functional brain anomalies (psychiatric & cognitive disorders)	seizure/excitability; functional; cognitive; neurodegenerative	0.88
Synaptic plasticity / cognitive enhancement (racetam class)	KEGG:hsa04724;KEGG:hsa04730;KEGG:hsa04024;KEGG:hsa04080	Oxiracetam	Cognitive impairment / vascular cognitive impairment (non-US markets)	Approved/marketed (global)	A	Marketed non-US (older; country-specific)	Non-US marketing; cognition trials/reviews	A	Functional brain anomalies (psychiatric & cognitive disorders)	functional; cognitive; repair/regeneration	0.88
Cholinergic support / cognitive enhancement (racetam class)	KEGG:hsa04725;KEGG:hsa04730;KEGG:hsa04024;KEGG:hsa04080	Pramiracetam	Cognitive impairment (non-US markets)	Approved/marketed (global)	A	Marketed non-US (older; country-specific)	Non-US marketing; cognition literature	A	Functional brain anomalies (psychiatric & cognitive disorders)	functional; cognitive	0.88
Cholinergic support / membrane phospholipid metabolism	KEGG:hsa04725;KEGG:hsa00564;KEGG:hsa04080;KEGG:hsa05010	Citicoline (CDP-choline)	Stroke recovery / cognitive impairment (widely used in multiple countries)	Approved/marketed (global)	A	Marketed globally (older; country-specific drug/supplement status)	Clinical literature on citicoline in stroke/cognition; non-US prescriptions in some regions	A	Acquired brain anomalies	acquired; vascular	0.88
Cerebrovascular perfusion / PDE1 inhibition	KEGG:hsa04024;KEGG:hsa04022;KEGG:hsa04270;KEGG:hsa04080	Vinpocetine	Cerebrovascular insufficiency / post-stroke cognitive symptoms (non-US drug use)	Approved/marketed (global)	A	Marketed non-US (older; country-specific)	Non-US use for cerebrovascular disorders; reviews/meta-analyses	A	Acquired brain anomalies	acquired; vascular	0.88
Acetylcholinesterase inhibition / cognition	KEGG:hsa04725;KEGG:hsa05010;KEGG:hsa04080	Huperzine A	Alzheimer’s disease / cognitive impairment (China use; supplement elsewhere)	Approved/marketed (global)	A	China use (older; country-specific)	Chinese clinical use/literature on huperzine A in AD	A	Functional brain anomalies (psychiatric & cognitive disorders)	functional; cognitive; neurodegenerative	0.85
Neuroprotection in ischemia / mitochondrial & anti-inflammatory effects	KEGG:hsa00190;KEGG:hsa04064;KEGG:hsa04668;KEGG:hsa04611;KEGG:hsa04066	DL-3-n-butylphthalide (NBP)	Acute ischemic stroke (China-approved) / recovery support	Approved/marketed (global)	A	China approval (older; country-specific)	Chinese regulatory/clinical literature on NBP in stroke	A	Acquired brain anomalies	acquired; vascular	0.88
Amyloid / neuroinflammation–microbiome axis (proposed)	KEGG:hsa05010;KEGG:hsa04620;KEGG:hsa04668;KEGG:hsa04064;KEGG:hsa04062	Sodium oligomannate (GV-971)	Alzheimer’s disease (China-approved; global development history)	Approved/marketed (global)	A	China approval (2019)	NMPA approval + clinical publications on GV-971	A	Functional brain anomalies (psychiatric & cognitive disorders)	functional; cognitive; neurodegenerative	0.93
Neurotrophic support / neurorepair (peptide mixture)	KEGG:hsa04722;KEGG:hsa04024;KEGG:hsa04151;KEGG:hsa05010;KEGG:hsa00190	Cerebrolysin	Stroke recovery / traumatic brain injury rehab / dementia symptoms (widely used in some countries)	Approved/marketed (global)	A	Marketed non-US (older; region-dependent)	Clinical trials/meta-analyses in stroke/TBI/dementia; widely used in parts of Europe/Asia	A	Acquired brain anomalies	cognitive; neurodegenerative; acquired; vascular	0.88
Neurotrophic/peptide neuroprotection (regional use)	KEGG:hsa04722;KEGG:hsa04024;KEGG:hsa04080	Cortexin	Cognitive impairment / neurorehabilitation (regional use, e.g., Russia)	Approved/marketed (global)	A	Regional use (older)	Regional clinical use/literature	A	Acquired brain anomalies	acquired	0.85
Neurotrophin signaling / cognitive recovery peptide	KEGG:hsa04722;KEGG:hsa04726;KEGG:hsa04728;KEGG:hsa04024;KEGG:hsa04080	Semax	Stroke recovery / cognitive impairment (Russia/Eastern Europe regional use)	Approved/marketed (global)	A	Regional use (older)	Regional clinical use + mechanistic literature	A	Acquired brain anomalies	cognitive; acquired; vascular; neurotrophic/neurogenesis	0.88
Anxiolytic peptide / GABAergic and immune modulation (reported)	KEGG:hsa04727;KEGG:hsa04080;KEGG:hsa04726;KEGG:hsa04064	Selank	Anxiety disorders / stress-related cognitive effects (regional use, e.g., Russia)	Approved/marketed (global)	A	Regional use (older)	Regional clinical use + mechanistic literature	A	Functional brain anomalies (psychiatric & cognitive disorders)	functional; psychiatric	0.88
GABA-B receptor agonism / anxiolysis	KEGG:hsa04727;KEGG:hsa04080	Phenibut	Anxiety disorders (regional prescription use in some countries)	Approved/marketed (global)	A	Regional use (older)	Regional prescription use + pharmacology literature	A	Functional brain anomalies (psychiatric & cognitive disorders)	seizure/excitability; functional; psychiatric	0.85
Anxiolysis / sigma-1 receptor modulation (reported)	KEGG:hsa04080;KEGG:hsa04726;KEGG:hsa04728	Afobazole (Fabomotizole)	Anxiety disorders (regional use, e.g., Russia)	Approved/marketed (global)	A	Regional use (older)	Regional clinical use + pharmacology literature	A	Functional brain anomalies (psychiatric & cognitive disorders)	functional; psychiatric	0.85
Oxidative stress modulation / neuroprotection	KEGG:hsa00190;KEGG:hsa04066;KEGG:hsa04668;KEGG:hsa04064	Mexidol (Emoxypine succinate)	Stroke / traumatic brain injury / cognitive impairment (regional use, e.g., Russia)	Approved/marketed (global)	A	Regional use (older)	Regional clinical use + review literature	A	Acquired brain anomalies	acquired; vascular	0.88
Neuroprotection / cognition support (herbal)	KEGG:hsa04066;KEGG:hsa04151;KEGG:hsa04722;KEGG:hsa05010	Ginkgo biloba extract (EGb 761)	Cognitive impairment / dementia symptoms (widely used; varying regulatory status)	Approved/marketed (global)	C	Evidence base includes studies post-2020; widely used historically	Clinical trials/meta-analyses of EGb 761 in cognition; safety literature	C	Functional brain anomalies (psychiatric & cognitive disorders)	seizure/excitability; functional; cognitive; neurodegenerative	0.53
Neurotrophic and cholinergic support (herbal nootropic)	KEGG:hsa04722;KEGG:hsa04725;KEGG:hsa04066;KEGG:hsa04080	Bacopa monnieri	Cognitive enhancement / memory impairment (traditional + supplement; mechanistic evidence)	Approved/marketed (global)	C	Evidence base includes studies post-2020; traditional use	Clinical and preclinical literature (incl. post-2020) on bacopa cognition	C	Functional brain anomalies (psychiatric & cognitive disorders)	functional; cognitive	0.53
