# Supplementary material for: Drug repurposing opportunities across 92 CNS-related conditions using deep learning and whole-genome sequencing
Source: Neurotherapeutics. 2026 Jul 28;23(5):e00976. doi: 10.1016/j.neurot.2026.e00976 (PMC13430166; doi:10.1016/j.neurot.2026.e00976)
Supplement: Multimedia component 2 [file mmc2.xlsx]

## Sheet: Table2A
Supplementary Table 2A. Merged CNS-related phenotypes, ICD-code groupings, and cohort-size annotations
Diagnosis	ICD_codes	ICD_descriptions	Primary category	Secondary_tags	ICD_patient_count_sum	ICD_patient_count_min	ICD_patient_count_max	Sample_size_bin_available_count	Small_cohort_flag	Very_small_cohort_flag
Developmental speech/language disorders	F800;F801;F802;F804;F8081;F8082;F8089;F809	Phonological disorder; Expressive language disorder; Mixed receptive-expressive language disorder; Speech and language development delay due to hearing loss; Childhood onset fluency disorder	Neurodevelopmental brain anomalies	Congenital; Polygenic / idiopathic; Cognitive phenotype / psychiatric phenotype	18612	30	6870	Large (>=1000)	No	No
Malignant neoplasm of brain	C710;C711;C712;C715;C716;C717;C718;C719	Malignant neoplasm of cerebrum, except lobes and ventricles; Malignant neoplasm of frontal lobe; Malignant neoplasm of temporal lobe; Malignant neoplasm of cerebral ventricle; Malignant neoplasm of cerebellum	Structural brain anomalies	Congenital; Polygenic / idiopathic; Neoplastic	1401	49	500	Large (>=1000)	No	No
Eating disorders	F5000;F5001;F502;F508;F5082;F5089;F509	Anorexia nervosa, unspecified; Anorexia nervosa, restricting type; Bulimia nervosa; Other eating disorders; Avoidant/restrictive food intake disorder	Functional brain anomalies (psychiatric & cognitive disorders)	Acquired; Polygenic / idiopathic; Cognitive phenotype / psychiatric phenotype	1838	34	706	Large (>=1000)	No	No
Sleep disorders	F5101;F5104;F5105;F5112;F513;F514;F515	Primary insomnia; Psychophysiologic insomnia; Insomnia due to other mental disorder; Insufficient sleep syndrome; Sleepwalking [somnambulism]	Functional brain anomalies (psychiatric & cognitive disorders)	Acquired; Genetic / monogenic; Polygenic / idiopathic; Cognitive phenotype / psychiatric phenotype	1112	60	425	Large (>=1000)	No	No
Spina bifida	Q051;Q052;Q054;Q055;Q056;Q057;Q058	Thoracic spina bifida with hydrocephalus; Lumbar spina bifida with hydrocephalus; Unspecified spina bifida with hydrocephalus; Cervical spina bifida without hydrocephalus; Thoracic spina bifida without hydrocephalus	Structural brain anomalies	Congenital; Polygenic / idiopathic	1020	30	400	Large (>=1000)	No	No
Other childhood-onset behavioral/emotional disorders	F9829;F983;F984;F985;F988;F989	Other feeding disorders of infancy and early childhood; Pica of infancy and childhood; Stereotyped movement disorders; Adult onset fluency disorder; Other specified behavioral and emotional disorders with onset usually occurring in childhood and adolescence	Neurodevelopmental brain anomalies	Congenital; Polygenic / idiopathic; Cognitive phenotype / psychiatric phenotype	3793	200	2021	Large (>=1000)	No	No
Anxiety disorders	F410;F411;F413;F418;F419	Panic disorder [episodic paroxysmal anxiety]; Generalized anxiety disorder; Other mixed anxiety disorders; Other specified anxiety disorders; Anxiety disorder, unspecified	Functional brain anomalies (psychiatric & cognitive disorders)	Acquired; Polygenic / idiopathic; Cognitive phenotype / psychiatric phenotype	10645	42	6690	Large (>=1000)	No	No
Attention-deficit/hyperactivity disorder	F900;F901;F902;F908;F909	Attention-deficit hyperactivity disorder, predominantly inattentive type; Attention-deficit hyperactivity disorder, predominantly hyperactive type; Attention-deficit hyperactivity disorder, combined type; Attention-deficit hyperactivity disorder, other type; Attention-deficit hyperactivity disorder, unspecified type	Neurodevelopmental brain anomalies	Congenital; Polygenic / idiopathic; Cognitive phenotype / psychiatric phenotype	15448	440	10035	Large (>=1000)	No	No
Childhood emotional/social disorders	F930;F938;F939;F940;F948	Separation anxiety disorder of childhood; Other childhood emotional disorders; Childhood emotional disorder, unspecified; Selective mutism; Other childhood disorders of social functioning	Functional brain anomalies (psychiatric & cognitive disorders)	Acquired; Polygenic / idiopathic; Cognitive phenotype / psychiatric phenotype	946	33	522	Moderate (200-999)	No	No
Conduct disorder	F911;F912;F913;F918;F919	Conduct disorder, childhood-onset type; Conduct disorder, adolescent-onset type; Oppositional defiant disorder; Other conduct disorders; Conduct disorder, unspecified	Functional brain anomalies (psychiatric & cognitive disorders)	Acquired; Polygenic / idiopathic; Cognitive phenotype / psychiatric phenotype	6437	38	3834	Large (>=1000)	No	No
Dissociative/conversion disorders	F444;F445;F446;F447;F449	Conversion disorder with motor symptom or deficit; Conversion disorder with seizures or convulsions; Conversion disorder with sensory symptom or deficit; Conversion disorder with mixed symptom presentation; Dissociative and conversion disorder, unspecified	Functional brain anomalies (psychiatric & cognitive disorders)	Acquired; Polygenic / idiopathic; Seizure-present / excitability phenotype; Cognitive phenotype / psychiatric phenotype	1220	41	542	Large (>=1000)	No	No
Intellectual disability	F70;F71;F72;F73;F79	Mild intellectual disabilities; Moderate intellectual disabilities; Severe intellectual disabilities; Profound intellectual disabilities; Unspecified intellectual disabilities	Neurodevelopmental brain anomalies	Congenital; Polygenic / idiopathic; Cognitive phenotype / psychiatric phenotype	2883	228	1397	Large (>=1000)	No	No
Obsessive-compulsive disorder	F42;F422;F424;F428;F429	Obsessive-compulsive disorder; Mixed obsessional thoughts and acts; Excoriation (skin-picking) disorder; Other obsessive-compulsive disorder; Obsessive-compulsive disorder, unspecified	Functional brain anomalies (psychiatric & cognitive disorders)	Acquired; Polygenic / idiopathic; Neurodegenerative; Cognitive phenotype / psychiatric phenotype	1596	51	669	Large (>=1000)	No	No
Specific learning disorders	F810;F812;F8181;F8189;F819	Specific reading disorder; Mathematics disorder; Disorder of written expression; Other developmental disorders of scholastic skills; Developmental disorder of scholastic skills, unspecified	Neurodevelopmental brain anomalies	Congenital; Polygenic / idiopathic; Cognitive phenotype / psychiatric phenotype	6150	120	2863	Large (>=1000)	No	No
Tic disorders (incl. Tourette)	F950;F951;F952;F958;F959	Transient tic disorder; Chronic motor or vocal tic disorder; Tourette's disorder; Other tic disorders; Tic disorder, unspecified	Neurodevelopmental brain anomalies	Congenital; Polygenic / idiopathic; Cognitive phenotype / psychiatric phenotype	2012	182	905	Large (>=1000)	No	No
Autism spectrum disorder	F840;F845;F848;F849	Autistic disorder; Asperger's syndrome; Other pervasive developmental disorders; Pervasive developmental disorder, unspecified	Neurodevelopmental brain anomalies	Congenital; Genetic / monogenic; Polygenic / idiopathic; Cognitive phenotype / psychiatric phenotype	5793	427	3676	Large (>=1000)	No	No
Malignant neoplasm of other parts of CNS	C720;C721;C7230;C7250	Malignant neoplasm of spinal cord; Malignant neoplasm of cauda equina; Malignant neoplasm of unspecified optic nerve; Malignant neoplasm of unspecified cranial nerve	Structural brain anomalies	Congenital; Polygenic / idiopathic; Neoplastic; Cognitive phenotype / psychiatric phenotype	373	45	146	Moderate (200-999)	No	No
Other disorders of brain	G931;G935;G9389;G939	Anoxic brain damage, not elsewhere classified; Compression of brain; Other specified disorders of brain; Disorder of brain, unspecified	Acquired brain anomalies	Acquired; Polygenic / idiopathic	1924	198	652	Large (>=1000)	No	No
Phobic anxiety disorders	F4010;F40298;F408;F409	Social phobia, unspecified; Other specified phobia; Other phobic anxiety disorders; Phobic anxiety disorder, unspecified	Functional brain anomalies (psychiatric & cognitive disorders)	Acquired; Polygenic / idiopathic; Cognitive phenotype / psychiatric phenotype	822	52	380	Moderate (200-999)	No	No
Somatoform disorders	F4521;F4522;F4541;F458	Hypochondriasis; Body dysmorphic disorder; Pain disorder exclusively related to psychological factors; Other somatoform disorders	Functional brain anomalies (psychiatric & cognitive disorders)	Acquired; Polygenic / idiopathic; Cognitive phenotype / psychiatric phenotype	517	33	369	Moderate (200-999)	No	No
Arnold-Chiari malformation	Q0700;Q0701;Q0703	Arnold-Chiari syndrome without spina bifida or hydrocephalus; Arnold-Chiari syndrome with spina bifida; Arnold-Chiari syndrome with spina bifida and hydrocephalus	Neurodevelopmental brain anomalies	Congenital; Genetic / monogenic	410	71	236	Moderate (200-999)	No	No
Benign neoplasm of CNS	D332;D333;D334	Benign neoplasm of brain, unspecified; Benign neoplasm of cranial nerves; Benign neoplasm of spinal cord	Structural brain anomalies	Congenital; Polygenic / idiopathic; Neoplastic	335	39	200	Moderate (200-999)	No	No
Bipolar disorder	F3130;F3181;F319	Bipolar disorder, current episode depressed, mild or moderate severity, unspecified; Bipolar II disorder; Bipolar disorder, unspecified	Functional brain anomalies (psychiatric & cognitive disorders)	Acquired; Polygenic / idiopathic; Cognitive phenotype / psychiatric phenotype	634	48	533	Moderate (200-999)	No	No
Congenital hydrocephalus	Q031;Q038;Q039	Atresia of foramina of Magendie and Luschka; Other congenital hydrocephalus; Congenital hydrocephalus, unspecified	Structural brain anomalies	Congenital; Polygenic / idiopathic	1050	33	513	Large (>=1000)	No	No
Mental disorders due to brain dysfunction	F0630;F064;F068	Mood disorder due to known physiological condition, unspecified; Anxiety disorder due to known physiological condition; Other specified mental disorders due to known physiological condition	Acquired brain anomalies	Acquired; Polygenic / idiopathic; Cognitive phenotype / psychiatric phenotype	566	96	356	Moderate (200-999)	No	No
Neurocutaneous syndromes (other)	Q858;Q8589;Q859	Other phakomatoses, not elsewhere classified; Other phakomatoses, not elsewhere classified; Phakomatosis, unspecified	Structural brain anomalies	Congenital; Polygenic / idiopathic	287	33	142	Moderate (200-999)	No	No
Neurofibromatosis	Q8500;Q8501;Q8502	Neurofibromatosis, unspecified; Neurofibromatosis, unspecified; Neurofibromatosis, type 1; Neurofibromatosis, type 1; Neurofibromatosis, type 2	Neurodevelopmental brain anomalies	Congenital; Genetic / monogenic; Polygenic / idiopathic	1306	31	366	Large (>=1000)	No	No
Persistent mood disorders (dysthymia/cyclothymia)	F341;F348;F3481	Dysthymic disorder; Other persistent mood [affective] disorders; Disruptive mood dysregulation disorder	Functional brain anomalies (psychiatric & cognitive disorders)	Acquired; Polygenic / idiopathic; Cognitive phenotype / psychiatric phenotype	1171	145	844	Large (>=1000)	No	No
Migraine	G43001;G43009;G43011;G43019;G43101;G43109;G43111;G43119;G43409;G43701;G43709;G43711;G43719;G43809;G43819;G43829;G43901;G43909;G43911;G43919;G43A0;G43D0;G43D1	Migraine without aura, not intractable, with status migrainosus; Migraine without aura, not intractable, without status migrainosus; Migraine without aura, intractable, with status migrainosus; Migraine without aura, intractable, without status migrainosus; Migraine with aura, not intractable, with status migrainosus	Circuit-level / cellular composition anomalies	Acquired; Polygenic / idiopathic	10457	36	3220	Large (>=1000)	No	No
Benign neoplasm of pituitary/craniopharyngeal region	D352;D353	Benign neoplasm of pituitary gland; Benign neoplasm of craniopharyngeal duct	Structural brain anomalies	Congenital; Polygenic / idiopathic; Neoplastic	140	68	72	Small (50-199)	Yes	No
Cerebral vascular malformations	Q282;Q283	Arteriovenous malformation of cerebral vessels; Other malformations of cerebral vessels	Structural brain anomalies	Congenital; Polygenic / idiopathic; Vascular	170	32	138	Small (50-199)	Yes	No
Neoplasm of uncertain behavior of CNS	D432;D434	Neoplasm of uncertain behavior of brain, unspecified; Neoplasm of uncertain behavior of spinal cord	Structural brain anomalies	Congenital; Polygenic / idiopathic; Neoplastic	117	54	63	Small (50-199)	Yes	No
Nontraumatic intracerebral hemorrhage	I615;I619	Nontraumatic intracerebral hemorrhage, intraventricular; Nontraumatic intracerebral hemorrhage, unspecified	Acquired brain anomalies	Acquired; Polygenic / idiopathic; Vascular; Cognitive phenotype / psychiatric phenotype	274	83	191	Moderate (200-999)	No	No
Other congenital malformations of brain	Q048;Q049	Other specified congenital malformations of brain; Congenital malformation of brain, unspecified	Structural brain anomalies	Congenital; Polygenic / idiopathic	1025	98	927	Large (>=1000)	No	No
Other psychological development disorders	F88;F89	Other disorders of psychological development; Unspecified disorder of psychological development	Neurodevelopmental brain anomalies	Congenital; Polygenic / idiopathic; Cognitive phenotype / psychiatric phenotype	9502	4066	5436	Large (>=1000)	No	No
Personality disorders	F603;F605	Borderline personality disorder; Obsessive-compulsive personality disorder	Functional brain anomalies (psychiatric & cognitive disorders)	Acquired; Polygenic / idiopathic; Cognitive phenotype / psychiatric phenotype	161	31	130	Small (50-199)	Yes	No
Post-traumatic stress disorder	F4310;F4312	Post-traumatic stress disorder, unspecified; Post-traumatic stress disorder, chronic	Functional brain anomalies (psychiatric & cognitive disorders)	Acquired; Polygenic / idiopathic; Cognitive phenotype / psychiatric phenotype	1194	589	605	Large (>=1000)	No	No
Major depressive disorder	F320;F321;F322;F323;F324;F325;F3281;F3289;F329;F32A;F330;F331;F332;F333;F3341;F3342;F339	Major depressive disorder, single episode, mild; Major depressive disorder, single episode, moderate; Major depressive disorder, single episode, severe without psychotic features; Major depressive disorder, single episode, severe with psychotic features; Major depressive disorder, single episode, in partial remission	Functional brain anomalies (psychiatric & cognitive disorders)	Acquired; Polygenic / idiopathic; Cognitive phenotype / psychiatric phenotype	11004	33	4567	Large (>=1000)	No	No
Stress-related and adjustment disorders	F430;F4320;F4321;F4322;F4323;F4324;F4325;F4329;F438;F439	Acute stress reaction; Adjustment disorder, unspecified; Adjustment disorder with depressed mood; Adjustment disorder with anxiety; Adjustment disorder with mixed anxiety and depressed mood	Functional brain anomalies (psychiatric & cognitive disorders)	Acquired; Polygenic / idiopathic; Cognitive phenotype / psychiatric phenotype	3000	79	647	Large (>=1000)	No	No
Aphasia following unspecified cerebrovascular disease	I69920	Aphasia following unspecified cerebrovascular disease	Acquired brain anomalies	Acquired; Polygenic / idiopathic; Vascular	44	44	44	Very small (<50)	Yes	Yes
Ataxia following unspecified cerebrovascular disease	I69993	Ataxia following unspecified cerebrovascular disease	Acquired brain anomalies	Acquired; Polygenic / idiopathic; Vascular	47	47	47	Very small (<50)	Yes	Yes
Cerebral aneurysm	I671	Cerebral aneurysm, nonruptured	Acquired brain anomalies	Acquired; Polygenic / idiopathic; Vascular	37	37	37	Very small (<50)	Yes	Yes
Cerebral infarction	I639	Cerebral infarction, unspecified	Acquired brain anomalies	Acquired; Polygenic / idiopathic; Vascular	252	252	252	Moderate (200-999)	No	No
Cerebral infarction due to embolism of unspecified cerebral artery	I6340	Cerebral infarction due to embolism of unspecified cerebral artery	Acquired brain anomalies	Acquired; Polygenic / idiopathic; Vascular	41	41	41	Very small (<50)	Yes	Yes
Cerebral infarction due to unspecified occlusion or stenosis of unspecified cerebral artery	I6350	Cerebral infarction due to unspecified occlusion or stenosis of unspecified cerebral artery	Acquired brain anomalies	Acquired; Polygenic / idiopathic; Vascular	351	351	351	Moderate (200-999)	No	No
Cerebrovascular disease	I679	Cerebrovascular disease, unspecified	Acquired brain anomalies	Acquired; Polygenic / idiopathic; Vascular	32	32	32	Very small (<50)	Yes	Yes
Cognitive deficits following unspecified cerebrovascular disease	I6991	Cognitive deficits following unspecified cerebrovascular disease	Acquired brain anomalies	Acquired; Polygenic / idiopathic; Vascular; Cognitive phenotype / psychiatric phenotype	103	103	103	Small (50-199)	Yes	No
Congenital cerebral cysts	Q046	Congenital cerebral cysts	Structural brain anomalies	Congenital; Polygenic / idiopathic	38	38	38	Very small (<50)	Yes	Yes
Corpus callosum malformations	Q040	Congenital malformations of corpus callosum	Structural brain anomalies	Congenital; Polygenic / idiopathic	115	115	115	Small (50-199)	Yes	No
Delirium	F05	Delirium due to known physiological condition	Acquired brain anomalies	Acquired; Polygenic / idiopathic; Cognitive phenotype / psychiatric phenotype	111	111	111	Small (50-199)	Yes	No
Developmental motor coordination disorder	F82	Specific developmental disorder of motor function	Neurodevelopmental brain anomalies	Congenital; Polygenic / idiopathic; Cognitive phenotype / psychiatric phenotype	3072	3072	3072	Large (>=1000)	No	No
Dual role transvestism	F641	Dual role transvestism	Functional brain anomalies (psychiatric & cognitive disorders)	Acquired; Polygenic / idiopathic; Cognitive phenotype / psychiatric phenotype	185	185	185	Small (50-199)	Yes	No
Dysphagia following unspecified cerebrovascular disease	I69991	Dysphagia following unspecified cerebrovascular disease	Acquired brain anomalies	Acquired; Polygenic / idiopathic; Vascular	31	31	31	Very small (<50)	Yes	Yes
Gender identity disorder	F649	Gender identity disorder, unspecified	Functional brain anomalies (psychiatric & cognitive disorders)	Acquired; Polygenic / idiopathic; Cognitive phenotype / psychiatric phenotype	179	179	179	Small (50-199)	Yes	No
Gender identity disorder of childhood	F642	Gender identity disorder of childhood	Functional brain anomalies (psychiatric & cognitive disorders)	Acquired; Polygenic / idiopathic; Cognitive phenotype / psychiatric phenotype	242	242	242	Moderate (200-999)	No	No
Hemiplegia and hemiparesis following unspecified cerebrovascular disease affecting left dominant side	I69952	Hemiplegia and hemiparesis following unspecified cerebrovascular disease affecting left dominant side	Acquired brain anomalies	Acquired; Polygenic / idiopathic; Vascular	62	62	62	Small (50-199)	Yes	No
Hemiplegia and hemiparesis following unspecified cerebrovascular disease affecting left non-dominant side	I69954	Hemiplegia and hemiparesis following unspecified cerebrovascular disease affecting left non-dominant side	Acquired brain anomalies	Acquired; Polygenic / idiopathic; Vascular	58	58	58	Small (50-199)	Yes	No
Hemiplegia and hemiparesis following unspecified cerebrovascular disease affecting unspecified side	I69959	Hemiplegia and hemiparesis following unspecified cerebrovascular disease affecting unspecified side	Acquired brain anomalies	Acquired; Polygenic / idiopathic; Vascular	202	202	202	Moderate (200-999)	No	No
Impulse disorder	F639	Impulse disorder, unspecified	Functional brain anomalies (psychiatric & cognitive disorders)	Acquired; Polygenic / idiopathic; Cognitive phenotype / psychiatric phenotype	123	123	123	Small (50-199)	Yes	No
Intermittent explosive disorder	F6381	Intermittent explosive disorder	Functional brain anomalies (psychiatric & cognitive disorders)	Acquired; Polygenic / idiopathic; Cognitive phenotype / psychiatric phenotype	71	71	71	Small (50-199)	Yes	No
Malignant neoplasm of pineal gland	C753	Malignant neoplasm of pineal gland	Structural brain anomalies	Congenital; Polygenic / idiopathic; Neoplastic	30	30	30	Very small (<50)	Yes	Yes
Mental disorder	F99	Mental disorder, not otherwise specified	Functional brain anomalies (psychiatric & cognitive disorders)	Acquired; Polygenic / idiopathic; Cognitive phenotype / psychiatric phenotype	816	816	816	Moderate (200-999)	No	No
Microcephaly	Q02	Microcephaly	Structural brain anomalies	Congenital; Polygenic / idiopathic	1050	1050	1050	Large (>=1000)	No	No
Moyamoya disease	I675	Moyamoya disease	Acquired brain anomalies	Acquired; Polygenic / idiopathic	60	60	60	Small (50-199)	Yes	No
Multiple sclerosis	G35	Multiple sclerosis	Circuit-level / cellular composition anomalies	Acquired; Polygenic / idiopathic; Neuroinflammatory / demyelinating	95	95	95	Small (50-199)	Yes	No
Nontraumatic intracranial hemorrhage	I629	Nontraumatic intracranial hemorrhage, unspecified	Acquired brain anomalies	Acquired; Polygenic / idiopathic; Vascular; Cognitive phenotype / psychiatric phenotype	116	116	116	Small (50-199)	Yes	No
Nontraumatic subarachnoid hemorrhage	I609	Nontraumatic subarachnoid hemorrhage, unspecified	Acquired brain anomalies	Acquired; Polygenic / idiopathic; Vascular; Cognitive phenotype / psychiatric phenotype	52	52	52	Small (50-199)	Yes	No
Occlusion and stenosis of unspecified cerebral artery	I669	Occlusion and stenosis of unspecified cerebral artery	Acquired brain anomalies	Acquired; Polygenic / idiopathic	60	60	60	Small (50-199)	Yes	No
Other cerebral infarction	I6389	Other cerebral infarction	Acquired brain anomalies	Acquired; Polygenic / idiopathic; Vascular	33	33	33	Very small (<50)	Yes	Yes
Other cerebrovascular disease	I6789	Other cerebrovascular disease	Acquired brain anomalies	Acquired; Polygenic / idiopathic; Vascular	260	260	260	Moderate (200-999)	No	No
Other cerebrovascular vasospasm and vasoconstriction	I67848	Other cerebrovascular vasospasm and vasoconstriction	Acquired brain anomalies	Acquired; Polygenic / idiopathic; Vascular	59	59	59	Small (50-199)	Yes	No
Other impulse disorders	F6389	Other impulse disorders	Functional brain anomalies (psychiatric & cognitive disorders)	Acquired; Polygenic / idiopathic; Cognitive phenotype / psychiatric phenotype	199	199	199	Small (50-199)	Yes	No
Other neurodegenerative diseases	G3184	Mild cognitive impairment of uncertain or unknown etiology	Functional brain anomalies (psychiatric & cognitive disorders)	Acquired; Polygenic / idiopathic; Cognitive phenotype / psychiatric phenotype	92	92	92	Small (50-199)	Yes	No
Other neurotic disorders	F489	Nonpsychotic mental disorder, unspecified	Functional brain anomalies (psychiatric & cognitive disorders)	Acquired; Polygenic / idiopathic; Cognitive phenotype / psychiatric phenotype	438	438	438	Moderate (200-999)	No	No
Other sequelae following unspecified cerebrovascular disease	I69998	Other sequelae following unspecified cerebrovascular disease	Acquired brain anomalies	Acquired; Polygenic / idiopathic; Vascular	137	137	137	Small (50-199)	Yes	No
Other speech and language deficits following unspecified cerebrovascular disease	I69928	Other speech and language deficits following unspecified cerebrovascular disease	Acquired brain anomalies	Acquired; Polygenic / idiopathic; Vascular; Cognitive phenotype / psychiatric phenotype	42	42	42	Very small (<50)	Yes	Yes
Personality/behavior disorders due to brain disease	F0781	Postconcussional syndrome	Acquired brain anomalies	Acquired; Genetic / monogenic; Cognitive phenotype / psychiatric phenotype	498	498	498	Moderate (200-999)	No	No
Postpartum depression	F530	Postpartum depression	Functional brain anomalies (psychiatric & cognitive disorders)	Acquired; Polygenic / idiopathic; Cognitive phenotype / psychiatric phenotype	54	54	54	Small (50-199)	Yes	No
Psychological and behavioral factors associated with disorders or diseases classified elsewhere	F54	Psychological and behavioral factors associated with disorders or diseases classified elsewhere	Functional brain anomalies (psychiatric & cognitive disorders)	Acquired; Polygenic / idiopathic; Cognitive phenotype / psychiatric phenotype	143	143	143	Small (50-199)	Yes	No
Reduction deformities of brain	Q043	Other reduction deformities of brain	Structural brain anomalies	Congenital; Polygenic / idiopathic	398	398	398	Moderate (200-999)	No	No
Schizophrenia	F209	Schizophrenia, unspecified	Functional brain anomalies (psychiatric & cognitive disorders)	Acquired; Polygenic / idiopathic; Cognitive phenotype / psychiatric phenotype	44	44	44	Very small (<50)	Yes	Yes
Secondary malignant neoplasm of brain (metastasis)	C7931	Secondary malignant neoplasm of brain	Structural brain anomalies	Congenital; Polygenic / idiopathic; Neoplastic	48	48	48	Very small (<50)	Yes	Yes
Septo-optic dysplasia	Q044	Septo-optic dysplasia of brain	Structural brain anomalies	Congenital; Polygenic / idiopathic; Cognitive phenotype / psychiatric phenotype	62	62	62	Small (50-199)	Yes	No
Transsexualism	F640	Transsexualism	Functional brain anomalies (psychiatric & cognitive disorders)	Acquired; Polygenic / idiopathic; Cognitive phenotype / psychiatric phenotype	186	186	186	Small (50-199)	Yes	No
Trichotillomania	F633	Trichotillomania	Functional brain anomalies (psychiatric & cognitive disorders)	Acquired; Polygenic / idiopathic; Cognitive phenotype / psychiatric phenotype	138	138	138	Small (50-199)	Yes	No
Tuberous sclerosis complex	Q851	Tuberous sclerosis	Neurodevelopmental brain anomalies	Congenital; Genetic / monogenic	80	80	80	Small (50-199)	Yes	No
Unspecified behavioral syndromes associated with physiological disturbances and physical factors	F59	Unspecified behavioral syndromes associated with physiological disturbances and physical factors	Functional brain anomalies (psychiatric & cognitive disorders)	Acquired; Genetic / monogenic; Polygenic / idiopathic; Cognitive phenotype / psychiatric phenotype	148	148	148	Small (50-199)	Yes	No
Unspecified mood disorder	F39	Unspecified mood [affective] disorder	Functional brain anomalies (psychiatric & cognitive disorders)	Acquired; Polygenic / idiopathic; Cognitive phenotype / psychiatric phenotype	1015	1015	1015	Large (>=1000)	No	No
Unspecified organic mental disorder	F09	Unspecified mental disorder due to known physiological condition	Acquired brain anomalies	Acquired; Polygenic / idiopathic; Cognitive phenotype / psychiatric phenotype	112	112	112	Small (50-199)	Yes	No
Unspecified sequelae of cerebral infarction	I6930	Unspecified sequelae of cerebral infarction	Acquired brain anomalies	Acquired; Polygenic / idiopathic; Vascular	80	80	80	Small (50-199)	Yes	No
Unspecified sequelae of unspecified cerebrovascular disease	I6990	Unspecified sequelae of unspecified cerebrovascular disease	Acquired brain anomalies	Acquired; Polygenic / idiopathic; Vascular	57	57	57	Small (50-199)	Yes	No
Unspecified symptoms and signs involving cognitive functions following unspecified cerebrovascular disease	I69919	Unspecified symptoms and signs involving cognitive functions following unspecified cerebrovascular disease	Acquired brain anomalies	Acquired; Polygenic / idiopathic; Vascular; Cognitive phenotype / psychiatric phenotype	94	94	94	Small (50-199)	Yes	No

## Sheet: Table2B
Supplementary Table 2B. ICD-level CNS-related diagnostic terms, merged-phenotype assignments, and patient-count distribution
ICD_code	ICD_description	disease_categories	Primary_brain_anomaly_category	Secondary_tags	Phenotype_merged	num_patients
C710	Malignant neoplasm of cerebrum, except lobes and ventricles	neoplasms	Structural brain anomalies	Congenital; Polygenic / idiopathic; Neoplastic	Malignant neoplasm of brain	141
C711	Malignant neoplasm of frontal lobe	neoplasms	Structural brain anomalies	Congenital; Polygenic / idiopathic; Neoplastic	Malignant neoplasm of brain	77
C712	Malignant neoplasm of temporal lobe	neoplasms	Structural brain anomalies	Congenital; Polygenic / idiopathic; Neoplastic	Malignant neoplasm of brain	49
C715	Malignant neoplasm of cerebral ventricle	neoplasms	Structural brain anomalies	Congenital; Polygenic / idiopathic; Neoplastic	Malignant neoplasm of brain	51
C716	Malignant neoplasm of cerebellum	neoplasms	Structural brain anomalies	Congenital; Polygenic / idiopathic; Neoplastic	Malignant neoplasm of brain	280
C717	Malignant neoplasm of brain stem	neoplasms	Structural brain anomalies	Congenital; Polygenic / idiopathic; Neoplastic	Malignant neoplasm of brain	126
C718	Malignant neoplasm of overlapping sites of brain	neoplasms	Structural brain anomalies	Congenital; Polygenic / idiopathic; Neoplastic	Malignant neoplasm of brain	177
C719	Malignant neoplasm of brain, unspecified	neoplasms	Structural brain anomalies	Congenital; Polygenic / idiopathic; Neoplastic	Malignant neoplasm of brain	500
C720	Malignant neoplasm of spinal cord	neoplasms	Structural brain anomalies	Congenital; Polygenic / idiopathic; Neoplastic	Malignant neoplasm of other parts of CNS	45
C721	Malignant neoplasm of cauda equina	neoplasms	Structural brain anomalies	Congenital; Polygenic / idiopathic; Neoplastic	Malignant neoplasm of other parts of CNS	48
C7230	Malignant neoplasm of unspecified optic nerve	neoplasms	Structural brain anomalies	Congenital; Polygenic / idiopathic; Neoplastic; Cognitive phenotype / psychiatric phenotype	Malignant neoplasm of other parts of CNS	134
C7250	Malignant neoplasm of unspecified cranial nerve	neoplasms	Structural brain anomalies	Congenital; Polygenic / idiopathic; Neoplastic	Malignant neoplasm of other parts of CNS	146
C753	Malignant neoplasm of pineal gland	neoplasms	Structural brain anomalies	Congenital; Polygenic / idiopathic; Neoplastic	Malignant neoplasm of pineal gland	30
C7931	Secondary malignant neoplasm of brain	neoplasms	Structural brain anomalies	Congenital; Polygenic / idiopathic; Neoplastic	Secondary malignant neoplasm of brain (metastasis)	48
D332	Benign neoplasm of brain, unspecified	neoplasms	Structural brain anomalies	Congenital; Polygenic / idiopathic; Neoplastic	Benign neoplasm of CNS	200
D333	Benign neoplasm of cranial nerves	neoplasms	Structural brain anomalies	Congenital; Polygenic / idiopathic; Neoplastic	Benign neoplasm of CNS	96
D334	Benign neoplasm of spinal cord	neoplasms	Structural brain anomalies	Congenital; Polygenic / idiopathic; Neoplastic	Benign neoplasm of CNS	39
D352	Benign neoplasm of pituitary gland	neoplasms	Structural brain anomalies	Congenital; Polygenic / idiopathic; Neoplastic	Benign neoplasm of pituitary/craniopharyngeal region	68
D353	Benign neoplasm of craniopharyngeal duct	neoplasms	Structural brain anomalies	Congenital; Polygenic / idiopathic; Neoplastic	Benign neoplasm of pituitary/craniopharyngeal region	72
D432	Neoplasm of uncertain behavior of brain, unspecified	neoplasms	Structural brain anomalies	Congenital; Polygenic / idiopathic; Neoplastic	Neoplasm of uncertain behavior of CNS	63
D434	Neoplasm of uncertain behavior of spinal cord	neoplasms	Structural brain anomalies	Congenital; Polygenic / idiopathic; Neoplastic	Neoplasm of uncertain behavior of CNS	54
F05	Delirium due to known physiological condition	mental_disorders	Acquired brain anomalies	Acquired; Polygenic / idiopathic; Cognitive phenotype / psychiatric phenotype	Delirium	111
F0630	Mood disorder due to known physiological condition, unspecified	mental_disorders	Acquired brain anomalies	Acquired; Polygenic / idiopathic; Cognitive phenotype / psychiatric phenotype	Mental disorders due to brain dysfunction	96
F064	Anxiety disorder due to known physiological condition	mental_disorders	Acquired brain anomalies	Acquired; Polygenic / idiopathic; Cognitive phenotype / psychiatric phenotype	Mental disorders due to brain dysfunction	114
F068	Other specified mental disorders due to known physiological condition	mental_disorders	Acquired brain anomalies	Acquired; Polygenic / idiopathic; Cognitive phenotype / psychiatric phenotype	Mental disorders due to brain dysfunction	356
F0781	Postconcussional syndrome	mental_disorders	Acquired brain anomalies	Acquired; Genetic / monogenic; Cognitive phenotype / psychiatric phenotype	Personality/behavior disorders due to brain disease	498
F09	Unspecified mental disorder due to known physiological condition	mental_disorders	Acquired brain anomalies	Acquired; Polygenic / idiopathic; Cognitive phenotype / psychiatric phenotype	Unspecified organic mental disorder	112
F209	Schizophrenia, unspecified	mental_disorders	Functional brain anomalies (psychiatric & cognitive disorders)	Acquired; Polygenic / idiopathic; Cognitive phenotype / psychiatric phenotype	Schizophrenia	44
F3130	Bipolar disorder, current episode depressed, mild or moderate severity, unspecified	mental_disorders	Functional brain anomalies (psychiatric & cognitive disorders)	Acquired; Polygenic / idiopathic; Cognitive phenotype / psychiatric phenotype	Bipolar disorder	53
F3181	Bipolar II disorder	mental_disorders	Functional brain anomalies (psychiatric & cognitive disorders)	Acquired; Polygenic / idiopathic; Cognitive phenotype / psychiatric phenotype	Bipolar disorder	48
F319	Bipolar disorder, unspecified	mental_disorders	Functional brain anomalies (psychiatric & cognitive disorders)	Acquired; Polygenic / idiopathic; Cognitive phenotype / psychiatric phenotype	Bipolar disorder	533
F320	Major depressive disorder, single episode, mild	mental_disorders	Functional brain anomalies (psychiatric & cognitive disorders)	Acquired; Polygenic / idiopathic; Cognitive phenotype / psychiatric phenotype	Major depressive disorder	371
F321	Major depressive disorder, single episode, moderate	mental_disorders	Functional brain anomalies (psychiatric & cognitive disorders)	Acquired; Polygenic / idiopathic; Cognitive phenotype / psychiatric phenotype	Major depressive disorder	420
F322	Major depressive disorder, single episode, severe without psychotic features	mental_disorders	Functional brain anomalies (psychiatric & cognitive disorders)	Acquired; Polygenic / idiopathic; Cognitive phenotype / psychiatric phenotype	Major depressive disorder	155
F323	Major depressive disorder, single episode, severe with psychotic features	mental_disorders	Functional brain anomalies (psychiatric & cognitive disorders)	Acquired; Polygenic / idiopathic; Cognitive phenotype / psychiatric phenotype	Major depressive disorder	35
F324	Major depressive disorder, single episode, in partial remission	mental_disorders	Functional brain anomalies (psychiatric & cognitive disorders)	Acquired; Polygenic / idiopathic; Cognitive phenotype / psychiatric phenotype	Major depressive disorder	111
F325	Major depressive disorder, single episode, in full remission	mental_disorders	Functional brain anomalies (psychiatric & cognitive disorders)	Acquired; Polygenic / idiopathic; Cognitive phenotype / psychiatric phenotype	Major depressive disorder	62
F3281	Premenstrual dysphoric disorder	mental_disorders	Functional brain anomalies (psychiatric & cognitive disorders)	Acquired; Polygenic / idiopathic; Cognitive phenotype / psychiatric phenotype	Major depressive disorder	62
F3289	Other specified depressive episodes	mental_disorders	Functional brain anomalies (psychiatric & cognitive disorders)	Acquired; Polygenic / idiopathic; Cognitive phenotype / psychiatric phenotype	Major depressive disorder	865
F329	Major depressive disorder, single episode, unspecified	mental_disorders	Functional brain anomalies (psychiatric & cognitive disorders)	Acquired; Polygenic / idiopathic; Cognitive phenotype / psychiatric phenotype	Major depressive disorder	4567
F32A	Depression, unspecified	mental_disorders	Functional brain anomalies (psychiatric & cognitive disorders)	Acquired; Polygenic / idiopathic; Cognitive phenotype / psychiatric phenotype	Major depressive disorder	3627
F330	Major depressive disorder, recurrent, mild	mental_disorders	Functional brain anomalies (psychiatric & cognitive disorders)	Acquired; Polygenic / idiopathic; Cognitive phenotype / psychiatric phenotype	Major depressive disorder	45
F331	Major depressive disorder, recurrent, moderate	mental_disorders	Functional brain anomalies (psychiatric & cognitive disorders)	Acquired; Polygenic / idiopathic; Cognitive phenotype / psychiatric phenotype	Major depressive disorder	223
F332	Major depressive disorder, recurrent severe without psychotic features	mental_disorders	Functional brain anomalies (psychiatric & cognitive disorders)	Acquired; Polygenic / idiopathic; Cognitive phenotype / psychiatric phenotype	Major depressive disorder	115
F333	Major depressive disorder, recurrent, severe with psychotic symptoms	mental_disorders	Functional brain anomalies (psychiatric & cognitive disorders)	Acquired; Polygenic / idiopathic; Cognitive phenotype / psychiatric phenotype	Major depressive disorder	33
F3341	Major depressive disorder, recurrent, in partial remission	mental_disorders	Functional brain anomalies (psychiatric & cognitive disorders)	Acquired; Polygenic / idiopathic; Cognitive phenotype / psychiatric phenotype	Major depressive disorder	103
F3342	Major depressive disorder, recurrent, in full remission	mental_disorders	Functional brain anomalies (psychiatric & cognitive disorders)	Acquired; Polygenic / idiopathic; Cognitive phenotype / psychiatric phenotype	Major depressive disorder	41
F339	Major depressive disorder, recurrent, unspecified	mental_disorders	Functional brain anomalies (psychiatric & cognitive disorders)	Acquired; Polygenic / idiopathic; Cognitive phenotype / psychiatric phenotype	Major depressive disorder	169
F341	Dysthymic disorder	mental_disorders	Functional brain anomalies (psychiatric & cognitive disorders)	Acquired; Polygenic / idiopathic; Cognitive phenotype / psychiatric phenotype	Persistent mood disorders (dysthymia/cyclothymia)	844
F348	Other persistent mood [affective] disorders	mental_disorders	Functional brain anomalies (psychiatric & cognitive disorders)	Acquired; Polygenic / idiopathic; Cognitive phenotype / psychiatric phenotype	Persistent mood disorders (dysthymia/cyclothymia)	182
F3481	Disruptive mood dysregulation disorder	mental_disorders	Functional brain anomalies (psychiatric & cognitive disorders)	Acquired; Polygenic / idiopathic; Cognitive phenotype / psychiatric phenotype	Persistent mood disorders (dysthymia/cyclothymia)	145
F39	Unspecified mood [affective] disorder	mental_disorders	Functional brain anomalies (psychiatric & cognitive disorders)	Acquired; Polygenic / idiopathic; Cognitive phenotype / psychiatric phenotype	Unspecified mood disorder	1015
F4010	Social phobia, unspecified	mental_disorders	Functional brain anomalies (psychiatric & cognitive disorders)	Acquired; Polygenic / idiopathic; Cognitive phenotype / psychiatric phenotype	Phobic anxiety disorders	380
F40298	Other specified phobia	mental_disorders	Functional brain anomalies (psychiatric & cognitive disorders)	Acquired; Polygenic / idiopathic; Cognitive phenotype / psychiatric phenotype	Phobic anxiety disorders	180
F408	Other phobic anxiety disorders	mental_disorders	Functional brain anomalies (psychiatric & cognitive disorders)	Acquired; Polygenic / idiopathic; Cognitive phenotype / psychiatric phenotype	Phobic anxiety disorders	210
F409	Phobic anxiety disorder, unspecified	mental_disorders	Functional brain anomalies (psychiatric & cognitive disorders)	Acquired; Polygenic / idiopathic; Cognitive phenotype / psychiatric phenotype	Phobic anxiety disorders	52
F410	Panic disorder [episodic paroxysmal anxiety]	mental_disorders	Functional brain anomalies (psychiatric & cognitive disorders)	Acquired; Polygenic / idiopathic; Cognitive phenotype / psychiatric phenotype	Anxiety disorders	529
F411	Generalized anxiety disorder	mental_disorders	Functional brain anomalies (psychiatric & cognitive disorders)	Acquired; Polygenic / idiopathic; Cognitive phenotype / psychiatric phenotype	Anxiety disorders	2962
F413	Other mixed anxiety disorders	mental_disorders	Functional brain anomalies (psychiatric & cognitive disorders)	Acquired; Polygenic / idiopathic; Cognitive phenotype / psychiatric phenotype	Anxiety disorders	42
F418	Other specified anxiety disorders	mental_disorders	Functional brain anomalies (psychiatric & cognitive disorders)	Acquired; Polygenic / idiopathic; Cognitive phenotype / psychiatric phenotype	Anxiety disorders	422
F419	Anxiety disorder, unspecified	mental_disorders	Functional brain anomalies (psychiatric & cognitive disorders)	Acquired; Polygenic / idiopathic; Cognitive phenotype / psychiatric phenotype	Anxiety disorders	6690
F42	Obsessive-compulsive disorder	mental_disorders	Functional brain anomalies (psychiatric & cognitive disorders)	Acquired; Polygenic / idiopathic; Cognitive phenotype / psychiatric phenotype	Obsessive-compulsive disorder	669
F422	Mixed obsessional thoughts and acts	mental_disorders	Functional brain anomalies (psychiatric & cognitive disorders)	Acquired; Polygenic / idiopathic; Cognitive phenotype / psychiatric phenotype	Obsessive-compulsive disorder	93
F424	Excoriation (skin-picking) disorder	mental_disorders	Functional brain anomalies (psychiatric & cognitive disorders)	Acquired; Polygenic / idiopathic; Neurodegenerative; Cognitive phenotype / psychiatric phenotype	Obsessive-compulsive disorder	124
F428	Other obsessive-compulsive disorder	mental_disorders	Functional brain anomalies (psychiatric & cognitive disorders)	Acquired; Polygenic / idiopathic; Cognitive phenotype / psychiatric phenotype	Obsessive-compulsive disorder	51
F429	Obsessive-compulsive disorder, unspecified	mental_disorders	Functional brain anomalies (psychiatric & cognitive disorders)	Acquired; Polygenic / idiopathic; Cognitive phenotype / psychiatric phenotype	Obsessive-compulsive disorder	659
F430	Acute stress reaction	mental_disorders	Functional brain anomalies (psychiatric & cognitive disorders)	Acquired; Polygenic / idiopathic; Cognitive phenotype / psychiatric phenotype	Stress-related and adjustment disorders	517
F4310	Post-traumatic stress disorder, unspecified	mental_disorders	Functional brain anomalies (psychiatric & cognitive disorders)	Acquired; Polygenic / idiopathic; Cognitive phenotype / psychiatric phenotype	Post-traumatic stress disorder	605
F4312	Post-traumatic stress disorder, chronic	mental_disorders	Functional brain anomalies (psychiatric & cognitive disorders)	Acquired; Polygenic / idiopathic; Cognitive phenotype / psychiatric phenotype	Post-traumatic stress disorder	589
F4320	Adjustment disorder, unspecified	mental_disorders	Functional brain anomalies (psychiatric & cognitive disorders)	Acquired; Polygenic / idiopathic; Cognitive phenotype / psychiatric phenotype	Stress-related and adjustment disorders	576
F4321	Adjustment disorder with depressed mood	mental_disorders	Functional brain anomalies (psychiatric & cognitive disorders)	Acquired; Polygenic / idiopathic; Cognitive phenotype / psychiatric phenotype	Stress-related and adjustment disorders	647
F4322	Adjustment disorder with anxiety	mental_disorders	Functional brain anomalies (psychiatric & cognitive disorders)	Acquired; Polygenic / idiopathic; Cognitive phenotype / psychiatric phenotype	Stress-related and adjustment disorders	210
F4323	Adjustment disorder with mixed anxiety and depressed mood	mental_disorders	Functional brain anomalies (psychiatric & cognitive disorders)	Acquired; Polygenic / idiopathic; Cognitive phenotype / psychiatric phenotype	Stress-related and adjustment disorders	257
F4324	Adjustment disorder with disturbance of conduct	mental_disorders	Functional brain anomalies (psychiatric & cognitive disorders)	Acquired; Polygenic / idiopathic; Cognitive phenotype / psychiatric phenotype	Stress-related and adjustment disorders	79
F4325	Adjustment disorder with mixed disturbance of emotions and conduct	mental_disorders	Functional brain anomalies (psychiatric & cognitive disorders)	Acquired; Polygenic / idiopathic; Cognitive phenotype / psychiatric phenotype	Stress-related and adjustment disorders	205
F4329	Adjustment disorder with other symptoms	mental_disorders	Functional brain anomalies (psychiatric & cognitive disorders)	Acquired; Polygenic / idiopathic; Cognitive phenotype / psychiatric phenotype	Stress-related and adjustment disorders	131
F438	Other reactions to severe stress	mental_disorders	Functional brain anomalies (psychiatric & cognitive disorders)	Acquired; Polygenic / idiopathic; Cognitive phenotype / psychiatric phenotype	Stress-related and adjustment disorders	131
F439	Reaction to severe stress, unspecified	mental_disorders	Functional brain anomalies (psychiatric & cognitive disorders)	Acquired; Polygenic / idiopathic; Cognitive phenotype / psychiatric phenotype	Stress-related and adjustment disorders	247
F444	Conversion disorder with motor symptom or deficit	mental_disorders	Functional brain anomalies (psychiatric & cognitive disorders)	Acquired; Polygenic / idiopathic; Cognitive phenotype / psychiatric phenotype	Dissociative/conversion disorders	145
F445	Conversion disorder with seizures or convulsions	mental_disorders	Functional brain anomalies (psychiatric & cognitive disorders)	Acquired; Polygenic / idiopathic; Seizure-present / excitability phenotype; Cognitive phenotype / psychiatric phenotype	Dissociative/conversion disorders	93
F446	Conversion disorder with sensory symptom or deficit	mental_disorders	Functional brain anomalies (psychiatric & cognitive disorders)	Acquired; Polygenic / idiopathic; Cognitive phenotype / psychiatric phenotype	Dissociative/conversion disorders	542
F447	Conversion disorder with mixed symptom presentation	mental_disorders	Functional brain anomalies (psychiatric & cognitive disorders)	Acquired; Polygenic / idiopathic; Cognitive phenotype / psychiatric phenotype	Dissociative/conversion disorders	41
F449	Dissociative and conversion disorder, unspecified	mental_disorders	Functional brain anomalies (psychiatric & cognitive disorders)	Acquired; Polygenic / idiopathic; Cognitive phenotype / psychiatric phenotype	Dissociative/conversion disorders	399
F4521	Hypochondriasis	mental_disorders	Functional brain anomalies (psychiatric & cognitive disorders)	Acquired; Polygenic / idiopathic; Cognitive phenotype / psychiatric phenotype	Somatoform disorders	33
F4522	Body dysmorphic disorder	mental_disorders	Functional brain anomalies (psychiatric & cognitive disorders)	Acquired; Polygenic / idiopathic; Cognitive phenotype / psychiatric phenotype	Somatoform disorders	54
F4541	Pain disorder exclusively related to psychological factors	mental_disorders	Functional brain anomalies (psychiatric & cognitive disorders)	Acquired; Polygenic / idiopathic; Cognitive phenotype / psychiatric phenotype	Somatoform disorders	61
F458	Other somatoform disorders	mental_disorders	Functional brain anomalies (psychiatric & cognitive disorders)	Acquired; Polygenic / idiopathic; Cognitive phenotype / psychiatric phenotype	Somatoform disorders	369
F489	Nonpsychotic mental disorder, unspecified	mental_disorders	Functional brain anomalies (psychiatric & cognitive disorders)	Acquired; Polygenic / idiopathic; Cognitive phenotype / psychiatric phenotype	Other neurotic disorders	438
F5000	Anorexia nervosa, unspecified	mental_disorders	Functional brain anomalies (psychiatric & cognitive disorders)	Acquired; Polygenic / idiopathic; Cognitive phenotype / psychiatric phenotype	Eating disorders	256
F5001	Anorexia nervosa, restricting type	mental_disorders	Functional brain anomalies (psychiatric & cognitive disorders)	Acquired; Polygenic / idiopathic; Cognitive phenotype / psychiatric phenotype	Eating disorders	124
F502	Bulimia nervosa	mental_disorders	Functional brain anomalies (psychiatric & cognitive disorders)	Acquired; Polygenic / idiopathic; Cognitive phenotype / psychiatric phenotype	Eating disorders	63
F508	Other eating disorders	mental_disorders	Functional brain anomalies (psychiatric & cognitive disorders)	Acquired; Polygenic / idiopathic; Cognitive phenotype / psychiatric phenotype	Eating disorders	34
F5082	Avoidant/restrictive food intake disorder	mental_disorders	Functional brain anomalies (psychiatric & cognitive disorders)	Acquired; Polygenic / idiopathic; Cognitive phenotype / psychiatric phenotype	Eating disorders	110
F5089	Other specified eating disorder	mental_disorders	Functional brain anomalies (psychiatric & cognitive disorders)	Acquired; Polygenic / idiopathic; Cognitive phenotype / psychiatric phenotype	Eating disorders	706
F509	Eating disorder, unspecified	mental_disorders	Functional brain anomalies (psychiatric & cognitive disorders)	Acquired; Polygenic / idiopathic; Cognitive phenotype / psychiatric phenotype	Eating disorders	545
F5101	Primary insomnia	mental_disorders	Functional brain anomalies (psychiatric & cognitive disorders)	Acquired; Polygenic / idiopathic; Cognitive phenotype / psychiatric phenotype	Sleep disorders	77
F5104	Psychophysiologic insomnia	mental_disorders	Functional brain anomalies (psychiatric & cognitive disorders)	Acquired; Polygenic / idiopathic; Cognitive phenotype / psychiatric phenotype	Sleep disorders	78
F5105	Insomnia due to other mental disorder	mental_disorders	Functional brain anomalies (psychiatric & cognitive disorders)	Acquired; Polygenic / idiopathic; Cognitive phenotype / psychiatric phenotype	Sleep disorders	63
F5112	Insufficient sleep syndrome	mental_disorders	Functional brain anomalies (psychiatric & cognitive disorders)	Acquired; Genetic / monogenic; Cognitive phenotype / psychiatric phenotype	Sleep disorders	194
F513	Sleepwalking [somnambulism]	mental_disorders	Functional brain anomalies (psychiatric & cognitive disorders)	Acquired; Polygenic / idiopathic; Cognitive phenotype / psychiatric phenotype	Sleep disorders	425
F514	Sleep terrors [night terrors]	mental_disorders	Functional brain anomalies (psychiatric & cognitive disorders)	Acquired; Polygenic / idiopathic; Cognitive phenotype / psychiatric phenotype	Sleep disorders	215
F515	Nightmare disorder	mental_disorders	Functional brain anomalies (psychiatric & cognitive disorders)	Acquired; Polygenic / idiopathic; Cognitive phenotype / psychiatric phenotype	Sleep disorders	60
F530	Postpartum depression	mental_disorders	Functional brain anomalies (psychiatric & cognitive disorders)	Acquired; Polygenic / idiopathic; Cognitive phenotype / psychiatric phenotype	Postpartum depression	54
F54	Psychological and behavioral factors associated with disorders or diseases classified elsewhere	mental_disorders	Functional brain anomalies (psychiatric & cognitive disorders)	Acquired; Polygenic / idiopathic; Cognitive phenotype / psychiatric phenotype	Psychological and behavioral factors associated with disorders or diseases classified elsewhere	143
F59	Unspecified behavioral syndromes associated with physiological disturbances and physical factors	mental_disorders	Functional brain anomalies (psychiatric & cognitive disorders)	Acquired; Genetic / monogenic; Polygenic / idiopathic; Cognitive phenotype / psychiatric phenotype	Unspecified behavioral syndromes associated with physiological disturbances and physical factors	148
F603	Borderline personality disorder	mental_disorders	Functional brain anomalies (psychiatric & cognitive disorders)	Acquired; Polygenic / idiopathic; Cognitive phenotype / psychiatric phenotype	Personality disorders	130
F605	Obsessive-compulsive personality disorder	mental_disorders	Functional brain anomalies (psychiatric & cognitive disorders)	Acquired; Polygenic / idiopathic; Cognitive phenotype / psychiatric phenotype	Personality disorders	31
F633	Trichotillomania	mental_disorders	Functional brain anomalies (psychiatric & cognitive disorders)	Acquired; Polygenic / idiopathic; Cognitive phenotype / psychiatric phenotype	Trichotillomania	138
F6381	Intermittent explosive disorder	mental_disorders	Functional brain anomalies (psychiatric & cognitive disorders)	Acquired; Polygenic / idiopathic; Cognitive phenotype / psychiatric phenotype	Intermittent explosive disorder	71
F6389	Other impulse disorders	mental_disorders	Functional brain anomalies (psychiatric & cognitive disorders)	Acquired; Polygenic / idiopathic; Cognitive phenotype / psychiatric phenotype	Other impulse disorders	199
F639	Impulse disorder, unspecified	mental_disorders	Functional brain anomalies (psychiatric & cognitive disorders)	Acquired; Polygenic / idiopathic; Cognitive phenotype / psychiatric phenotype	Impulse disorder	123
F640	Transsexualism	mental_disorders	Functional brain anomalies (psychiatric & cognitive disorders)	Acquired; Polygenic / idiopathic; Cognitive phenotype / psychiatric phenotype	Transsexualism	186
F641	Dual role transvestism	mental_disorders	Functional brain anomalies (psychiatric & cognitive disorders)	Acquired; Polygenic / idiopathic; Cognitive phenotype / psychiatric phenotype	Dual role transvestism	185
F642	Gender identity disorder of childhood	mental_disorders	Functional brain anomalies (psychiatric & cognitive disorders)	Acquired; Polygenic / idiopathic; Cognitive phenotype / psychiatric phenotype	Gender identity disorder of childhood	242
F649	Gender identity disorder, unspecified	mental_disorders	Functional brain anomalies (psychiatric & cognitive disorders)	Acquired; Polygenic / idiopathic; Cognitive phenotype / psychiatric phenotype	Gender identity disorder	179
F70	Mild intellectual disabilities	mental_disorders	Neurodevelopmental brain anomalies	Congenital; Polygenic / idiopathic; Cognitive phenotype / psychiatric phenotype	Intellectual disability	535
F71	Moderate intellectual disabilities	mental_disorders	Neurodevelopmental brain anomalies	Congenital; Polygenic / idiopathic; Cognitive phenotype / psychiatric phenotype	Intellectual disability	437
F72	Severe intellectual disabilities	mental_disorders	Neurodevelopmental brain anomalies	Congenital; Polygenic / idiopathic; Cognitive phenotype / psychiatric phenotype	Intellectual disability	286
F73	Profound intellectual disabilities	mental_disorders	Neurodevelopmental brain anomalies	Congenital; Polygenic / idiopathic; Cognitive phenotype / psychiatric phenotype	Intellectual disability	228
F79	Unspecified intellectual disabilities	mental_disorders	Neurodevelopmental brain anomalies	Congenital; Polygenic / idiopathic; Cognitive phenotype / psychiatric phenotype	Intellectual disability	1397
F800	Phonological disorder	mental_disorders	Neurodevelopmental brain anomalies	Congenital; Polygenic / idiopathic; Cognitive phenotype / psychiatric phenotype	Developmental speech/language disorders	1086
F801	Expressive language disorder	mental_disorders	Neurodevelopmental brain anomalies	Congenital; Polygenic / idiopathic; Cognitive phenotype / psychiatric phenotype	Developmental speech/language disorders	2694
F802	Mixed receptive-expressive language disorder	mental_disorders	Neurodevelopmental brain anomalies	Congenital; Polygenic / idiopathic; Cognitive phenotype / psychiatric phenotype	Developmental speech/language disorders	3261
F804	Speech and language development delay due to hearing loss	mental_disorders	Neurodevelopmental brain anomalies	Congenital; Polygenic / idiopathic; Cognitive phenotype / psychiatric phenotype	Developmental speech/language disorders	397
F8081	Childhood onset fluency disorder	mental_disorders	Neurodevelopmental brain anomalies	Congenital; Polygenic / idiopathic; Cognitive phenotype / psychiatric phenotype	Developmental speech/language disorders	434
F8082	Social pragmatic communication disorder	mental_disorders	Neurodevelopmental brain anomalies	Congenital; Polygenic / idiopathic; Cognitive phenotype / psychiatric phenotype	Developmental speech/language disorders	30
F8089	Other developmental disorders of speech and language	mental_disorders	Neurodevelopmental brain anomalies	Congenital; Polygenic / idiopathic; Cognitive phenotype / psychiatric phenotype	Developmental speech/language disorders	6870
F809	Developmental disorder of speech and language, unspecified	mental_disorders	Neurodevelopmental brain anomalies	Congenital; Polygenic / idiopathic; Cognitive phenotype / psychiatric phenotype	Developmental speech/language disorders	3840
F810	Specific reading disorder	mental_disorders	Neurodevelopmental brain anomalies	Congenital; Polygenic / idiopathic; Cognitive phenotype / psychiatric phenotype	Specific learning disorders	643
F812	Mathematics disorder	mental_disorders	Neurodevelopmental brain anomalies	Congenital; Polygenic / idiopathic; Cognitive phenotype / psychiatric phenotype	Specific learning disorders	268
F8181	Disorder of written expression	mental_disorders	Neurodevelopmental brain anomalies	Congenital; Polygenic / idiopathic; Cognitive phenotype / psychiatric phenotype	Specific learning disorders	120
F8189	Other developmental disorders of scholastic skills	mental_disorders	Neurodevelopmental brain anomalies	Congenital; Polygenic / idiopathic; Cognitive phenotype / psychiatric phenotype	Specific learning disorders	2256
F819	Developmental disorder of scholastic skills, unspecified	mental_disorders	Neurodevelopmental brain anomalies	Congenital; Polygenic / idiopathic; Cognitive phenotype / psychiatric phenotype	Specific learning disorders	2863
F82	Specific developmental disorder of motor function	mental_disorders	Neurodevelopmental brain anomalies	Congenital; Polygenic / idiopathic; Cognitive phenotype / psychiatric phenotype	Developmental motor coordination disorder	3072
F840	Autistic disorder	mental_disorders	Neurodevelopmental brain anomalies	Congenital; Polygenic / idiopathic; Cognitive phenotype / psychiatric phenotype	Autism spectrum disorder	3676
F845	Asperger's syndrome	mental_disorders	Neurodevelopmental brain anomalies	Congenital; Genetic / monogenic; Cognitive phenotype / psychiatric phenotype	Autism spectrum disorder	427
F848	Other pervasive developmental disorders	mental_disorders	Neurodevelopmental brain anomalies	Congenital; Polygenic / idiopathic; Cognitive phenotype / psychiatric phenotype	Autism spectrum disorder	916
F849	Pervasive developmental disorder, unspecified	mental_disorders	Neurodevelopmental brain anomalies	Congenital; Polygenic / idiopathic; Cognitive phenotype / psychiatric phenotype	Autism spectrum disorder	774
F88	Other disorders of psychological development	mental_disorders	Neurodevelopmental brain anomalies	Congenital; Polygenic / idiopathic; Cognitive phenotype / psychiatric phenotype	Other psychological development disorders	5436
F89	Unspecified disorder of psychological development	mental_disorders	Neurodevelopmental brain anomalies	Congenital; Polygenic / idiopathic; Cognitive phenotype / psychiatric phenotype	Other psychological development disorders	4066
F900	Attention-deficit hyperactivity disorder, predominantly inattentive type	mental_disorders	Neurodevelopmental brain anomalies	Congenital; Polygenic / idiopathic; Cognitive phenotype / psychiatric phenotype	Attention-deficit/hyperactivity disorder	1358
F901	Attention-deficit hyperactivity disorder, predominantly hyperactive type	mental_disorders	Neurodevelopmental brain anomalies	Congenital; Polygenic / idiopathic; Cognitive phenotype / psychiatric phenotype	Attention-deficit/hyperactivity disorder	440
F902	Attention-deficit hyperactivity disorder, combined type	mental_disorders	Neurodevelopmental brain anomalies	Congenital; Polygenic / idiopathic; Cognitive phenotype / psychiatric phenotype	Attention-deficit/hyperactivity disorder	3107
F908	Attention-deficit hyperactivity disorder, other type	mental_disorders	Neurodevelopmental brain anomalies	Congenital; Polygenic / idiopathic; Cognitive phenotype / psychiatric phenotype	Attention-deficit/hyperactivity disorder	508
F909	Attention-deficit hyperactivity disorder, unspecified type	mental_disorders	Neurodevelopmental brain anomalies	Congenital; Polygenic / idiopathic; Cognitive phenotype / psychiatric phenotype	Attention-deficit/hyperactivity disorder	10035
F911	Conduct disorder, childhood-onset type	mental_disorders	Functional brain anomalies (psychiatric & cognitive disorders)	Acquired; Polygenic / idiopathic; Cognitive phenotype / psychiatric phenotype	Conduct disorder	677
F912	Conduct disorder, adolescent-onset type	mental_disorders	Functional brain anomalies (psychiatric & cognitive disorders)	Acquired; Polygenic / idiopathic; Cognitive phenotype / psychiatric phenotype	Conduct disorder	38
F913	Oppositional defiant disorder	mental_disorders	Functional brain anomalies (psychiatric & cognitive disorders)	Acquired; Polygenic / idiopathic; Cognitive phenotype / psychiatric phenotype	Conduct disorder	1413
F918	Other conduct disorders	mental_disorders	Functional brain anomalies (psychiatric & cognitive disorders)	Acquired; Polygenic / idiopathic; Cognitive phenotype / psychiatric phenotype	Conduct disorder	475
F919	Conduct disorder, unspecified	mental_disorders	Functional brain anomalies (psychiatric & cognitive disorders)	Acquired; Polygenic / idiopathic; Cognitive phenotype / psychiatric phenotype	Conduct disorder	3834
F930	Separation anxiety disorder of childhood	mental_disorders	Functional brain anomalies (psychiatric & cognitive disorders)	Acquired; Polygenic / idiopathic; Cognitive phenotype / psychiatric phenotype	Childhood emotional/social disorders	219
F938	Other childhood emotional disorders	mental_disorders	Functional brain anomalies (psychiatric & cognitive disorders)	Acquired; Polygenic / idiopathic; Cognitive phenotype / psychiatric phenotype	Childhood emotional/social disorders	522
F939	Childhood emotional disorder, unspecified	mental_disorders	Functional brain anomalies (psychiatric & cognitive disorders)	Acquired; Polygenic / idiopathic; Cognitive phenotype / psychiatric phenotype	Childhood emotional/social disorders	80
F940	Selective mutism	mental_disorders	Functional brain anomalies (psychiatric & cognitive disorders)	Acquired; Polygenic / idiopathic; Cognitive phenotype / psychiatric phenotype	Childhood emotional/social disorders	92
F948	Other childhood disorders of social functioning	mental_disorders	Functional brain anomalies (psychiatric & cognitive disorders)	Acquired; Polygenic / idiopathic; Cognitive phenotype / psychiatric phenotype	Childhood emotional/social disorders	33
F950	Transient tic disorder	mental_disorders	Neurodevelopmental brain anomalies	Congenital; Polygenic / idiopathic; Cognitive phenotype / psychiatric phenotype	Tic disorders (incl. Tourette)	264
F951	Chronic motor or vocal tic disorder	mental_disorders	Neurodevelopmental brain anomalies	Congenital; Polygenic / idiopathic; Cognitive phenotype / psychiatric phenotype	Tic disorders (incl. Tourette)	293
F952	Tourette's disorder	mental_disorders	Neurodevelopmental brain anomalies	Congenital; Polygenic / idiopathic; Cognitive phenotype / psychiatric phenotype	Tic disorders (incl. Tourette)	368
F958	Other tic disorders	mental_disorders	Neurodevelopmental brain anomalies	Congenital; Polygenic / idiopathic; Cognitive phenotype / psychiatric phenotype	Tic disorders (incl. Tourette)	182
F959	Tic disorder, unspecified	mental_disorders	Neurodevelopmental brain anomalies	Congenital; Polygenic / idiopathic; Cognitive phenotype / psychiatric phenotype	Tic disorders (incl. Tourette)	905
F9829	Other feeding disorders of infancy and early childhood	mental_disorders	Neurodevelopmental brain anomalies	Congenital; Polygenic / idiopathic; Cognitive phenotype / psychiatric phenotype	Other childhood-onset behavioral/emotional disorders	382
F983	Pica of infancy and childhood	mental_disorders	Neurodevelopmental brain anomalies	Congenital; Polygenic / idiopathic; Cognitive phenotype / psychiatric phenotype	Other childhood-onset behavioral/emotional disorders	495
F984	Stereotyped movement disorders	mental_disorders	Neurodevelopmental brain anomalies	Congenital; Polygenic / idiopathic; Cognitive phenotype / psychiatric phenotype	Other childhood-onset behavioral/emotional disorders	375
F985	Adult onset fluency disorder	mental_disorders	Neurodevelopmental brain anomalies	Congenital; Polygenic / idiopathic; Cognitive phenotype / psychiatric phenotype	Other childhood-onset behavioral/emotional disorders	200
F988	Other specified behavioral and emotional disorders with onset usually occurring in childhood and adolescence	mental_disorders	Neurodevelopmental brain anomalies	Congenital; Polygenic / idiopathic; Cognitive phenotype / psychiatric phenotype	Other childhood-onset behavioral/emotional disorders	2021
F989	Unspecified behavioral and emotional disorders with onset usually occurring in childhood and adolescence	mental_disorders	Neurodevelopmental brain anomalies	Congenital; Polygenic / idiopathic; Cognitive phenotype / psychiatric phenotype	Other childhood-onset behavioral/emotional disorders	320
F99	Mental disorder, not otherwise specified	mental_disorders	Functional brain anomalies (psychiatric & cognitive disorders)	Acquired; Polygenic / idiopathic; Cognitive phenotype / psychiatric phenotype	Mental disorder	816
G3184	Mild cognitive impairment of uncertain or unknown etiology	diseases_of_the_nervous_system	Functional brain anomalies (psychiatric & cognitive disorders)	Acquired; Polygenic / idiopathic; Cognitive phenotype / psychiatric phenotype	Other neurodegenerative diseases	92
G35	Multiple sclerosis	diseases_of_the_nervous_system	Circuit-level / cellular composition anomalies	Acquired; Polygenic / idiopathic; Neuroinflammatory / demyelinating	Multiple sclerosis	95
G43001	Migraine without aura, not intractable, with status migrainosus	diseases_of_the_nervous_system	Circuit-level / cellular composition anomalies	Acquired; Polygenic / idiopathic	Migraine	306
G43009	Migraine without aura, not intractable, without status migrainosus	diseases_of_the_nervous_system	Circuit-level / cellular composition anomalies	Acquired; Polygenic / idiopathic	Migraine	2277
G43011	Migraine without aura, intractable, with status migrainosus	diseases_of_the_nervous_system	Circuit-level / cellular composition anomalies	Acquired; Polygenic / idiopathic	Migraine	180
G43019	Migraine without aura, intractable, without status migrainosus	diseases_of_the_nervous_system	Circuit-level / cellular composition anomalies	Acquired; Polygenic / idiopathic	Migraine	600
G43101	Migraine with aura, not intractable, with status migrainosus	diseases_of_the_nervous_system	Circuit-level / cellular composition anomalies	Acquired; Polygenic / idiopathic	Migraine	71
G43109	Migraine with aura, not intractable, without status migrainosus	diseases_of_the_nervous_system	Circuit-level / cellular composition anomalies	Acquired; Polygenic / idiopathic	Migraine	866
G43111	Migraine with aura, intractable, with status migrainosus	diseases_of_the_nervous_system	Circuit-level / cellular composition anomalies	Acquired; Polygenic / idiopathic	Migraine	140
G43119	Migraine with aura, intractable, without status migrainosus	diseases_of_the_nervous_system	Circuit-level / cellular composition anomalies	Acquired; Polygenic / idiopathic	Migraine	252
G43409	Hemiplegic migraine, not intractable, without status migrainosus	diseases_of_the_nervous_system	Circuit-level / cellular composition anomalies	Acquired; Polygenic / idiopathic	Migraine	36
G43701	Chronic migraine without aura, not intractable, with status migrainosus	diseases_of_the_nervous_system	Circuit-level / cellular composition anomalies	Acquired; Polygenic / idiopathic	Migraine	53
G43709	Chronic migraine without aura, not intractable, without status migrainosus	diseases_of_the_nervous_system	Circuit-level / cellular composition anomalies	Acquired; Polygenic / idiopathic	Migraine	246
G43711	Chronic migraine without aura, intractable, with status migrainosus	diseases_of_the_nervous_system	Circuit-level / cellular composition anomalies	Acquired; Polygenic / idiopathic	Migraine	213
G43719	Chronic migraine without aura, intractable, without status migrainosus	diseases_of_the_nervous_system	Circuit-level / cellular composition anomalies	Acquired; Polygenic / idiopathic	Migraine	163
G43809	Other migraine, not intractable, without status migrainosus	diseases_of_the_nervous_system	Circuit-level / cellular composition anomalies	Acquired; Polygenic / idiopathic	Migraine	597
G43819	Other migraine, intractable, without status migrainosus	diseases_of_the_nervous_system	Circuit-level / cellular composition anomalies	Acquired; Polygenic / idiopathic	Migraine	134
G43829	Menstrual migraine, not intractable, without status migrainosus	diseases_of_the_nervous_system	Circuit-level / cellular composition anomalies	Acquired; Polygenic / idiopathic	Migraine	46
G43901	Migraine, unspecified, not intractable, with status migrainosus	diseases_of_the_nervous_system	Circuit-level / cellular composition anomalies	Acquired; Polygenic / idiopathic	Migraine	152
G43909	Migraine, unspecified, not intractable, without status migrainosus	diseases_of_the_nervous_system	Circuit-level / cellular composition anomalies	Acquired; Polygenic / idiopathic	Migraine	3220
G43911	Migraine, unspecified, intractable, with status migrainosus	diseases_of_the_nervous_system	Circuit-level / cellular composition anomalies	Acquired; Polygenic / idiopathic	Migraine	61
G43919	Migraine, unspecified, intractable, without status migrainosus	diseases_of_the_nervous_system	Circuit-level / cellular composition anomalies	Acquired; Polygenic / idiopathic	Migraine	299
G43A0	Cyclical vomiting, in migraine, not intractable	diseases_of_the_nervous_system	Circuit-level / cellular composition anomalies	Acquired; Polygenic / idiopathic	Migraine	135
G43D0	Abdominal migraine, not intractable	diseases_of_the_nervous_system	Circuit-level / cellular composition anomalies	Acquired; Polygenic / idiopathic	Migraine	373
G43D1	Abdominal migraine, intractable	diseases_of_the_nervous_system	Circuit-level / cellular composition anomalies	Acquired; Polygenic / idiopathic	Migraine	37
G931	Anoxic brain damage, not elsewhere classified	diseases_of_the_nervous_system	Acquired brain anomalies	Acquired; Polygenic / idiopathic	Other disorders of brain	198
G935	Compression of brain	diseases_of_the_nervous_system	Acquired brain anomalies	Acquired; Polygenic / idiopathic	Other disorders of brain	652
G9389	Other specified disorders of brain	diseases_of_the_nervous_system	Acquired brain anomalies	Acquired; Polygenic / idiopathic	Other disorders of brain	536
G939	Disorder of brain, unspecified	diseases_of_the_nervous_system	Acquired brain anomalies	Acquired; Polygenic / idiopathic	Other disorders of brain	538
I609	Nontraumatic subarachnoid hemorrhage, unspecified	diseases_of_the_circulatory_system	Acquired brain anomalies	Acquired; Polygenic / idiopathic; Vascular; Cognitive phenotype / psychiatric phenotype	Nontraumatic subarachnoid hemorrhage	52
I615	Nontraumatic intracerebral hemorrhage, intraventricular	diseases_of_the_circulatory_system	Acquired brain anomalies	Acquired; Polygenic / idiopathic; Vascular; Cognitive phenotype / psychiatric phenotype	Nontraumatic intracerebral hemorrhage	83
I619	Nontraumatic intracerebral hemorrhage, unspecified	diseases_of_the_circulatory_system	Acquired brain anomalies	Acquired; Polygenic / idiopathic; Vascular; Cognitive phenotype / psychiatric phenotype	Nontraumatic intracerebral hemorrhage	191
I629	Nontraumatic intracranial hemorrhage, unspecified	diseases_of_the_circulatory_system	Acquired brain anomalies	Acquired; Polygenic / idiopathic; Vascular; Cognitive phenotype / psychiatric phenotype	Nontraumatic intracranial hemorrhage	116
I6340	Cerebral infarction due to embolism of unspecified cerebral artery	diseases_of_the_circulatory_system	Acquired brain anomalies	Acquired; Polygenic / idiopathic; Vascular	Cerebral infarction due to embolism of unspecified cerebral artery	41
I6350	Cerebral infarction due to unspecified occlusion or stenosis of unspecified cerebral artery	diseases_of_the_circulatory_system	Acquired brain anomalies	Acquired; Polygenic / idiopathic; Vascular	Cerebral infarction due to unspecified occlusion or stenosis of unspecified cerebral artery	351
I6389	Other cerebral infarction	diseases_of_the_circulatory_system	Acquired brain anomalies	Acquired; Polygenic / idiopathic; Vascular	Other cerebral infarction	33
I639	Cerebral infarction, unspecified	diseases_of_the_circulatory_system	Acquired brain anomalies	Acquired; Polygenic / idiopathic; Vascular	Cerebral infarction	252
I669	Occlusion and stenosis of unspecified cerebral artery	diseases_of_the_circulatory_system	Acquired brain anomalies	Acquired; Polygenic / idiopathic	Occlusion and stenosis of unspecified cerebral artery	60
I671	Cerebral aneurysm, nonruptured	diseases_of_the_circulatory_system	Acquired brain anomalies	Acquired; Polygenic / idiopathic; Vascular	Cerebral aneurysm	37
I675	Moyamoya disease	diseases_of_the_circulatory_system	Acquired brain anomalies	Acquired; Polygenic / idiopathic	Moyamoya disease	60
I67848	Other cerebrovascular vasospasm and vasoconstriction	diseases_of_the_circulatory_system	Acquired brain anomalies	Acquired; Polygenic / idiopathic; Vascular	Other cerebrovascular vasospasm and vasoconstriction	59
I6789	Other cerebrovascular disease	diseases_of_the_circulatory_system	Acquired brain anomalies	Acquired; Polygenic / idiopathic; Vascular	Other cerebrovascular disease	260
I679	Cerebrovascular disease, unspecified	diseases_of_the_circulatory_system	Acquired brain anomalies	Acquired; Polygenic / idiopathic; Vascular	Cerebrovascular disease	32
I6930	Unspecified sequelae of cerebral infarction	diseases_of_the_circulatory_system	Acquired brain anomalies	Acquired; Polygenic / idiopathic; Vascular	Unspecified sequelae of cerebral infarction	80
I6990	Unspecified sequelae of unspecified cerebrovascular disease	diseases_of_the_circulatory_system	Acquired brain anomalies	Acquired; Polygenic / idiopathic; Vascular	Unspecified sequelae of unspecified cerebrovascular disease	57
I6991	Cognitive deficits following unspecified cerebrovascular disease	diseases_of_the_circulatory_system	Acquired brain anomalies	Acquired; Polygenic / idiopathic; Vascular; Cognitive phenotype / psychiatric phenotype	Cognitive deficits following unspecified cerebrovascular disease	103
I69919	Unspecified symptoms and signs involving cognitive functions following unspecified cerebrovascular disease	diseases_of_the_circulatory_system	Acquired brain anomalies	Acquired; Polygenic / idiopathic; Vascular; Cognitive phenotype / psychiatric phenotype	Unspecified symptoms and signs involving cognitive functions following unspecified cerebrovascular disease	94
I69920	Aphasia following unspecified cerebrovascular disease	diseases_of_the_circulatory_system	Acquired brain anomalies	Acquired; Polygenic / idiopathic; Vascular	Aphasia following unspecified cerebrovascular disease	44
I69928	Other speech and language deficits following unspecified cerebrovascular disease	diseases_of_the_circulatory_system	Acquired brain anomalies	Acquired; Polygenic / idiopathic; Vascular; Cognitive phenotype / psychiatric phenotype	Other speech and language deficits following unspecified cerebrovascular disease	42
I69952	Hemiplegia and hemiparesis following unspecified cerebrovascular disease affecting left dominant side	diseases_of_the_circulatory_system	Acquired brain anomalies	Acquired; Polygenic / idiopathic; Vascular	Hemiplegia and hemiparesis following unspecified cerebrovascular disease affecting left dominant side	62
I69954	Hemiplegia and hemiparesis following unspecified cerebrovascular disease affecting left non-dominant side	diseases_of_the_circulatory_system	Acquired brain anomalies	Acquired; Polygenic / idiopathic; Vascular	Hemiplegia and hemiparesis following unspecified cerebrovascular disease affecting left non-dominant side	58
I69959	Hemiplegia and hemiparesis following unspecified cerebrovascular disease affecting unspecified side	diseases_of_the_circulatory_system	Acquired brain anomalies	Acquired; Polygenic / idiopathic; Vascular	Hemiplegia and hemiparesis following unspecified cerebrovascular disease affecting unspecified side	202
I69991	Dysphagia following unspecified cerebrovascular disease	diseases_of_the_circulatory_system	Acquired brain anomalies	Acquired; Polygenic / idiopathic; Vascular	Dysphagia following unspecified cerebrovascular disease	31
I69993	Ataxia following unspecified cerebrovascular disease	diseases_of_the_circulatory_system	Acquired brain anomalies	Acquired; Polygenic / idiopathic; Vascular	Ataxia following unspecified cerebrovascular disease	47
I69998	Other sequelae following unspecified cerebrovascular disease	diseases_of_the_circulatory_system	Acquired brain anomalies	Acquired; Polygenic / idiopathic; Vascular	Other sequelae following unspecified cerebrovascular disease	137
Q02	Microcephaly	congenital_defect	Structural brain anomalies	Congenital; Polygenic / idiopathic	Microcephaly	1050
Q031	Atresia of foramina of Magendie and Luschka	congenital_defect	Structural brain anomalies	Congenital; Polygenic / idiopathic	Congenital hydrocephalus	33
Q038	Other congenital hydrocephalus	congenital_defect	Structural brain anomalies	Congenital; Polygenic / idiopathic	Congenital hydrocephalus	513
Q039	Congenital hydrocephalus, unspecified	congenital_defect	Structural brain anomalies	Congenital; Polygenic / idiopathic	Congenital hydrocephalus	504
Q040	Congenital malformations of corpus callosum	congenital_defect	Structural brain anomalies	Congenital; Polygenic / idiopathic	Corpus callosum malformations	115
Q043	Other reduction deformities of brain	congenital_defect	Structural brain anomalies	Congenital; Polygenic / idiopathic	Reduction deformities of brain	398
Q044	Septo-optic dysplasia of brain	congenital_defect	Structural brain anomalies	Congenital; Polygenic / idiopathic; Cognitive phenotype / psychiatric phenotype	Septo-optic dysplasia	62
Q046	Congenital cerebral cysts	congenital_defect	Structural brain anomalies	Congenital; Polygenic / idiopathic	Congenital cerebral cysts	38
Q048	Other specified congenital malformations of brain	congenital_defect	Structural brain anomalies	Congenital; Polygenic / idiopathic	Other congenital malformations of brain	927
Q049	Congenital malformation of brain, unspecified	congenital_defect	Structural brain anomalies	Congenital; Polygenic / idiopathic	Other congenital malformations of brain	98
Q051	Thoracic spina bifida with hydrocephalus	congenital_defect	Structural brain anomalies	Congenital; Polygenic / idiopathic	Spina bifida	35
Q052	Lumbar spina bifida with hydrocephalus	congenital_defect	Structural brain anomalies	Congenital; Polygenic / idiopathic	Spina bifida	183
Q054	Unspecified spina bifida with hydrocephalus	congenital_defect	Structural brain anomalies	Congenital; Polygenic / idiopathic	Spina bifida	150
Q055	Cervical spina bifida without hydrocephalus	congenital_defect	Structural brain anomalies	Congenital; Polygenic / idiopathic	Spina bifida	30
Q056	Thoracic spina bifida without hydrocephalus	congenital_defect	Structural brain anomalies	Congenital; Polygenic / idiopathic	Spina bifida	30
Q057	Lumbar spina bifida without hydrocephalus	congenital_defect	Structural brain anomalies	Congenital; Polygenic / idiopathic	Spina bifida	192
Q058	Sacral spina bifida without hydrocephalus	congenital_defect	Structural brain anomalies	Congenital; Polygenic / idiopathic	Spina bifida	400
Q0700	Arnold-Chiari syndrome without spina bifida or hydrocephalus	congenital_defect	Neurodevelopmental brain anomalies	Congenital; Genetic / monogenic	Arnold-Chiari malformation	71
Q0701	Arnold-Chiari syndrome with spina bifida	congenital_defect	Neurodevelopmental brain anomalies	Congenital; Genetic / monogenic	Arnold-Chiari malformation	103
Q0703	Arnold-Chiari syndrome with spina bifida and hydrocephalus	congenital_defect	Neurodevelopmental brain anomalies	Congenital; Genetic / monogenic	Arnold-Chiari malformation	236
Q282	Arteriovenous malformation of cerebral vessels	congenital_defect	Structural brain anomalies	Congenital; Polygenic / idiopathic; Vascular	Cerebral vascular malformations	32
Q283	Other malformations of cerebral vessels	congenital_defect	Structural brain anomalies	Congenital; Polygenic / idiopathic	Cerebral vascular malformations	138
Q8500	Neurofibromatosis, unspecified	neoplasms	Neurodevelopmental brain anomalies	Congenital; Genetic / monogenic; Polygenic / idiopathic	Neurofibromatosis	256
Q8500	Neurofibromatosis, unspecified	congenital_defect	Neurodevelopmental brain anomalies	Congenital; Genetic / monogenic; Polygenic / idiopathic	Neurofibromatosis	256
Q8501	Neurofibromatosis, type 1	congenital_defect	Neurodevelopmental brain anomalies	Congenital; Genetic / monogenic	Neurofibromatosis	366
Q8501	Neurofibromatosis, type 1	neoplasms	Neurodevelopmental brain anomalies	Congenital; Genetic / monogenic	Neurofibromatosis	366
Q8502	Neurofibromatosis, type 2	neoplasms	Neurodevelopmental brain anomalies	Congenital; Genetic / monogenic	Neurofibromatosis	31
Q8502	Neurofibromatosis, type 2	congenital_defect	Neurodevelopmental brain anomalies	Congenital; Genetic / monogenic	Neurofibromatosis	31
Q851	Tuberous sclerosis	congenital_defect	Neurodevelopmental brain anomalies	Congenital; Genetic / monogenic	Tuberous sclerosis complex	80
Q858	Other phakomatoses, not elsewhere classified	congenital_defect	Structural brain anomalies	Congenital; Polygenic / idiopathic	Neurocutaneous syndromes (other)	142
Q8589	Other phakomatoses, not elsewhere classified	congenital_defect	Structural brain anomalies	Congenital; Polygenic / idiopathic	Neurocutaneous syndromes (other)	33
Q859	Phakomatosis, unspecified	congenital_defect	Neurodevelopmental brain anomalies	Congenital; Polygenic / idiopathic	Neurocutaneous syndromes (other)	112
