# Supplementary material for: Drug repurposing opportunities across 92 CNS-related conditions using deep learning and whole-genome sequencing
Source: Neurotherapeutics. 2026 Jul 28;23(5):e00976. doi: 10.1016/j.neurot.2026.e00976 (PMC13430166; doi:10.1016/j.neurot.2026.e00976)
Supplement: Multimedia component 3 [file mmc3.xlsx]

## Sheet: 3A_pathway_summary
Supplementary Table 3A. Shared drug-linked model-prioritized KEGG pathways across CNS-related diagnoses with cohort-dominance annotations
Variant locus	KEGG_ID	pathway description	Shared_across_num_diagnoses	Diagnoses_where_essential_topK	Mean_weight_across_these_diagnoses	Top_diagnoses_by_weight	Num_mutated_genes_in_pathway	Mutated_gene_fraction_in_pathway	Drugs_targeting_pathway (drug(rank,evidence))	N_diagnoses_large	N_diagnoses_moderate	N_diagnoses_small	N_diagnoses_very_small	N_diagnoses_unavailable_count	Fraction_support_from_large_cohorts	Fraction_support_from_small_or_very_small_cohorts	Large_cohort_dominance_flag	Small_cohort_dominance_flag	Supported_outside_top10_largest_diagnoses	Median_available_cohort_count_supporting_diagnoses	Min_available_cohort_count_supporting_diagnoses	Max_available_cohort_count_supporting_diagnoses	Support_sample_size_bins	Cohort_annotation_note
Exonic	hsa05410	Hypertrophic cardiomyopathy - Homo sapiens (human)	37	Developmental speech/language disorders;Eating disorders;Spina bifida;Other childhood-onset behavioral/emotional disorders;Anxiety disorders;Conduct disorder;Intellectual disability;Other disorders of brain;Somatoform disorders;Arnold-Chiari malformation;Benign neoplasm of CNS;Congenital hydrocephalus;Mental disorders due to brain dysfunction;Persistent mood disorders (dysthymia/cyclothymia);Migr…	0.00923333	Conduct disorder:0.03855;Developmental speech/language disorders:0.03482;Major depressive disorder:0.02303;Mental disorder:0.02236;Other childhood-onset behavioral/emotional disorders:0.02148;Anxiety disorders:0.01751;Migraine:0.0149;Other disorders of brain:0.01414;Other congenital malformations of brain:0.01141;Mental disorders due to brain dysfunction:0.01095	48	0.484848		14	10	10	3	0	0.378378	0.351351	No	No	Yes	438	31	18612	Large (>=1000);Moderate (200-999);Small (50-199);Very small (<50)	Available count is aggregated from ICD-level patient counts in Supplementary Table 2B; diagnosis-level WGS counts were not available in supplied files
Exonic	hsa00982	Drug metabolism - cytochrome P450 - Homo sapiens (human)	36	Developmental speech/language disorders;Malignant neoplasm of brain;Anxiety disorders;Attention-deficit/hyperactivity disorder;Childhood emotional/social disorders;Conduct disorder;Obsessive-compulsive disorder;Specific learning disorders;Autism spectrum disorder;Malignant neoplasm of other parts of CNS;Other disorders of brain;Benign neoplasm of CNS;Mental disorders due to brain dysfunction;Neur…	0.0126359	Other psychological development disorders:0.05483;Conduct disorder:0.05201;Attention-deficit/hyperactivity disorder:0.05062;Developmental speech/language disorders:0.04943;Anxiety disorders:0.03863;Autism spectrum disorder:0.03054;Specific learning disorders:0.01666;Malignant neoplasm of brain:0.01409;Nontraumatic intracerebral hemorrhage:0.01399;Trichotillomania:0.012	16	0.219178	Brigatinib(A,B);Imatinib(A,B);Lamotrigine(A,A);Lorlatinib (ROS1)(A,B)	10	10	12	4	0	0.277778	0.444444	No	No	Yes	263	33	18612	Large (>=1000);Moderate (200-999);Small (50-199);Very small (<50)	Available count is aggregated from ICD-level patient counts in Supplementary Table 2B; diagnosis-level WGS counts were not available in supplied files
Exonic	hsa05330	Allograft rejection - Homo sapiens (human)	36	Developmental speech/language disorders;Eating disorders;Obsessive-compulsive disorder;Specific learning disorders;Other disorders of brain;Benign neoplasm of CNS;Bipolar disorder;Mental disorders due to brain dysfunction;Neurocutaneous syndromes (other);Neoplasm of uncertain behavior of CNS;Nontraumatic intracerebral hemorrhage;Post-traumatic stress disorder;Aphasia following unspecified cerebro…	0.0106472	Mental disorder:0.05293;Developmental speech/language disorders:0.03399;Down syndrome:0.03227;Specific learning disorders:0.02874;Bipolar disorder:0.02397;Eating disorders:0.01876;Other disorders of brain:0.014;Other neurotic disorders:0.01371;Microcephaly:0.01213;Other cerebrovascular vasospasm and vasoconstriction:0.01184	18	0.461538		8	11	12	4	1	0.228571	0.457143	No	No	Yes	252	33	18612	Large (>=1000);Moderate (200-999);Small (50-199);Very small (<50);Unavailable	Available count is aggregated from ICD-level patient counts in Supplementary Table 2B; diagnosis-level WGS counts were not available in supplied files
Exonic	hsa00220	Arginine biosynthesis - Homo sapiens (human)	34	Eating disorders;Sleep disorders;Obsessive-compulsive disorder;Autism spectrum disorder;Arnold-Chiari malformation;Benign neoplasm of CNS;Bipolar disorder;Mental disorders due to brain dysfunction;Migraine;Cerebral vascular malformations;Neoplasm of uncertain behavior of CNS;Nontraumatic intracerebral hemorrhage;Other psychological development disorders;Personality disorders;Aphasia following uns…	0.00795537	Migraine:0.03358;Other psychological development disorders:0.03062;Eating disorders:0.02324;Sleep disorders:0.018;Autism spectrum disorder:0.01568;Mental disorder:0.0131;Bipolar disorder:0.01186;Nontraumatic intracerebral hemorrhage:0.01168;Hemiplegia and hemiparesis following unspecified cerebrovascular disease affecting unspecified side:0.008295;Unspecified mood disorder:0.006829	7	0.304348	Alpelisib(B,B);Avelumab(A,B);Clobazam(A,A);Natalizumab (Tysabri)(A,A)	7	10	13	4	0	0.205882	0.5	No	No	Yes	200.5	30	10457	Large (>=1000);Moderate (200-999);Small (50-199);Very small (<50)	Available count is aggregated from ICD-level patient counts in Supplementary Table 2B; diagnosis-level WGS counts were not available in supplied files
Exonic	hsa05310	Asthma - Homo sapiens (human)	32	Sleep disorders;Spina bifida;Anxiety disorders;Dissociative/conversion disorders;Obsessive-compulsive disorder;Other disorders of brain;Somatoform disorders;Arnold-Chiari malformation;Benign neoplasm of CNS;Mental disorders due to brain dysfunction;Persistent mood disorders (dysthymia/cyclothymia);Migraine;Other congenital malformations of brain;Post-traumatic stress disorder;Major depressive dis…	0.0112102	Major depressive disorder:0.05822;Migraine:0.04152;Anxiety disorders:0.02634;Other congenital malformations of brain:0.02423;Unspecified mood disorder:0.01839;Mental disorder:0.01775;Other disorders of brain:0.0159;Post-traumatic stress disorder:0.01362;Persistent mood disorders (dysthymia/cyclothymia):0.0131;Stress-related and adjustment disorders:0.01132	12	0.375		13	7	9	3	0	0.40625	0.375	No	No	Yes	507.5	31	11004	Large (>=1000);Moderate (200-999);Small (50-199);Very small (<50)	Available count is aggregated from ICD-level patient counts in Supplementary Table 2B; diagnosis-level WGS counts were not available in supplied files
Exonic	hsa04964	Proximal tubule bicarbonate reclamation - Homo sapiens (human)	30	Other childhood-onset behavioral/emotional disorders;Anxiety disorders;Attention-deficit/hyperactivity disorder;Childhood emotional/social disorders;Dissociative/conversion disorders;Obsessive-compulsive disorder;Specific learning disorders;Phobic anxiety disorders;Bipolar disorder;Neurofibromatosis;Persistent mood disorders (dysthymia/cyclothymia);Migraine;Benign neoplasm of pituitary/craniophar…	0.0111813	Attention-deficit/hyperactivity disorder:0.04233;Other psychological development disorders:0.03154;Specific learning disorders:0.03084;Major depressive disorder:0.0281;Migraine:0.02188;Post-traumatic stress disorder:0.01854;Childhood emotional/social disorders:0.01817;Anxiety disorders:0.01429;Phobic anxiety disorders:0.01204;Dissociative/conversion disorders:0.01095	11	0.478261		12	5	6	6	1	0.413793	0.413793	No	No	Yes	634	37	15448	Large (>=1000);Moderate (200-999);Small (50-199);Very small (<50);Unavailable	Available count is aggregated from ICD-level patient counts in Supplementary Table 2B; diagnosis-level WGS counts were not available in supplied files
Exonic	hsa00592	alpha-Linolenic acid metabolism - Homo sapiens (human)	30	Developmental speech/language disorders;Obsessive-compulsive disorder;Tic disorders (incl. Tourette);Autism spectrum disorder;Malignant neoplasm of other parts of CNS;Mental disorders due to brain dysfunction;Neurocutaneous syndromes (other);Neoplasm of uncertain behavior of CNS;Aphasia following unspecified cerebrovascular disease;Cerebral infarction;Cerebral infarction due to unspecified occlus…	0.00615906	Developmental speech/language disorders:0.01774;Autism spectrum disorder:0.01674;Cerebral infarction:0.01515;Other neurotic disorders:0.01154;Tic disorders (incl. Tourette):0.0115;Obsessive-compulsive disorder:0.009771;Other cerebrovascular disease:0.009726;Cerebral infarction due to unspecified occlusion or stenosis of unspecified cerebral artery:0.009267;Hemiplegia and hemiparesis following uns…	16	0.615385	Fam-trastuzumab deruxtecan(A,B);Fosphenytoin(A,A);Lorlatinib(A,B);Sunitinib(A,B)	4	10	12	4	0	0.133333	0.533333	No	No	Yes	182.5	30	18612	Large (>=1000);Moderate (200-999);Small (50-199);Very small (<50)	Available count is aggregated from ICD-level patient counts in Supplementary Table 2B; diagnosis-level WGS counts were not available in supplied files
Exonic	hsa03265	Virion - Ebolavirus, Lyssavirus and Morbillivirus - Homo sapiens (human)	29	Developmental speech/language disorders;Eating disorders;Childhood emotional/social disorders;Intellectual disability;Obsessive-compulsive disorder;Autism spectrum disorder;Other disorders of brain;Phobic anxiety disorders;Congenital hydrocephalus;Migraine;Benign neoplasm of pituitary/craniopharyngeal region;Nontraumatic intracerebral hemorrhage;Other psychological development disorders;Personali…	0.0110857	Stress-related and adjustment disorders:0.03803;Migraine:0.03675;Autism spectrum disorder:0.03348;Developmental speech/language disorders:0.02829;Other psychological development disorders:0.02122;Unspecified mood disorder:0.02109;Down syndrome:0.01788;Intellectual disability:0.01179;Trichotillomania:0.01159;Other impulse disorders:0.01158	5	0.416667	Bevacizumab(A,A);Interferon beta-1b (Betaseron/Extavia)(A,A);Monomethyl fumarate (Bafiertam)(A,A);Ribociclib(A,B)	11	4	11	2	1	0.392857	0.464286	No	No	Yes	263	32	18612	Large (>=1000);Moderate (200-999);Small (50-199);Very small (<50);Unavailable	Available count is aggregated from ICD-level patient counts in Supplementary Table 2B; diagnosis-level WGS counts were not available in supplied files
Exonic	hsa01212	Fatty acid metabolism - Homo sapiens (human)	29	Developmental speech/language disorders;Malignant neoplasm of brain;Eating disorders;Other childhood-onset behavioral/emotional disorders;Attention-deficit/hyperactivity disorder;Childhood emotional/social disorders;Obsessive-compulsive disorder;Specific learning disorders;Autism spectrum disorder;Malignant neoplasm of other parts of CNS;Other disorders of brain;Nontraumatic intracerebral hemorrh…	0.00906773	Attention-deficit/hyperactivity disorder:0.04036;Developmental speech/language disorders:0.02805;Autism spectrum disorder:0.01988;Other childhood-onset behavioral/emotional disorders:0.01594;Specific learning disorders:0.01551;Other disorders of brain:0.01454;Cerebral infarction:0.01231;Microcephaly:0.01127;Malignant neoplasm of brain:0.0102;Obsessive-compulsive disorder:0.009731	31	0.54386	Capmatinib(A,A);Ceritinib(A,B);Dasatinib(A,B);Lacosamide(A,A)	10	7	9	3	0	0.344828	0.413793	No	No	Yes	351	32	18612	Large (>=1000);Moderate (200-999);Small (50-199);Very small (<50)	Available count is aggregated from ICD-level patient counts in Supplementary Table 2B; diagnosis-level WGS counts were not available in supplied files
Exonic	hsa00980	Metabolism of xenobiotics by cytochrome P450 - Homo sapiens (human)	28	Sleep disorders;Spina bifida;Dissociative/conversion disorders;Intellectual disability;Tic disorders (incl. Tourette);Phobic anxiety disorders;Bipolar disorder;Persistent mood disorders (dysthymia/cyclothymia);Other congenital malformations of brain;Personality disorders;Stress-related and adjustment disorders;Developmental motor coordination disorder;Gender identity disorder;Hemiplegia and hemip…	0.00871765	Stress-related and adjustment disorders:0.02829;Intellectual disability:0.02313;Mental disorder:0.02117;Bipolar disorder:0.02088;Sleep disorders:0.0157;Tic disorders (incl. Tourette):0.01546;Microcephaly:0.01463;Other congenital malformations of brain:0.009468;Hemiplegia and hemiparesis following unspecified cerebrovascular disease affecting unspecified side:0.008199;Developmental motor coordinat…	16	0.202532	Brigatinib(A,B);Imatinib(A,B);Lamotrigine(A,A);Lorlatinib (ROS1)(A,B)	10	4	12	2	0	0.357143	0.5	No	No	Yes	190.5	30	3072	Large (>=1000);Moderate (200-999);Small (50-199);Very small (<50)	Available count is aggregated from ICD-level patient counts in Supplementary Table 2B; diagnosis-level WGS counts were not available in supplied files
Exonic	hsa00730	Thiamine metabolism - Homo sapiens (human)	27	Developmental speech/language disorders;Malignant neoplasm of brain;Eating disorders;Other childhood-onset behavioral/emotional disorders;Anxiety disorders;Autism spectrum disorder;Malignant neoplasm of other parts of CNS;Somatoform disorders;Bipolar disorder;Neurocutaneous syndromes (other);Migraine;Benign neoplasm of pituitary/craniopharyngeal region;Neoplasm of uncertain behavior of CNS;Post-t…	0.0143469	Migraine:0.04115;Major depressive disorder:0.03927;Other childhood-onset behavioral/emotional disorders:0.03354;Bipolar disorder:0.02721;Anxiety disorders:0.027;Autism spectrum disorder:0.02589;Down syndrome:0.02425;Eating disorders:0.02419;Developmental speech/language disorders:0.02104;Personality/behavior disorders due to brain disease:0.01941	6	0.4	Alectinib(A,B);Avapritinib(A,B);Carbamazepine(A,A);Ceritinib(A,A)	12	5	7	2	1	0.461538	0.346154	No	No	Yes	575.5	37	18612	Large (>=1000);Moderate (200-999);Small (50-199);Very small (<50);Unavailable	Available count is aggregated from ICD-level patient counts in Supplementary Table 2B; diagnosis-level WGS counts were not available in supplied files
Exonic	hsa00340	Histidine metabolism - Homo sapiens (human)	27	Developmental speech/language disorders;Sleep disorders;Spina bifida;Attention-deficit/hyperactivity disorder;Childhood emotional/social disorders;Conduct disorder;Other disorders of brain;Arnold-Chiari malformation;Congenital hydrocephalus;Neurofibromatosis;Other congenital malformations of brain;Other psychological development disorders;Post-traumatic stress disorder;Major depressive disorder;S…	0.0128411	Attention-deficit/hyperactivity disorder:0.03937;Other psychological development disorders:0.03709;Other disorders of brain:0.03153;Developmental speech/language disorders:0.02343;Unspecified mood disorder:0.02053;Stress-related and adjustment disorders:0.01998;Conduct disorder:0.01909;Post-traumatic stress disorder:0.01856;Sleep disorders:0.01715;Congenital hydrocephalus:0.01647	13	0.590909	Alteplase (tPA)(A,A);Clonazepam(A,A);Mitoxantrone(A,A);Vismodegib(A,B)	15	4	6	2	0	0.555556	0.296296	No	No	Yes	1020	32	18612	Large (>=1000);Moderate (200-999);Small (50-199);Very small (<50)	Available count is aggregated from ICD-level patient counts in Supplementary Table 2B; diagnosis-level WGS counts were not available in supplied files
Exonic	hsa00053	Ascorbate and aldarate metabolism - Homo sapiens (human)	27	Malignant neoplasm of brain;Eating disorders;Spina bifida;Anxiety disorders;Attention-deficit/hyperactivity disorder;Autism spectrum disorder;Malignant neoplasm of other parts of CNS;Somatoform disorders;Arnold-Chiari malformation;Benign neoplasm of CNS;Mental disorders due to brain dysfunction;Neurofibromatosis;Persistent mood disorders (dysthymia/cyclothymia);Post-traumatic stress disorder;Majo…	0.0117222	Anxiety disorders:0.06136;Down syndrome:0.03785;Major depressive disorder:0.02669;Persistent mood disorders (dysthymia/cyclothymia):0.02578;Attention-deficit/hyperactivity disorder:0.01784;Autism spectrum disorder:0.0168;Post-traumatic stress disorder:0.01519;Mental disorder:0.01335;Impulse disorder:0.01313;Neurofibromatosis:0.01309	7	0.225806	Cladribine (Mavenclad)(A,A);Durvalumab(A,B);Midazolam (Nayzilam/IV)(A,A);Rucaparib(A,B)	10	6	8	2	1	0.384615	0.384615	No	No	Yes	463.5	30	15448	Large (>=1000);Moderate (200-999);Small (50-199);Very small (<50);Unavailable	Available count is aggregated from ICD-level patient counts in Supplementary Table 2B; diagnosis-level WGS counts were not available in supplied files
Exonic	hsa00010	Glycolysis / Gluconeogenesis - Homo sapiens (human)	27	Malignant neoplasm of brain;Intellectual disability;Malignant neoplasm of other parts of CNS;Bipolar disorder;Mental disorders due to brain dysfunction;Neurocutaneous syndromes (other);Persistent mood disorders (dysthymia/cyclothymia);Neoplasm of uncertain behavior of CNS;Major depressive disorder;Cerebral infarction due to embolism of unspecified cerebral artery;Dysphagia following unspecified c…	0.00563376	Major depressive disorder:0.01924;Malignant neoplasm of brain:0.01375;Unspecified mood disorder:0.0114;Intellectual disability:0.01115;Bipolar disorder:0.009835;Other sequelae following unspecified cerebrovascular disease:0.009491;Persistent mood disorders (dysthymia/cyclothymia):0.007699;Microcephaly:0.007544;Neurocutaneous syndromes (other):0.00704;Other cerebrovascular disease:0.004886	24	0.358209		6	6	12	3	0	0.222222	0.555556	No	No	Yes	137	31	11004	Large (>=1000);Moderate (200-999);Small (50-199);Very small (<50)	Available count is aggregated from ICD-level patient counts in Supplementary Table 2B; diagnosis-level WGS counts were not available in supplied files
Exonic	hsa01250	Biosynthesis of nucleotide sugars - Homo sapiens (human)	26	Sleep disorders;Dissociative/conversion disorders;Obsessive-compulsive disorder;Tic disorders (incl. Tourette);Malignant neoplasm of other parts of CNS;Benign neoplasm of CNS;Mental disorders due to brain dysfunction;Migraine;Benign neoplasm of pituitary/craniopharyngeal region;Major depressive disorder;Stress-related and adjustment disorders;Cerebral aneurysm;Cerebral infarction;Cerebral infarct…	0.00889512	Migraine:0.04207;Major depressive disorder:0.02178;Stress-related and adjustment disorders:0.02016;Sleep disorders:0.01708;Tic disorders (incl. Tourette):0.01622;Obsessive-compulsive disorder:0.01138;Mental disorder:0.01096;Other cerebrovascular vasospasm and vasoconstriction:0.01083;Personality/behavior disorders due to brain disease:0.01032;Dissociative/conversion disorders:0.00746	20	0.540541	Cenobamate(A,A);Entrectinib(A,B);Nilotinib(A,B);Tepotinib(A,A)	7	8	8	3	0	0.269231	0.423077	No	No	Yes	297.5	30	11004	Large (>=1000);Moderate (200-999);Small (50-199);Very small (<50)	Available count is aggregated from ICD-level patient counts in Supplementary Table 2B; diagnosis-level WGS counts were not available in supplied files
Exonic	hsa00430	Taurine and hypotaurine metabolism - Homo sapiens (human)	25	Spina bifida;Conduct disorder;Autism spectrum disorder;Somatoform disorders;Congenital hydrocephalus;Neurofibromatosis;Benign neoplasm of pituitary/craniopharyngeal region;Neoplasm of uncertain behavior of CNS;Nontraumatic intracerebral hemorrhage;Other congenital malformations of brain;Post-traumatic stress disorder;Major depressive disorder;Gender identity disorder;Gender identity disorder of c…	0.00965978	Conduct disorder:0.03424;Other congenital malformations of brain:0.02845;Autism spectrum disorder:0.02596;Post-traumatic stress disorder:0.01662;Major depressive disorder:0.01573;Neurofibromatosis:0.01339;Hemiplegia and hemiparesis following unspecified cerebrovascular disease affecting unspecified side:0.01191;Unspecified mood disorder:0.01111;Mental disorder:0.009433;Somatoform disorders:0.0089…	5	0.294118	Cetuximab(A,B);Gefitinib(A,A);Phenobarbital(A,A);Sonidegib(A,B)	9	6	9	1	0	0.36	0.4	No	No	Yes	260	42	11004	Large (>=1000);Moderate (200-999);Small (50-199);Very small (<50)	Available count is aggregated from ICD-level patient counts in Supplementary Table 2B; diagnosis-level WGS counts were not available in supplied files
Exonic	hsa05332	Graft-versus-host disease - Homo sapiens (human)	25	Malignant neoplasm of brain;Other childhood-onset behavioral/emotional disorders;Dissociative/conversion disorders;Autism spectrum disorder;Malignant neoplasm of other parts of CNS;Arnold-Chiari malformation;Migraine;Cerebral vascular malformations;Other congenital malformations of brain;Post-traumatic stress disorder;Ataxia following unspecified cerebrovascular disease;Cerebral infarction;Cerebr…	0.00796351	Migraine:0.04274;Autism spectrum disorder:0.03814;Other congenital malformations of brain:0.01267;Cerebral infarction due to unspecified occlusion or stenosis of unspecified cerebral artery:0.011;Other childhood-onset behavioral/emotional disorders:0.01085;Malignant neoplasm of brain:0.008696;Personality/behavior disorders due to brain disease:0.006957;Unspecified sequelae of cerebral infarction:…	18	0.4	Dordaviprone (Modeyso)(A,A);Ipilimumab(A,B);Ocrelizumab (Ocrevus)(A,A);Palbociclib(A,B)	7	6	8	4	0	0.28	0.48	No	No	Yes	252	30	10457	Large (>=1000);Moderate (200-999);Small (50-199);Very small (<50)	Available count is aggregated from ICD-level patient counts in Supplementary Table 2B; diagnosis-level WGS counts were not available in supplied files
Exonic	hsa00350	Tyrosine metabolism - Homo sapiens (human)	24	Developmental speech/language disorders;Eating disorders;Other childhood-onset behavioral/emotional disorders;Obsessive-compulsive disorder;Autism spectrum disorder;Somatoform disorders;Arnold-Chiari malformation;Benign neoplasm of CNS;Mental disorders due to brain dysfunction;Neurofibromatosis;Persistent mood disorders (dysthymia/cyclothymia);Migraine;Benign neoplasm of pituitary/craniopharyngea…	0.00987208	Down syndrome:0.03763;Developmental speech/language disorders:0.0191;Migraine:0.01734;Other childhood-onset behavioral/emotional disorders:0.01591;Other congenital malformations of brain:0.01529;Autism spectrum disorder:0.01441;Persistent mood disorders (dysthymia/cyclothymia):0.01308;Eating disorders:0.01095;Developmental motor coordination disorder:0.01061;Other impulse disorders:0.01037	9	0.243243	Alteplase (tPA)(A,A);Erlotinib(A,A);Phenobarbital(A,A);Sonidegib(A,B)	10	4	7	2	1	0.434783	0.391304	No	No	Yes	517	30	18612	Large (>=1000);Moderate (200-999);Small (50-199);Very small (<50);Unavailable	Available count is aggregated from ICD-level patient counts in Supplementary Table 2B; diagnosis-level WGS counts were not available in supplied files
Exonic	hsa00052	Galactose metabolism - Homo sapiens (human)	24	Developmental speech/language disorders;Eating disorders;Sleep disorders;Other childhood-onset behavioral/emotional disorders;Dissociative/conversion disorders;Specific learning disorders;Autism spectrum disorder;Somatoform disorders;Arnold-Chiari malformation;Congenital hydrocephalus;Neurocutaneous syndromes (other);Nontraumatic intracerebral hemorrhage;Other congenital malformations of brain;De…	0.00812867	Specific learning disorders:0.02854;Developmental speech/language disorders:0.01987;Autism spectrum disorder:0.01829;Other childhood-onset behavioral/emotional disorders:0.01599;Eating disorders:0.01214;Sleep disorders:0.01034;Congenital hydrocephalus:0.01007;Developmental motor coordination disorder:0.009083;Dissociative/conversion disorders:0.008592;Microcephaly:0.008346	19	0.59375	Atezolizumab(A,B);Cladribine (Mavenclad)(A,A);Midazolam (Nayzilam/IV)(A,A);Rucaparib(A,B)	11	6	7	0	0	0.458333	0.291667	No	No	Yes	666.5	60	18612	Large (>=1000);Moderate (200-999);Small (50-199)	Available count is aggregated from ICD-level patient counts in Supplementary Table 2B; diagnosis-level WGS counts were not available in supplied files
Exonic	hsa00030	Pentose phosphate pathway - Homo sapiens (human)	24	Malignant neoplasm of brain;Autism spectrum disorder;Phobic anxiety disorders;Somatoform disorders;Benign neoplasm of CNS;Benign neoplasm of pituitary/craniopharyngeal region;Neoplasm of uncertain behavior of CNS;Personality disorders;Aphasia following unspecified cerebrovascular disease;Cerebral infarction due to unspecified occlusion or stenosis of unspecified cerebral artery;Cerebrovascular di…	0.00584135	Autism spectrum disorder:0.02127;Malignant neoplasm of brain:0.01147;Other cerebrovascular disease:0.01007;Phobic anxiety disorders:0.009146;Cognitive deficits following unspecified cerebrovascular disease:0.00872;Unspecified symptoms and signs involving cognitive functions following unspecified cerebrovascular disease:0.008679;Cerebral infarction due to unspecified occlusion or stenosis of unspe…	13	0.419355		2	6	12	4	0	0.0833333	0.666667	No	No	Yes	116.5	30	5793	Large (>=1000);Moderate (200-999);Small (50-199);Very small (<50)	Available count is aggregated from ICD-level patient counts in Supplementary Table 2B; diagnosis-level WGS counts were not available in supplied files
Exonic	hsa00051	Fructose and mannose metabolism - Homo sapiens (human)	23	Other childhood-onset behavioral/emotional disorders;Tic disorders (incl. Tourette);Other disorders of brain;Phobic anxiety disorders;Somatoform disorders;Benign neoplasm of CNS;Neurocutaneous syndromes (other);Migraine;Cerebral vascular malformations;Other congenital malformations of brain;Personality disorders;Major depressive disorder;Cerebral infarction;Cerebral infarction due to unspecified …	0.00724181	Migraine:0.02109;Major depressive disorder:0.01727;Other disorders of brain:0.01388;Other childhood-onset behavioral/emotional disorders:0.01207;Somatoform disorders:0.01125;Unspecified mood disorder:0.01084;Tic disorders (incl. Tourette):0.009625;Unspecified sequelae of cerebral infarction:0.008536;Other congenital malformations of brain:0.007824;Cerebral infarction due to unspecified occlusion …	17	0.485714	Atezolizumab(A,B);Cladribine (Mavenclad)(A,A);Midazolam (Nayzilam/IV)(A,A);Rucaparib(A,B)	7	7	6	3	0	0.304348	0.391304	No	No	Yes	287	30	11004	Large (>=1000);Moderate (200-999);Small (50-199);Very small (<50)	Available count is aggregated from ICD-level patient counts in Supplementary Table 2B; diagnosis-level WGS counts were not available in supplied files
Exonic	hsa00785	Lipoic acid metabolism - Homo sapiens (human)	22	Eating disorders;Sleep disorders;Spina bifida;Anxiety disorders;Conduct disorder;Malignant neoplasm of other parts of CNS;Other disorders of brain;Somatoform disorders;Bipolar disorder;Mental disorders due to brain dysfunction;Neurofibromatosis;Migraine;Personality disorders;Down syndrome;Dysphagia following unspecified cerebrovascular disease;Gender identity disorder;Gender identity disorder of …	0.0097817	Conduct disorder:0.03214;Anxiety disorders:0.02368;Down syndrome:0.02018;Eating disorders:0.01732;Migraine:0.0169;Sleep disorders:0.01447;Bipolar disorder:0.01092;Other disorders of brain:0.009628;Personality/behavior disorders due to brain disease:0.009371;Neurofibromatosis:0.009256	11	0.55	Crizotinib(A,A);Lorlatinib(A,B);Oxcarbazepine(A,A);Ripretinib(A,B)	8	7	5	1	1	0.380952	0.285714	No	No	Yes	517	31	10645	Large (>=1000);Moderate (200-999);Small (50-199);Very small (<50);Unavailable	Available count is aggregated from ICD-level patient counts in Supplementary Table 2B; diagnosis-level WGS counts were not available in supplied files
Exonic	hsa00770	Pantothenate and CoA biosynthesis - Homo sapiens (human)	22	Malignant neoplasm of brain;Spina bifida;Anxiety disorders;Attention-deficit/hyperactivity disorder;Specific learning disorders;Tic disorders (incl. Tourette);Malignant neoplasm of other parts of CNS;Arnold-Chiari malformation;Migraine;Personality disorders;Post-traumatic stress disorder;Aphasia following unspecified cerebrovascular disease;Hemiplegia and hemiparesis following unspecified cerebro…	0.00767759	Anxiety disorders:0.02436;Specific learning disorders:0.02202;Attention-deficit/hyperactivity disorder:0.02173;Migraine:0.01994;Other cerebrovascular disease:0.00927;Post-traumatic stress disorder:0.008832;Personality/behavior disorders due to brain disease:0.008347;Malignant neoplasm of brain:0.007396;Spina bifida:0.006207;Tic disorders (incl. Tourette):0.005715	13	0.619048	Avapritinib(A,B);Crizotinib(A,A);Lorlatinib(A,B);Oxcarbazepine(A,A)	8	4	6	4	0	0.363636	0.454545	No	No	Yes	316.5	30	15448	Large (>=1000);Moderate (200-999);Small (50-199);Very small (<50)	Available count is aggregated from ICD-level patient counts in Supplementary Table 2B; diagnosis-level WGS counts were not available in supplied files
Exonic	hsa00910	Nitrogen metabolism - Homo sapiens (human)	22	Tic disorders (incl. Tourette);Somatoform disorders;Benign neoplasm of CNS;Mental disorders due to brain dysfunction;Persistent mood disorders (dysthymia/cyclothymia);Nontraumatic intracerebral hemorrhage;Ataxia following unspecified cerebrovascular disease;Cerebrovascular disease;Congenital cerebral cysts;Developmental motor coordination disorder;Gender identity disorder of childhood;Impulse dis…	0.00597064	Persistent mood disorders (dysthymia/cyclothymia):0.02145;Somatoform disorders:0.01483;Other neurotic disorders:0.009439;Developmental motor coordination disorder:0.009076;Mental disorder:0.008704;Tic disorders (incl. Tourette):0.008594;Other impulse disorders:0.007472;Personality/behavior disorders due to brain disease:0.007098;Mental disorders due to brain dysfunction:0.005853;Schizophrenia:0.0…	8	0.470588	Brigatinib(A,B);Eslicarbazepine(A,A);Repotrectinib(A,A);Ripretinib(A,B)	3	8	6	5	0	0.136364	0.5	No	No	Yes	220.5	32	3072	Large (>=1000);Moderate (200-999);Small (50-199);Very small (<50)	Available count is aggregated from ICD-level patient counts in Supplementary Table 2B; diagnosis-level WGS counts were not available in supplied files
Exonic	hsa05320	Autoimmune thyroid disease - Homo sapiens (human)	21	Malignant neoplasm of brain;Sleep disorders;Spina bifida;Anxiety disorders;Childhood emotional/social disorders;Intellectual disability;Malignant neoplasm of other parts of CNS;Arnold-Chiari malformation;Neurofibromatosis;Persistent mood disorders (dysthymia/cyclothymia);Other psychological development disorders;Personality disorders;Major depressive disorder;Cerebrovascular disease;Developmental…	0.0108525	Major depressive disorder:0.04261;Other psychological development disorders:0.03189;Anxiety disorders:0.02091;Neurofibromatosis:0.01895;Developmental motor coordination disorder:0.01231;Sleep disorders:0.01029;Childhood emotional/social disorders:0.0102;Persistent mood disorders (dysthymia/cyclothymia):0.009911;Intellectual disability:0.009696;Personality disorders:0.009664	21	0.388889	Axitinib(A,B);Diroximel fumarate (Vumerity)(A,A);Ibrutinib(A,B);Ponesimod (Ponvory)(A,A)	11	3	5	2	0	0.52381	0.333333	No	No	Yes	1020	30	11004	Large (>=1000);Moderate (200-999);Small (50-199);Very small (<50)	Available count is aggregated from ICD-level patient counts in Supplementary Table 2B; diagnosis-level WGS counts were not available in supplied files
Exonic	hsa00591	Linoleic acid metabolism - Homo sapiens (human)	21	Developmental speech/language disorders;Spina bifida;Specific learning disorders;Tic disorders (incl. Tourette);Malignant neoplasm of other parts of CNS;Phobic anxiety disorders;Somatoform disorders;Bipolar disorder;Neurocutaneous syndromes (other);Neurofibromatosis;Stress-related and adjustment disorders;Congenital cerebral cysts;Down syndrome;Hemiplegia and hemiparesis following unspecified cer…	0.00953077	Specific learning disorders:0.03237;Down syndrome:0.02821;Stress-related and adjustment disorders:0.01758;Developmental speech/language disorders:0.0156;Neurofibromatosis:0.01516;Microcephaly:0.01332;Unspecified mood disorder:0.01191;Phobic anxiety disorders:0.01175;Tic disorders (incl. Tourette):0.008413;Somatoform disorders:0.007682	18	0.6	Fam-trastuzumab deruxtecan(A,B);Fosphenytoin(A,A);Lorlatinib(A,B);Sunitinib(A,B)	8	5	5	2	1	0.4	0.35	No	No	Yes	575.5	38	18612	Large (>=1000);Moderate (200-999);Small (50-199);Very small (<50);Unavailable	Available count is aggregated from ICD-level patient counts in Supplementary Table 2B; diagnosis-level WGS counts were not available in supplied files
Exonic	hsa03272	Virion - Hepatitis viruses - Homo sapiens (human)	21	Malignant neoplasm of brain;Sleep disorders;Anxiety disorders;Obsessive-compulsive disorder;Malignant neoplasm of other parts of CNS;Other disorders of brain;Congenital hydrocephalus;Neurofibromatosis;Cerebral vascular malformations;Cerebral infarction due to unspecified occlusion or stenosis of unspecified cerebral artery;Cognitive deficits following unspecified cerebrovascular disease;Down synd…	0.00648163	Down syndrome:0.01674;Anxiety disorders:0.01494;Unspecified mood disorder:0.01284;Other disorders of brain:0.01127;Microcephaly:0.009348;Neurofibromatosis:0.008661;Sleep disorders:0.008102;Congenital hydrocephalus:0.006464;Occlusion and stenosis of unspecified cerebral artery:0.006365;Malignant neoplasm of brain:0.006311	23	0.479167	Bevacizumab(A,A);Fingolimod (Gilenya)(A,A);Interferon beta-1b (Betaseron/Extavia)(A,A);Ribociclib(A,B)	9	4	7	0	1	0.45	0.35	No	No	Yes	385.5	60	10645	Large (>=1000);Moderate (200-999);Small (50-199);Unavailable	Available count is aggregated from ICD-level patient counts in Supplementary Table 2B; diagnosis-level WGS counts were not available in supplied files
Exonic	hsa04966	Collecting duct acid secretion - Homo sapiens (human)	21	Malignant neoplasm of brain;Eating disorders;Spina bifida;Obsessive-compulsive disorder;Autism spectrum disorder;Other disorders of brain;Benign neoplasm of CNS;Neurofibromatosis;Cerebral infarction due to unspecified occlusion or stenosis of unspecified cerebral artery;Cerebrovascular disease;Developmental motor coordination disorder;Down syndrome;Hemiplegia and hemiparesis following unspecified…	0.00643906	Autism spectrum disorder:0.02549;Down syndrome:0.01335;Neurofibromatosis:0.01322;Other disorders of brain:0.01285;Malignant neoplasm of brain:0.01087;Developmental motor coordination disorder:0.01041;Eating disorders:0.007348;Cerebral infarction due to unspecified occlusion or stenosis of unspecified cerebral artery:0.005173;Obsessive-compulsive disorder:0.00408;Unspecified sequelae of cerebral i…	11	0.392857		8	3	7	2	1	0.4	0.45	No	No	Yes	268.5	32	5793	Large (>=1000);Moderate (200-999);Small (50-199);Very small (<50);Unavailable	Available count is aggregated from ICD-level patient counts in Supplementary Table 2B; diagnosis-level WGS counts were not available in supplied files
Exonic	hsa04927	Cortisol synthesis and secretion - Homo sapiens (human)	21	Developmental speech/language disorders;Sleep disorders;Anxiety disorders;Dissociative/conversion disorders;Other disorders of brain;Congenital hydrocephalus;Mental disorders due to brain dysfunction;Cerebral vascular malformations;Other congenital malformations of brain;Cerebral infarction due to unspecified occlusion or stenosis of unspecified cerebral artery;Cognitive deficits following unspec…	0.00609758	Sleep disorders:0.01713;Developmental speech/language disorders:0.0162;Anxiety disorders:0.0149;Other disorders of brain:0.0108;Mental disorders due to brain dysfunction:0.009704;Other congenital malformations of brain:0.008412;Congenital hydrocephalus:0.007492;Cerebral infarction due to unspecified occlusion or stenosis of unspecified cerebral artery:0.005622;Dissociative/conversion disorders:0.…	36	0.553846		7	3	10	1	0	0.333333	0.52381	No	No	Yes	185	42	18612	Large (>=1000);Moderate (200-999);Small (50-199);Very small (<50)	Available count is aggregated from ICD-level patient counts in Supplementary Table 2B; diagnosis-level WGS counts were not available in supplied files
Exonic	hsa04122	Sulfur relay system - Homo sapiens (human)	20	Developmental speech/language disorders;Other childhood-onset behavioral/emotional disorders;Attention-deficit/hyperactivity disorder;Childhood emotional/social disorders;Conduct disorder;Intellectual disability;Specific learning disorders;Bipolar disorder;Mental disorders due to brain dysfunction;Neurofibromatosis;Other psychological development disorders;Personality disorders;Down syndrome;Hemi…	0.0158532	Other childhood-onset behavioral/emotional disorders:0.04182;Developmental speech/language disorders:0.03876;Down syndrome:0.03079;Other psychological development disorders:0.02678;Intellectual disability:0.02405;Conduct disorder:0.02211;Attention-deficit/hyperactivity disorder:0.02086;Specific learning disorders:0.01759;Mental disorders due to brain dysfunction:0.01298;Neurofibromatosis:0.01284	8	1		8	4	6	1	1	0.421053	0.368421	No	No	Yes	634	44	18612	Large (>=1000);Moderate (200-999);Small (50-199);Very small (<50);Unavailable	Available count is aggregated from ICD-level patient counts in Supplementary Table 2B; diagnosis-level WGS counts were not available in supplied files
Exonic	hsa00533	Glycosaminoglycan biosynthesis - keratan sulfate - Homo sapiens (human)	20	Malignant neoplasm of brain;Eating disorders;Obsessive-compulsive disorder;Malignant neoplasm of other parts of CNS;Other disorders of brain;Benign neoplasm of CNS;Neurocutaneous syndromes (other);Neurofibromatosis;Neoplasm of uncertain behavior of CNS;Other congenital malformations of brain;Personality disorders;Ataxia following unspecified cerebrovascular disease;Cerebral aneurysm;Cerebral infa…	0.00428285	Neurofibromatosis:0.009332;Other disorders of brain:0.008926;Other congenital malformations of brain:0.007778;Eating disorders:0.007681;Malignant neoplasm of brain:0.006628;Other neurotic disorders:0.006508;Benign neoplasm of CNS:0.005333;Obsessive-compulsive disorder:0.004352;Reduction deformities of brain:0.004217;Other sequelae following unspecified cerebrovascular disease:0.003496	11	0.785714	Enasidenib(A,B);Mobocertinib(A,A);Tiagabine(A,A);Trastuzumab(A,B)	6	5	6	3	0	0.3	0.45	No	No	Yes	311	37	1924	Large (>=1000);Moderate (200-999);Small (50-199);Very small (<50)	Available count is aggregated from ICD-level patient counts in Supplementary Table 2B; diagnosis-level WGS counts were not available in supplied files
Exonic	hsa00500	Starch and sucrose metabolism - Homo sapiens (human)	19	Attention-deficit/hyperactivity disorder;Childhood emotional/social disorders;Conduct disorder;Intellectual disability;Tic disorders (incl. Tourette);Malignant neoplasm of other parts of CNS;Phobic anxiety disorders;Benign neoplasm of CNS;Mental disorders due to brain dysfunction;Neurofibromatosis;Personality disorders;Cerebral aneurysm;Congenital cerebral cysts;Developmental motor coordination d…	0.00990595	Conduct disorder:0.04143;Attention-deficit/hyperactivity disorder:0.03236;Developmental motor coordination disorder:0.01819;Childhood emotional/social disorders:0.01481;Down syndrome:0.01481;Tic disorders (incl. Tourette):0.01057;Intellectual disability:0.008968;Mental disorders due to brain dysfunction:0.007059;Reduction deformities of brain:0.006159;Neurofibromatosis:0.005648	16	0.4	Afatinib(A,A);Ivosidenib(A,B);Panitumumab(A,B);Primidone(A,A)	6	6	3	3	1	0.333333	0.333333	No	No	Yes	482	33	15448	Large (>=1000);Moderate (200-999);Small (50-199);Very small (<50);Unavailable	Available count is aggregated from ICD-level patient counts in Supplementary Table 2B; diagnosis-level WGS counts were not available in supplied files
Exonic	hsa00020	Citrate cycle (TCA cycle) - Homo sapiens (human)	19	Eating disorders;Sleep disorders;Anxiety disorders;Childhood emotional/social disorders;Autism spectrum disorder;Malignant neoplasm of other parts of CNS;Somatoform disorders;Benign neoplasm of CNS;Migraine;Personality disorders;Stress-related and adjustment disorders;Dysphagia following unspecified cerebrovascular disease;Hemiplegia and hemiparesis following unspecified cerebrovascular disease a…	0.00985249	Migraine:0.04287;Anxiety disorders:0.02644;Autism spectrum disorder:0.02364;Sleep disorders:0.01675;Stress-related and adjustment disorders:0.01397;Childhood emotional/social disorders:0.008343;Benign neoplasm of CNS:0.007885;Eating disorders:0.007021;Unspecified mood disorder:0.006902;Somatoform disorders:0.005871	13	0.433333	Vorasidenib (Voranigo)(A,A)	7	5	5	2	0	0.368421	0.368421	No	No	Yes	373	31	10645	Large (>=1000);Moderate (200-999);Small (50-199);Very small (<50)	Available count is aggregated from ICD-level patient counts in Supplementary Table 2B; diagnosis-level WGS counts were not available in supplied files
Exonic	hsa04981	Folate transport and metabolism - Homo sapiens (human)	19	Malignant neoplasm of brain;Sleep disorders;Childhood emotional/social disorders;Specific learning disorders;Other disorders of brain;Phobic anxiety disorders;Neurocutaneous syndromes (other);Persistent mood disorders (dysthymia/cyclothymia);Cerebral vascular malformations;Nontraumatic intracerebral hemorrhage;Stress-related and adjustment disorders;Cerebral aneurysm;Microcephaly;Other cerebral i…	0.00864721	Specific learning disorders:0.02823;Sleep disorders:0.01846;Persistent mood disorders (dysthymia/cyclothymia):0.01384;Stress-related and adjustment disorders:0.01265;Microcephaly:0.01087;Phobic anxiety disorders:0.01072;Other disorders of brain:0.008647;Childhood emotional/social disorders:0.007579;Trichotillomania:0.007488;Malignant neoplasm of brain:0.007361	15	0.483871	SHANK3 3′-UTR antisense oligonucleotides (preclinical)(C,C);Temsirolimus(A,B);Trastuzumab emtansine (T-DM1)(A,B);Valproate / Divalproex(A,A)	7	5	5	2	0	0.368421	0.368421	No	No	Yes	287	33	6150	Large (>=1000);Moderate (200-999);Small (50-199);Very small (<50)	Available count is aggregated from ICD-level patient counts in Supplementary Table 2B; diagnosis-level WGS counts were not available in supplied files
Exonic	hsa04744	Phototransduction - Homo sapiens (human)	19	Developmental speech/language disorders;Specific learning disorders;Autism spectrum disorder;Phobic anxiety disorders;Persistent mood disorders (dysthymia/cyclothymia);Benign neoplasm of pituitary/craniopharyngeal region;Cerebral vascular malformations;Other congenital malformations of brain;Cerebrovascular disease;Congenital cerebral cysts;Developmental motor coordination disorder;Down syndrome;…	0.00857778	Developmental speech/language disorders:0.03024;Autism spectrum disorder:0.02417;Down syndrome:0.02093;Specific learning disorders:0.01694;Developmental motor coordination disorder:0.01342;Persistent mood disorders (dysthymia/cyclothymia):0.008867;Microcephaly:0.008292;Other congenital malformations of brain:0.006819;Phobic anxiety disorders:0.006023;Personality/behavior disorders due to brain di…	12	0.413793		7	3	6	2	1	0.388889	0.444444	No	No	Yes	448	32	18612	Large (>=1000);Moderate (200-999);Small (50-199);Very small (<50);Unavailable	Available count is aggregated from ICD-level patient counts in Supplementary Table 2B; diagnosis-level WGS counts were not available in supplied files
Exonic	hsa00640	Propanoate metabolism - Homo sapiens (human)	19	Anxiety disorders;Tic disorders (incl. Tourette);Neurofibromatosis;Persistent mood disorders (dysthymia/cyclothymia);Migraine;Other congenital malformations of brain;Stress-related and adjustment disorders;Cerebral infarction due to embolism of unspecified cerebral artery;Cognitive deficits following unspecified cerebrovascular disease;Delirium;Developmental motor coordination disorder;Malignant …	0.00808659	Anxiety disorders:0.02706;Migraine:0.02352;Stress-related and adjustment disorders:0.01721;Unspecified mood disorder:0.0124;Other congenital malformations of brain:0.01148;Developmental motor coordination disorder:0.009089;Persistent mood disorders (dysthymia/cyclothymia):0.00839;Neurofibromatosis:0.007541;Other cerebrovascular disease:0.006821;Tic disorders (incl. Tourette):0.005596	15	0.46875	Alectinib(A,B);Carbamazepine(A,A);Ceritinib(A,A);Regorafenib(A,B)	9	1	7	2	0	0.473684	0.473684	No	No	Yes	260	30	10645	Large (>=1000);Moderate (200-999);Small (50-199);Very small (<50)	Available count is aggregated from ICD-level patient counts in Supplementary Table 2B; diagnosis-level WGS counts were not available in supplied files
Exonic	hsa00062	Fatty acid elongation - Homo sapiens (human)	18	Other childhood-onset behavioral/emotional disorders;Other disorders of brain;Bipolar disorder;Neoplasm of uncertain behavior of CNS;Other congenital malformations of brain;Post-traumatic stress disorder;Cerebral infarction;Congenital cerebral cysts;Developmental motor coordination disorder;Gender identity disorder;Gender identity disorder of childhood;Hemiplegia and hemiparesis following unspeci…	0.00683467	Developmental motor coordination disorder:0.01551;Other childhood-onset behavioral/emotional disorders:0.01383;Mental disorder:0.01315;Bipolar disorder:0.01116;Post-traumatic stress disorder:0.01041;Other congenital malformations of brain:0.009725;Other disorders of brain:0.009089;Other neurotic disorders:0.008598;Hemiplegia and hemiparesis following unspecified cerebrovascular disease affecting …	13	0.464286		5	6	5	2	0	0.277778	0.388889	No	No	Yes	247	38	3793	Large (>=1000);Moderate (200-999);Small (50-199);Very small (<50)	Available count is aggregated from ICD-level patient counts in Supplementary Table 2B; diagnosis-level WGS counts were not available in supplied files
Exonic	hsa00240	Pyrimidine metabolism - Homo sapiens (human)	18	Eating disorders;Post-traumatic stress disorder;Major depressive disorder;Aphasia following unspecified cerebrovascular disease;Ataxia following unspecified cerebrovascular disease;Cerebral aneurysm;Cerebral infarction;Cerebral infarction due to unspecified occlusion or stenosis of unspecified cerebral artery;Dysphagia following unspecified cerebrovascular disease;Hemiplegia and hemiparesis follo…	0.00495505	Major depressive disorder:0.01912;Eating disorders:0.01141;Post-traumatic stress disorder:0.008641;Other cerebrovascular disease:0.006853;Other sequelae following unspecified cerebrovascular disease:0.006267;Hemiplegia and hemiparesis following unspecified cerebrovascular disease affecting unspecified side:0.005683;Cerebral infarction due to unspecified occlusion or stenosis of unspecified cerebr…	28	0.482759	Alemtuzumab (Lemtrada)(A,A);Avelumab(A,B);Clobazam(A,A);Donanemab(A,A)	3	4	6	5	0	0.166667	0.611111	No	No	Yes	87	31	11004	Large (>=1000);Moderate (200-999);Small (50-199);Very small (<50)	Available count is aggregated from ICD-level patient counts in Supplementary Table 2B; diagnosis-level WGS counts were not available in supplied files
Exonic	hsa00900	Terpenoid backbone biosynthesis - Homo sapiens (human)	18	Somatoform disorders;Congenital hydrocephalus;Cerebral vascular malformations;Cerebral infarction due to unspecified occlusion or stenosis of unspecified cerebral artery;Cognitive deficits following unspecified cerebrovascular disease;Delirium;Malignant neoplasm of pineal gland;Moyamoya disease;Nontraumatic intracranial hemorrhage;Other cerebral infarction;Other cerebrovascular vasospasm and vaso…	0.00408667	Somatoform disorders:0.006828;Cerebral infarction due to unspecified occlusion or stenosis of unspecified cerebral artery:0.006679;Unspecified sequelae of cerebral infarction:0.006487;Reduction deformities of brain:0.00616;Congenital hydrocephalus:0.005414;Cognitive deficits following unspecified cerebrovascular disease:0.005372;Unspecified symptoms and signs involving cognitive functions followi…	11	0.478261	Brigatinib(A,B);Eslicarbazepine(A,A);Repotrectinib(A,A);Ripretinib(A,B)	1	3	12	2	0	0.0555556	0.777778	No	Yes	Yes	98.5	30	1050	Large (>=1000);Moderate (200-999);Small (50-199);Very small (<50)	Available count is aggregated from ICD-level patient counts in Supplementary Table 2B; diagnosis-level WGS counts were not available in supplied files
Exonic	hsa05414	Dilated cardiomyopathy - Homo sapiens (human)	17	Childhood emotional/social disorders;Dissociative/conversion disorders;Intellectual disability;Obsessive-compulsive disorder;Tic disorders (incl. Tourette);Autism spectrum disorder;Other psychological development disorders;Post-traumatic stress disorder;Cerebral aneurysm;Congenital cerebral cysts;Down syndrome;Impulse disorder;Malignant neoplasm of pineal gland;Nontraumatic subarachnoid hemorrhag…	0.00752689	Other psychological development disorders:0.02789;Autism spectrum disorder:0.01648;Down syndrome:0.01375;Childhood emotional/social disorders:0.009656;Intellectual disability:0.009267;Tic disorders (incl. Tourette):0.007843;Trichotillomania:0.007587;Post-traumatic stress disorder:0.005882;Obsessive-compulsive disorder:0.005072;Other impulse disorders:0.004438	54	0.514286		7	1	5	3	1	0.4375	0.5	No	No	Yes	572.5	30	9502	Large (>=1000);Moderate (200-999);Small (50-199);Very small (<50);Unavailable	Available count is aggregated from ICD-level patient counts in Supplementary Table 2B; diagnosis-level WGS counts were not available in supplied files
Exonic	hsa00270	Cysteine and methionine metabolism - Homo sapiens (human)	17	Eating disorders;Sleep disorders;Spina bifida;Other childhood-onset behavioral/emotional disorders;Autism spectrum disorder;Arnold-Chiari malformation;Persistent mood disorders (dysthymia/cyclothymia);Neoplasm of uncertain behavior of CNS;Post-traumatic stress disorder;Stress-related and adjustment disorders;Cognitive deficits following unspecified cerebrovascular disease;Delirium;Hemiplegia and …	0.00667753	Autism spectrum disorder:0.02139;Stress-related and adjustment disorders:0.01711;Other childhood-onset behavioral/emotional disorders:0.01076;Persistent mood disorders (dysthymia/cyclothymia):0.00876;Eating disorders:0.008077;Sleep disorders:0.007288;Post-traumatic stress disorder:0.006714;Arnold-Chiari malformation:0.0058;Cognitive deficits following unspecified cerebrovascular disease:0.00461;U…	17	0.326923	Alemtuzumab (Lemtrada)(A,A);Clonazepam(A,A);Donanemab(A,A);Vismodegib(A,B)	8	1	8	0	0	0.470588	0.470588	No	No	Yes	410	58	5793	Large (>=1000);Moderate (200-999);Small (50-199)	Available count is aggregated from ICD-level patient counts in Supplementary Table 2B; diagnosis-level WGS counts were not available in supplied files
Exonic	hsa04973	Carbohydrate digestion and absorption - Homo sapiens (human)	17	Somatoform disorders;Bipolar disorder;Persistent mood disorders (dysthymia/cyclothymia);Major depressive disorder;Cerebral infarction;Cerebral infarction due to unspecified occlusion or stenosis of unspecified cerebral artery;Cerebrovascular disease;Delirium;Hemiplegia and hemiparesis following unspecified cerebrovascular disease affecting unspecified side;Malignant neoplasm of pineal gland;Menta…	0.00622806	Major depressive disorder:0.02852;Persistent mood disorders (dysthymia/cyclothymia):0.01013;Mental disorder:0.008785;Cerebral infarction due to unspecified occlusion or stenosis of unspecified cerebral artery:0.008624;Bipolar disorder:0.007023;Somatoform disorders:0.006001;Cerebral infarction:0.005845;Other cerebrovascular disease:0.004958;Cerebrovascular disease:0.004669;Other sequelae following…	26	0.5		2	7	4	4	0	0.117647	0.470588	No	No	Yes	202	30	11004	Large (>=1000);Moderate (200-999);Small (50-199);Very small (<50)	Available count is aggregated from ICD-level patient counts in Supplementary Table 2B; diagnosis-level WGS counts were not available in supplied files
Exonic	hsa00670	One carbon pool by folate - Homo sapiens (human)	17	Malignant neoplasm of brain;Spina bifida;Attention-deficit/hyperactivity disorder;Phobic anxiety disorders;Arnold-Chiari malformation;Benign neoplasm of CNS;Congenital hydrocephalus;Post-traumatic stress disorder;Cerebral infarction;Cerebral infarction due to unspecified occlusion or stenosis of unspecified cerebral artery;Congenital cerebral cysts;Developmental motor coordination disorder;Hemipl…	0.00589798	Attention-deficit/hyperactivity disorder:0.01874;Post-traumatic stress disorder:0.01057;Congenital hydrocephalus:0.009644;Developmental motor coordination disorder:0.009224;Malignant neoplasm of brain:0.009042;Phobic anxiety disorders:0.006293;Unspecified sequelae of cerebral infarction:0.005019;Cerebral infarction:0.004551;Other impulse disorders:0.003832;Cerebral infarction due to unspecified o…	21	0.538462		6	6	3	2	0	0.352941	0.294118	No	No	Yes	398	38	15448	Large (>=1000);Moderate (200-999);Small (50-199);Very small (<50)	Available count is aggregated from ICD-level patient counts in Supplementary Table 2B; diagnosis-level WGS counts were not available in supplied files
Exonic	hsa04980	Cobalamin transport and metabolism - Homo sapiens (human)	17	Intellectual disability;Mental disorders due to brain dysfunction;Persistent mood disorders (dysthymia/cyclothymia);Personality disorders;Cerebral infarction due to embolism of unspecified cerebral artery;Developmental motor coordination disorder;Dysphagia following unspecified cerebrovascular disease;Hemiplegia and hemiparesis following unspecified cerebrovascular disease affecting left dominant…	0.00562195	Mental disorder:0.0115;Persistent mood disorders (dysthymia/cyclothymia):0.01148;Intellectual disability:0.01129;Developmental motor coordination disorder:0.01026;Other neurotic disorders:0.007696;Hemiplegia and hemiparesis following unspecified cerebrovascular disease affecting left non-dominant side:0.0072;Mental disorders due to brain dysfunction:0.006108;Hemiplegia and hemiparesis following u…	11	0.611111	Duvelisib(A,B);SHANK3 3′-UTR antisense oligonucleotides (preclinical)(C,C);Trastuzumab deruxtecan(A,B);Zonisamide(A,A)	3	5	6	3	0	0.176471	0.529412	No	No	Yes	186	31	3072	Large (>=1000);Moderate (200-999);Small (50-199);Very small (<50)	Available count is aggregated from ICD-level patient counts in Supplementary Table 2B; diagnosis-level WGS counts were not available in supplied files
Exonic	hsa04916	Melanogenesis - Homo sapiens (human)	17	Malignant neoplasm of brain;Spina bifida;Malignant neoplasm of other parts of CNS;Somatoform disorders;Congenital hydrocephalus;Other congenital malformations of brain;Cerebral aneurysm;Cerebral infarction due to unspecified occlusion or stenosis of unspecified cerebral artery;Cerebrovascular disease;Cognitive deficits following unspecified cerebrovascular disease;Delirium;Developmental motor coo…	0.00406637	Malignant neoplasm of brain:0.01086;Developmental motor coordination disorder:0.008838;Other congenital malformations of brain:0.007105;Congenital hydrocephalus:0.005492;Cerebral infarction due to unspecified occlusion or stenosis of unspecified cerebral artery:0.005194;Somatoform disorders:0.004338;Unspecified symptoms and signs involving cognitive functions following unspecified cerebrovascular…	52	0.514851		5	3	7	2	0	0.294118	0.529412	No	No	Yes	186	32	3072	Large (>=1000);Moderate (200-999);Small (50-199);Very small (<50)	Available count is aggregated from ICD-level patient counts in Supplementary Table 2B; diagnosis-level WGS counts were not available in supplied files
Exonic	hsa00520	Amino sugar and nucleotide sugar metabolism - Homo sapiens (human)	16	Spina bifida;Attention-deficit/hyperactivity disorder;Specific learning disorders;Other disorders of brain;Arnold-Chiari malformation;Congenital hydrocephalus;Persistent mood disorders (dysthymia/cyclothymia);Cerebral vascular malformations;Other psychological development disorders;Ataxia following unspecified cerebrovascular disease;Dysphagia following unspecified cerebrovascular disease;Intermi…	0.0124038	Specific learning disorders:0.05054;Attention-deficit/hyperactivity disorder:0.03465;Other psychological development disorders:0.02863;Other disorders of brain:0.01889;Unspecified mood disorder:0.01025;Congenital hydrocephalus:0.009949;Persistent mood disorders (dysthymia/cyclothymia):0.009841;Arnold-Chiari malformation:0.009585;Spina bifida:0.00781;Nontraumatic intracranial hemorrhage:0.003724	19	0.5	Dacomitinib(A,A);Enasidenib(A,B);Necitumumab(A,B);Vigabatrin(A,A)	8	1	5	2	0	0.5	0.4375	No	No	Yes	712.5	31	15448	Large (>=1000);Moderate (200-999);Small (50-199);Very small (<50)	Available count is aggregated from ICD-level patient counts in Supplementary Table 2B; diagnosis-level WGS counts were not available in supplied files
Exonic	hsa00450	Selenocompound metabolism - Homo sapiens (human)	16	Developmental speech/language disorders;Spina bifida;Neurocutaneous syndromes (other);Benign neoplasm of pituitary/craniopharyngeal region;Neoplasm of uncertain behavior of CNS;Other congenital malformations of brain;Other psychological development disorders;Aphasia following unspecified cerebrovascular disease;Down syndrome;Malignant neoplasm of pineal gland;Moyamoya disease;Multiple sclerosis;O…	0.00744339	Developmental speech/language disorders:0.04792;Other psychological development disorders:0.01564;Down syndrome:0.01101;Other congenital malformations of brain:0.008256;Other impulse disorders:0.00435;Malignant neoplasm of pineal gland:0.003659;Neurocutaneous syndromes (other):0.003624;Aphasia following unspecified cerebrovascular disease:0.003576;Trichotillomania:0.003339;Tuberous sclerosis comp…	7	0.411765	Gefitinib(A,A);Panitumumab(A,B);Primidone(A,A);Vorasidenib(A,A)	4	1	8	2	1	0.266667	0.666667	No	No	Yes	138	30	18612	Large (>=1000);Moderate (200-999);Small (50-199);Very small (<50);Unavailable	Available count is aggregated from ICD-level patient counts in Supplementary Table 2B; diagnosis-level WGS counts were not available in supplied files
Exonic	hsa00620	Pyruvate metabolism - Homo sapiens (human)	16	Developmental speech/language disorders;Conduct disorder;Dissociative/conversion disorders;Obsessive-compulsive disorder;Tic disorders (incl. Tourette);Mental disorders due to brain dysfunction;Benign neoplasm of pituitary/craniopharyngeal region;Cerebral vascular malformations;Nontraumatic intracerebral hemorrhage;Ataxia following unspecified cerebrovascular disease;Intermittent explosive disord…	0.00717778	Developmental speech/language disorders:0.0257;Conduct disorder:0.01665;Tic disorders (incl. Tourette):0.01068;Mental disorder:0.01057;Other neurotic disorders:0.009781;Obsessive-compulsive disorder:0.00689;Dissociative/conversion disorders:0.006858;Mental disorders due to brain dysfunction:0.005335;Postpartum depression:0.004512;Unspecified organic mental disorder:0.004501	16	0.340426	Ado-trastuzumab emtansine(A,B);Brigatinib(A,A);Carbamazepine(A,A);Regorafenib(A,B)	5	4	6	1	0	0.3125	0.4375	No	No	Yes	356	47	18612	Large (>=1000);Moderate (200-999);Small (50-199);Very small (<50)	Available count is aggregated from ICD-level patient counts in Supplementary Table 2B; diagnosis-level WGS counts were not available in supplied files
Exonic	hsa00541	Biosynthesis of various nucleotide sugars - Homo sapiens (human)	16	Other childhood-onset behavioral/emotional disorders;Bipolar disorder;Migraine;Benign neoplasm of pituitary/craniopharyngeal region;Cerebral infarction due to embolism of unspecified cerebral artery;Cerebral infarction due to unspecified occlusion or stenosis of unspecified cerebral artery;Congenital cerebral cysts;Malignant neoplasm of pineal gland;Moyamoya disease;Other cerebral infarction;Pers…	0.00582015	Migraine:0.02708;Unspecified mood disorder:0.01353;Other childhood-onset behavioral/emotional disorders:0.01079;Personality/behavior disorders due to brain disease:0.007838;Bipolar disorder:0.007322;Cerebral infarction due to unspecified occlusion or stenosis of unspecified cerebral artery:0.004102;Psychological and behavioral factors associated with disorders or diseases classified elsewhere:0.0…	11	0.55	Imatinib(A,B);Mobocertinib(A,A);Tiagabine(A,A);Trastuzumab(A,B)	3	3	6	4	0	0.1875	0.625	No	No	Yes	141.5	30	10457	Large (>=1000);Moderate (200-999);Small (50-199);Very small (<50)	Available count is aggregated from ICD-level patient counts in Supplementary Table 2B; diagnosis-level WGS counts were not available in supplied files
Exonic	hsa05140	Leishmaniasis - Homo sapiens (human)	16	Other childhood-onset behavioral/emotional disorders;Obsessive-compulsive disorder;Specific learning disorders;Benign neoplasm of pituitary/craniopharyngeal region;Cerebral vascular malformations;Nontraumatic intracerebral hemorrhage;Post-traumatic stress disorder;Cerebrovascular disease;Cognitive deficits following unspecified cerebrovascular disease;Impulse disorder;Nontraumatic intracranial he…	0.00510205	Specific learning disorders:0.01872;Other childhood-onset behavioral/emotional disorders:0.01563;Post-traumatic stress disorder:0.007104;Nontraumatic intracerebral hemorrhage:0.00489;Obsessive-compulsive disorder:0.004299;Other cerebrovascular disease:0.004245;Other sequelae following unspecified cerebrovascular disease:0.003967;Unspecified symptoms and signs involving cognitive functions followi…	33	0.417722		4	2	9	1	0	0.25	0.625	No	No	Yes	155	32	6150	Large (>=1000);Moderate (200-999);Small (50-199);Very small (<50)	Available count is aggregated from ICD-level patient counts in Supplementary Table 2B; diagnosis-level WGS counts were not available in supplied files
Exonic	hsa04962	Vasopressin-regulated water reabsorption - Homo sapiens (human)	16	Childhood emotional/social disorders;Dissociative/conversion disorders;Cerebral vascular malformations;Stress-related and adjustment disorders;Aphasia following unspecified cerebrovascular disease;Cerebral infarction due to unspecified occlusion or stenosis of unspecified cerebral artery;Cerebrovascular disease;Dysphagia following unspecified cerebrovascular disease;Mental disorder;Moyamoya disea…	0.0046603	Stress-related and adjustment disorders:0.01594;Mental disorder:0.0103;Childhood emotional/social disorders:0.007634;Cerebral infarction due to unspecified occlusion or stenosis of unspecified cerebral artery:0.005978;Other neurotic disorders:0.005755;Personality/behavior disorders due to brain disease:0.004997;Dissociative/conversion disorders:0.00423;Tuberous sclerosis complex:0.003138;Unspecif…	28	0.636364		2	5	6	3	0	0.125	0.5625	No	No	Yes	132.5	31	3000	Large (>=1000);Moderate (200-999);Small (50-199);Very small (<50)	Available count is aggregated from ICD-level patient counts in Supplementary Table 2B; diagnosis-level WGS counts were not available in supplied files
Exonic	hsa04913	Ovarian steroidogenesis - Homo sapiens (human)	16	Malignant neoplasm of brain;Cerebrovascular disease;Congenital cerebral cysts;Developmental motor coordination disorder;Hemiplegia and hemiparesis following unspecified cerebrovascular disease affecting left non-dominant side;Intermittent explosive disorder;Nontraumatic intracranial hemorrhage;Nontraumatic subarachnoid hemorrhage;Other cerebral infarction;Personality/behavior disorders due to bra…	0.00393598	Developmental motor coordination disorder:0.01329;Unspecified mood disorder:0.009187;Malignant neoplasm of brain:0.005012;Personality/behavior disorders due to brain disease:0.004956;Nontraumatic intracranial hemorrhage:0.004721;Unspecified organic mental disorder:0.004434;Schizophrenia:0.004215;Unspecified behavioral syndromes associated with physiological disturbances and physical factors:0.002…	25	0.480769		3	1	8	4	0	0.1875	0.75	No	Yes	Yes	66.5	32	3072	Large (>=1000);Moderate (200-999);Small (50-199);Very small (<50)	Available count is aggregated from ICD-level patient counts in Supplementary Table 2B; diagnosis-level WGS counts were not available in supplied files
Exonic	hsa01523	Antifolate resistance - Homo sapiens (human)	15	Intellectual disability;Autism spectrum disorder;Benign neoplasm of CNS;Mental disorders due to brain dysfunction;Other congenital malformations of brain;Other psychological development disorders;Personality disorders;Post-traumatic stress disorder;Major depressive disorder;Cerebral infarction due to embolism of unspecified cerebral artery;Nontraumatic subarachnoid hemorrhage;Other cerebrovascula…	0.0111972	Other psychological development disorders:0.02585;Post-traumatic stress disorder:0.02498;Other congenital malformations of brain:0.0218;Major depressive disorder:0.01908;Autism spectrum disorder:0.0182;Intellectual disability:0.01724;Unspecified mood disorder:0.01386;Personality disorders:0.005047;Other cerebrovascular vasospasm and vasoconstriction:0.004938;Mental disorders due to brain dysfunct…	15	0.5		7	2	5	1	0	0.466667	0.4	No	No	Yes	566	41	11004	Large (>=1000);Moderate (200-999);Small (50-199);Very small (<50)	Available count is aggregated from ICD-level patient counts in Supplementary Table 2B; diagnosis-level WGS counts were not available in supplied files
Exonic	hsa04612	Antigen processing and presentation - Homo sapiens (human)	15	Developmental speech/language disorders;Childhood emotional/social disorders;Bipolar disorder;Neurofibromatosis;Nontraumatic intracerebral hemorrhage;Ataxia following unspecified cerebrovascular disease;Congenital cerebral cysts;Down syndrome;Gender identity disorder;Gender identity disorder of childhood;Microcephaly;Moyamoya disease;Other cerebrovascular vasospasm and vasoconstriction;Other neur…	0.00631125	Childhood emotional/social disorders:0.01611;Developmental speech/language disorders:0.01484;Down syndrome:0.01182;Bipolar disorder:0.009899;Microcephaly:0.006609;Other neurotic disorders:0.006179;Neurofibromatosis:0.005836;Other cerebrovascular vasospasm and vasoconstriction:0.005167;Nontraumatic intracerebral hemorrhage:0.005012;Moyamoya disease:0.003401	25	0.304878	Cemiplimab(A,B);Interferon beta-1a (Avonex/Rebif)(A,A);Minocycline(B,B);Monomethyl fumarate (Bafiertam)(A,A);Pembrolizumab(A,B)	3	5	4	2	1	0.214286	0.428571	No	No	Yes	258	38	18612	Large (>=1000);Moderate (200-999);Small (50-199);Very small (<50);Unavailable	Available count is aggregated from ICD-level patient counts in Supplementary Table 2B; diagnosis-level WGS counts were not available in supplied files
Exonic	hsa01210	2-Oxocarboxylic acid metabolism - Homo sapiens (human)	15	Intellectual disability;Arnold-Chiari malformation;Other psychological development disorders;Cerebral infarction due to embolism of unspecified cerebral artery;Congenital cerebral cysts;Dual role transvestism;Hemiplegia and hemiparesis following unspecified cerebrovascular disease affecting left dominant side;Hemiplegia and hemiparesis following unspecified cerebrovascular disease affecting left …	0.0059798	Other psychological development disorders:0.03756;Intellectual disability:0.01337;Mental disorder:0.007828;Other neurotic disorders:0.006532;Other cerebrovascular vasospasm and vasoconstriction:0.003714;Other impulse disorders:0.003612;Impulse disorder:0.003372;Arnold-Chiari malformation:0.002989;Congenital cerebral cysts:0.00204;Hemiplegia and hemiparesis following unspecified cerebrovascular di…	15	0.454545	Capmatinib(A,A);Ceritinib(A,B);Dasatinib(A,B);Lacosamide(A,A)	2	3	8	2	0	0.133333	0.666667	No	No	Yes	185	38	9502	Large (>=1000);Moderate (200-999);Small (50-199);Very small (<50)	Available count is aggregated from ICD-level patient counts in Supplementary Table 2B; diagnosis-level WGS counts were not available in supplied files
Exonic	hsa04664	Fc epsilon RI signaling pathway - Homo sapiens (human)	15	Conduct disorder;Congenital hydrocephalus;Cerebral vascular malformations;Aphasia following unspecified cerebrovascular disease;Cerebral infarction;Cerebral infarction due to embolism of unspecified cerebral artery;Cerebral infarction due to unspecified occlusion or stenosis of unspecified cerebral artery;Cognitive deficits following unspecified cerebrovascular disease;Hemiplegia and hemiparesis …	0.00524837	Conduct disorder:0.01743;Other sequelae following unspecified cerebrovascular disease:0.008955;Cerebral infarction due to unspecified occlusion or stenosis of unspecified cerebral artery:0.007982;Congenital hydrocephalus:0.006678;Unspecified sequelae of cerebral infarction:0.005529;Cognitive deficits following unspecified cerebrovascular disease:0.005219;Unspecified symptoms and signs involving c…	38	0.550725	Idelalisib(A,B);Lapatinib(A,A);Perampanel(A,A);Secretable cell-penetrating CDKL5 (preclinical adjunct)(C,C)	2	4	7	2	0	0.133333	0.6	No	No	Yes	137	41	6437	Large (>=1000);Moderate (200-999);Small (50-199);Very small (<50)	Available count is aggregated from ICD-level patient counts in Supplementary Table 2B; diagnosis-level WGS counts were not available in supplied files
Exonic	hsa00100	Steroid biosynthesis - Homo sapiens (human)	15	Malignant neoplasm of brain;Dissociative/conversion disorders;Other disorders of brain;Benign neoplasm of CNS;Cognitive deficits following unspecified cerebrovascular disease;Developmental motor coordination disorder;Nontraumatic subarachnoid hemorrhage;Other cerebrovascular disease;Other neurodegenerative diseases;Psychological and behavioral factors associated with disorders or diseases classif…	0.00459905	Developmental motor coordination disorder:0.009504;Other disorders of brain:0.009245;Malignant neoplasm of brain:0.008199;Dissociative/conversion disorders:0.005401;Other cerebrovascular disease:0.004482;Trichotillomania:0.004359;Other neurodegenerative diseases:0.004226;Unspecified sequelae of cerebral infarction:0.00363;Unspecified sequelae of unspecified cerebrovascular disease:0.003187;Unspec…	10	0.5	Durvalumab(A,B);Lorazepam (IV)(A,A);Natalizumab (Tysabri)(A,A);Rucaparib(A,B)	4	2	9	0	0	0.266667	0.6	No	No	Yes	138	52	3072	Large (>=1000);Moderate (200-999);Small (50-199)	Available count is aggregated from ICD-level patient counts in Supplementary Table 2B; diagnosis-level WGS counts were not available in supplied files
Exonic	hsa04066	HIF-1 signaling pathway - Homo sapiens (human)	15	Arnold-Chiari malformation;Other congenital malformations of brain;Aphasia following unspecified cerebrovascular disease;Cerebral infarction;Cerebral infarction due to unspecified occlusion or stenosis of unspecified cerebral artery;Cognitive deficits following unspecified cerebrovascular disease;Hemiplegia and hemiparesis following unspecified cerebrovascular disease affecting left dominant side…	0.00407098	Other cerebrovascular disease:0.007839;Other congenital malformations of brain:0.006739;Unspecified sequelae of cerebral infarction:0.005244;Cognitive deficits following unspecified cerebrovascular disease:0.005239;Unspecified symptoms and signs involving cognitive functions following unspecified cerebrovascular disease:0.005228;Other sequelae following unspecified cerebrovascular disease:0.00483…	50	0.454545	Bacopa monnieri(C,C);Binimetinib(A,A);DL-3-n-butylphthalide (NBP)(A,A);Erdafitinib(A,B);Fenfluramine (Fintepla)(A,A);Ginkgo biloba extract (EGb 761)(C,C);Mexidol (Emoxypine succinate)(A,A);PLX5622 (CSF1R inhibitor; preclinical)(C,C);Sirolimus (Rapamycin)(B,B)	1	5	7	2	0	0.0666667	0.6	No	No	Yes	116	42	1025	Large (>=1000);Moderate (200-999);Small (50-199);Very small (<50)	Available count is aggregated from ICD-level patient counts in Supplementary Table 2B; diagnosis-level WGS counts were not available in supplied files
Exonic	hsa04975	Fat digestion and absorption - Homo sapiens (human)	14	Childhood emotional/social disorders;Obsessive-compulsive disorder;Phobic anxiety disorders;Persistent mood disorders (dysthymia/cyclothymia);Migraine;Benign neoplasm of pituitary/craniopharyngeal region;Cerebral vascular malformations;Personality disorders;Major depressive disorder;Cerebrovascular disease;Intermittent explosive disorder;Moyamoya disease;Other cerebral infarction;Postpartum depre…	0.00814806	Migraine:0.03358;Major depressive disorder:0.03144;Childhood emotional/social disorders:0.009701;Persistent mood disorders (dysthymia/cyclothymia):0.009336;Phobic anxiety disorders:0.005213;Obsessive-compulsive disorder:0.004724;Benign neoplasm of pituitary/craniopharyngeal region:0.003882;Cerebral vascular malformations:0.003438;Other cerebral infarction:0.002729;Intermittent explosive disorder:…	15	0.348837		4	2	6	2	0	0.285714	0.571429	No	No	Yes	165.5	32	11004	Large (>=1000);Moderate (200-999);Small (50-199);Very small (<50)	Available count is aggregated from ICD-level patient counts in Supplementary Table 2B; diagnosis-level WGS counts were not available in supplied files
Exonic	hsa00970	Aminoacyl-tRNA biosynthesis - Homo sapiens (human)	14	Malignant neoplasm of brain;Sleep disorders;Conduct disorder;Somatoform disorders;Benign neoplasm of CNS;Congenital hydrocephalus;Benign neoplasm of pituitary/craniopharyngeal region;Nontraumatic intracerebral hemorrhage;Other congenital malformations of brain;Post-traumatic stress disorder;Delirium;Malignant neoplasm of pineal gland;Nontraumatic intracranial hemorrhage;Other neurodegenerative di…	0.00586001	Conduct disorder:0.01626;Sleep disorders:0.01568;Other congenital malformations of brain:0.007732;Post-traumatic stress disorder:0.007471;Malignant neoplasm of brain:0.006469;Somatoform disorders:0.006185;Congenital hydrocephalus:0.004674;Nontraumatic intracerebral hemorrhage:0.00372;Benign neoplasm of CNS:0.002902;Delirium:0.002847	16	0.242424	Brigatinib(A,B);Imatinib(A,B);Lamotrigine(A,A);Lorlatinib (ROS1)(A,B)	6	3	4	1	0	0.428571	0.357143	No	No	Yes	426	30	6437	Large (>=1000);Moderate (200-999);Small (50-199);Very small (<50)	Available count is aggregated from ICD-level patient counts in Supplementary Table 2B; diagnosis-level WGS counts were not available in supplied files
Exonic	hsa03020	RNA polymerase - Homo sapiens (human)	14	Malignant neoplasm of brain;Conduct disorder;Intellectual disability;Personality disorders;Aphasia following unspecified cerebrovascular disease;Cognitive deficits following unspecified cerebrovascular disease;Dysphagia following unspecified cerebrovascular disease;Hemiplegia and hemiparesis following unspecified cerebrovascular disease affecting unspecified side;Intermittent explosive disorder;M…	0.00514992	Conduct disorder:0.01838;Intellectual disability:0.01122;Microcephaly:0.00575;Malignant neoplasm of brain:0.005043;Hemiplegia and hemiparesis following unspecified cerebrovascular disease affecting unspecified side:0.004907;Cognitive deficits following unspecified cerebrovascular disease:0.004742;Unspecified symptoms and signs involving cognitive functions following unspecified cerebrovascular di…	17	0.5	Acetazolamide(A,A);Adagrasib(A,B);Ado-trastuzumab emtansine(A,B);Fam-trastuzumab deruxtecan(A,B);Mitoxantrone(A,A);Rufinamide(A,A);SYNGAP1 splice-switching oligonucleotide (preclinical)(C,C);Sotorasib(A,B);Trastuzumab(A,B);Trastuzumab deruxtecan(A,B);Trastuzumab emtansine (T-DM1)(A,B);Vorasidenib(A,A);Vorasidenib (Voranigo)(A,A);Zonisamide(A,A)	4	1	7	2	0	0.285714	0.642857	No	No	Yes	140	31	6437	Large (>=1000);Moderate (200-999);Small (50-199);Very small (<50)	Available count is aggregated from ICD-level patient counts in Supplementary Table 2B; diagnosis-level WGS counts were not available in supplied files
Exonic	hsa01040	Biosynthesis of unsaturated fatty acids - Homo sapiens (human)	13	Dissociative/conversion disorders;Phobic anxiety disorders;Arnold-Chiari malformation;Bipolar disorder;Persistent mood disorders (dysthymia/cyclothymia);Migraine;Cerebral vascular malformations;Dysphagia following unspecified cerebrovascular disease;Hemiplegia and hemiparesis following unspecified cerebrovascular disease affecting left non-dominant side;Intermittent explosive disorder;Other impul…	0.00764469	Migraine:0.03212;Bipolar disorder:0.01268;Phobic anxiety disorders:0.009122;Dissociative/conversion disorders:0.008788;Persistent mood disorders (dysthymia/cyclothymia):0.00805;Trichotillomania:0.005829;Psychological and behavioral factors associated with disorders or diseases classified elsewhere:0.004852;Other impulse disorders:0.004561;Hemiplegia and hemiparesis following unspecified cerebrova…	15	0.555556	Ceritinib(A,B);Imatinib(A,B);Lacosamide(A,A);Lorlatinib (ROS1)(A,B)	3	3	6	1	0	0.230769	0.538462	No	No	Yes	199	31	10457	Large (>=1000);Moderate (200-999);Small (50-199);Very small (<50)	Available count is aggregated from ICD-level patient counts in Supplementary Table 2B; diagnosis-level WGS counts were not available in supplied files
Exonic	hsa03410	Base excision repair - Homo sapiens (human)	13	Sleep disorders;Spina bifida;Other childhood-onset behavioral/emotional disorders;Obsessive-compulsive disorder;Congenital hydrocephalus;Personality disorders;Stress-related and adjustment disorders;Dual role transvestism;Microcephaly;Other cerebrovascular vasospasm and vasoconstriction;Other speech and language deficits following unspecified cerebrovascular disease;Postpartum depression;Transsex…	0.00709682	Other childhood-onset behavioral/emotional disorders:0.02574;Stress-related and adjustment disorders:0.01438;Sleep disorders:0.01429;Microcephaly:0.008475;Obsessive-compulsive disorder:0.006121;Spina bifida:0.005212;Congenital hydrocephalus:0.00514;Other cerebrovascular vasospasm and vasoconstriction:0.003562;Personality disorders:0.002931;Postpartum depression:0.001934	18	0.409091	CSF1R inhibitor (microglial depletion+repopulation; preclinical)(C,C);Cannabidiol (Epidiolex)(A,A);Cobimetinib(A,A);Vandetanib(A,B);Vorasidenib (Voranigo)(A,A)	7	0	5	1	0	0.538462	0.461538	No	No	Yes	1020	42	3793	Large (>=1000);Small (50-199);Very small (<50)	Available count is aggregated from ICD-level patient counts in Supplementary Table 2B; diagnosis-level WGS counts were not available in supplied files
Exonic	hsa00120	Primary bile acid biosynthesis - Homo sapiens (human)	13	Sleep disorders;Dissociative/conversion disorders;Specific learning disorders;Stress-related and adjustment disorders;Cerebral aneurysm;Delirium;Intermittent explosive disorder;Malignant neoplasm of pineal gland;Other impulse disorders;Other neurodegenerative diseases;Personality/behavior disorders due to brain disease;Unspecified organic mental disorder;Unspecified sequelae of unspecified cerebr…	0.00681707	Sleep disorders:0.01711;Personality/behavior disorders due to brain disease:0.01462;Specific learning disorders:0.0146;Stress-related and adjustment disorders:0.01285;Delirium:0.005961;Dissociative/conversion disorders:0.005178;Other impulse disorders:0.004077;Other neurodegenerative diseases:0.003083;Cerebral aneurysm:0.003006;Intermittent explosive disorder:0.002895	9	0.529412	Alpelisib(B,B);Durvalumab(A,B);Lorazepam (IV)(A,A);Natalizumab (Tysabri)(A,A)	4	1	6	2	0	0.307692	0.615385	No	No	Yes	112	30	6150	Large (>=1000);Moderate (200-999);Small (50-199);Very small (<50)	Available count is aggregated from ICD-level patient counts in Supplementary Table 2B; diagnosis-level WGS counts were not available in supplied files
Exonic	hsa05031	Amphetamine addiction - Homo sapiens (human)	13	Spina bifida;Other childhood-onset behavioral/emotional disorders;Attention-deficit/hyperactivity disorder;Dissociative/conversion disorders;Nontraumatic intracerebral hemorrhage;Personality disorders;Delirium;Intermittent explosive disorder;Mental disorder;Nontraumatic subarachnoid hemorrhage;Occlusion and stenosis of unspecified cerebral artery;Other sequelae following unspecified cerebrovascul…	0.00615442	Attention-deficit/hyperactivity disorder:0.0207;Other childhood-onset behavioral/emotional disorders:0.01638;Mental disorder:0.007836;Nontraumatic intracerebral hemorrhage:0.005615;Dissociative/conversion disorders:0.005434;Occlusion and stenosis of unspecified cerebral artery:0.005072;Other sequelae following unspecified cerebrovascular disease:0.00338;Spina bifida:0.00319;Tuberous sclerosis com…	36	0.521739	AAV9.Syn.hCDKL5 (preclinical)(C,C);ACTH (repository corticotropin)(A,A);Levetiracetam(A,A);scAAV9.P546.MeCP2 (preclinical platform)(C,C)	4	2	7	0	0	0.307692	0.538462	No	No	Yes	161	52	15448	Large (>=1000);Moderate (200-999);Small (50-199)	Available count is aggregated from ICD-level patient counts in Supplementary Table 2B; diagnosis-level WGS counts were not available in supplied files
Exonic	hsa04720	Long-term potentiation - Homo sapiens (human)	13	Specific learning disorders;Migraine;Other psychological development disorders;Cerebral infarction due to embolism of unspecified cerebral artery;Cerebrovascular disease;Congenital cerebral cysts;Hemiplegia and hemiparesis following unspecified cerebrovascular disease affecting left dominant side;Impulse disorder;Occlusion and stenosis of unspecified cerebral artery;Transsexualism;Tuberous sclero…	0.00603361	Other psychological development disorders:0.0228;Specific learning disorders:0.01947;Migraine:0.01685;Impulse disorder:0.003203;Occlusion and stenosis of unspecified cerebral artery:0.00245;Unspecified behavioral syndromes associated with physiological disturbances and physical factors:0.002241;Hemiplegia and hemiparesis following unspecified cerebrovascular disease affecting left dominant side:0…	37	0.552239	Brivaracetam(A,A);Everolimus(A,A);Intravenous AAV-MeCP2 (preclinical; toxicity signal)(C,C);NSI-189(B,B);Piracetam(A,A);Secretable cell-penetrating CDKL5 (preclinical adjunct)(C,C);Tofersen (Qalsody)(A,A);Trofinetide (Daybue)(A,A);Zavegepant (Zavzpret)(A,A)	3	0	7	3	0	0.230769	0.769231	No	Yes	Yes	80	32	10457	Large (>=1000);Small (50-199);Very small (<50)	Available count is aggregated from ICD-level patient counts in Supplementary Table 2B; diagnosis-level WGS counts were not available in supplied files
Exonic	hsa04923	Regulation of lipolysis in adipocytes - Homo sapiens (human)	13	Other childhood-onset behavioral/emotional disorders;Attention-deficit/hyperactivity disorder;Other disorders of brain;Benign neoplasm of CNS;Neurocutaneous syndromes (other);Personality disorders;Aphasia following unspecified cerebrovascular disease;Cerebral infarction due to embolism of unspecified cerebral artery;Delirium;Hemiplegia and hemiparesis following unspecified cerebrovascular disease…	0.00598107	Attention-deficit/hyperactivity disorder:0.02435;Other childhood-onset behavioral/emotional disorders:0.01643;Other disorders of brain:0.0106;Tuberous sclerosis complex:0.004517;Benign neoplasm of CNS:0.002919;Hemiplegia and hemiparesis following unspecified cerebrovascular disease affecting left dominant side:0.002849;Neurocutaneous syndromes (other):0.002795;Personality disorders:0.002613;Impul…	33	0.559322		3	2	5	3	0	0.230769	0.615385	No	No	Yes	123	41	15448	Large (>=1000);Moderate (200-999);Small (50-199);Very small (<50)	Available count is aggregated from ICD-level patient counts in Supplementary Table 2B; diagnosis-level WGS counts were not available in supplied files
Exonic	hsa04912	GnRH signaling pathway - Homo sapiens (human)	13	Eating disorders;Spina bifida;Anxiety disorders;Dissociative/conversion disorders;Arnold-Chiari malformation;Neoplasm of uncertain behavior of CNS;Post-traumatic stress disorder;Aphasia following unspecified cerebrovascular disease;Cerebral aneurysm;Impulse disorder;Other impulse disorders;Schizophrenia;Tuberous sclerosis complex	0.00548317	Anxiety disorders:0.02093;Post-traumatic stress disorder:0.009732;Eating disorders:0.009397;Dissociative/conversion disorders:0.006454;Other impulse disorders:0.004011;Tuberous sclerosis complex:0.003738;Spina bifida:0.003381;Arnold-Chiari malformation:0.003252;Impulse disorder:0.002523;Schizophrenia:0.002195	51	0.548387	AAV-dCas9 (dNmCas9) targeting Ube3a-ATS (preclinical)(C,C);Copanlisib(A,B);Felbamate(A,A);Neratinib(A,A)	5	1	4	3	0	0.384615	0.538462	No	No	Yes	199	37	10645	Large (>=1000);Moderate (200-999);Small (50-199);Very small (<50)	Available count is aggregated from ICD-level patient counts in Supplementary Table 2B; diagnosis-level WGS counts were not available in supplied files
Exonic	hsa00040	Pentose and glucuronate interconversions - Homo sapiens (human)	13	Developmental speech/language disorders;Dissociative/conversion disorders;Aphasia following unspecified cerebrovascular disease;Cerebral infarction;Cerebrovascular disease;Gender identity disorder;Hemiplegia and hemiparesis following unspecified cerebrovascular disease affecting left dominant side;Hemiplegia and hemiparesis following unspecified cerebrovascular disease affecting unspecified side;…	0.00426043	Developmental speech/language disorders:0.0168;Dissociative/conversion disorders:0.005656;Other cerebrovascular disease:0.005269;Aphasia following unspecified cerebrovascular disease:0.004235;Cerebral infarction:0.004004;Other sequelae following unspecified cerebrovascular disease:0.00358;Hemiplegia and hemiparesis following unspecified cerebrovascular disease affecting left dominant side:0.00294…	8	0.222222		2	3	5	3	0	0.153846	0.615385	No	No	Yes	137	32	18612	Large (>=1000);Moderate (200-999);Small (50-199);Very small (<50)	Available count is aggregated from ICD-level patient counts in Supplementary Table 2B; diagnosis-level WGS counts were not available in supplied files
Exonic	hsa05144	Malaria - Homo sapiens (human)	13	Malignant neoplasm of brain;Other disorders of brain;Arnold-Chiari malformation;Benign neoplasm of CNS;Neoplasm of uncertain behavior of CNS;Ataxia following unspecified cerebrovascular disease;Cognitive deficits following unspecified cerebrovascular disease;Dysphagia following unspecified cerebrovascular disease;Other sequelae following unspecified cerebrovascular disease;Unspecified organic men…	0.00422987	Other disorders of brain:0.01772;Malignant neoplasm of brain:0.007965;Other sequelae following unspecified cerebrovascular disease:0.005141;Unspecified sequelae of cerebral infarction:0.003884;Benign neoplasm of CNS:0.002942;Dysphagia following unspecified cerebrovascular disease:0.002881;Arnold-Chiari malformation:0.002728;Unspecified organic mental disorder:0.002628;Cognitive deficits following…	18	0.36	Belzutifan(A,B);Cabozantinib(A,B);Peginterferon beta-1a (Plegridy)(A,A);Siponimod (Mayzent)(A,A)	2	2	7	2	0	0.153846	0.692308	No	No	Yes	112	31	1924	Large (>=1000);Moderate (200-999);Small (50-199);Very small (<50)	Available count is aggregated from ICD-level patient counts in Supplementary Table 2B; diagnosis-level WGS counts were not available in supplied files
Exonic	hsa04977	Vitamin digestion and absorption - Homo sapiens (human)	12	Developmental speech/language disorders;Eating disorders;Spina bifida;Other childhood-onset behavioral/emotional disorders;Anxiety disorders;Arnold-Chiari malformation;Other psychological development disorders;Congenital cerebral cysts;Delirium;Down syndrome;Occlusion and stenosis of unspecified cerebral artery;Unspecified sequelae of unspecified cerebrovascular disease	0.0113342	Anxiety disorders:0.03142;Other psychological development disorders:0.02616;Down syndrome:0.0205;Developmental speech/language disorders:0.01885;Other childhood-onset behavioral/emotional disorders:0.01585;Eating disorders:0.009821;Spina bifida:0.004863;Occlusion and stenosis of unspecified cerebral artery:0.00231;Arnold-Chiari malformation:0.001934;Delirium:0.001889	11	0.423077		6	1	3	1	1	0.545455	0.363636	No	No	Yes	1020	38	18612	Large (>=1000);Moderate (200-999);Small (50-199);Very small (<50);Unavailable	Available count is aggregated from ICD-level patient counts in Supplementary Table 2B; diagnosis-level WGS counts were not available in supplied files
Exonic	hsa05033	Nicotine addiction - Homo sapiens (human)	12	Anxiety disorders;Childhood emotional/social disorders;Conduct disorder;Phobic anxiety disorders;Other congenital malformations of brain;Stress-related and adjustment disorders;Congenital cerebral cysts;Gender identity disorder of childhood;Other neurodegenerative diseases;Other neurotic disorders;Personality/behavior disorders due to brain disease;Unspecified mood disorder	0.00833154	Stress-related and adjustment disorders:0.01755;Conduct disorder:0.01747;Unspecified mood disorder:0.01388;Anxiety disorders:0.01262;Childhood emotional/social disorders:0.009126;Phobic anxiety disorders:0.00681;Other congenital malformations of brain:0.006693;Other neurotic disorders:0.005582;Personality/behavior disorders due to brain disease:0.004399;Other neurodegenerative diseases:0.002292	22	0.536585	AAV9.Syn.hCDKL5 (preclinical)(C,C);Brivaracetam(A,A);Everolimus(A,A);Intravenous AAV-MeCP2 (preclinical; toxicity signal)(C,C)	5	5	1	1	0	0.416667	0.166667	No	No	Yes	884	38	10645	Large (>=1000);Moderate (200-999);Small (50-199);Very small (<50)	Available count is aggregated from ICD-level patient counts in Supplementary Table 2B; diagnosis-level WGS counts were not available in supplied files
Exonic	hsa04215	Apoptosis - multiple species - Homo sapiens (human)	12	Spina bifida;Neurocutaneous syndromes (other);Migraine;Major depressive disorder;Dual role transvestism;Impulse disorder;Multiple sclerosis;Nontraumatic intracranial hemorrhage;Other neurodegenerative diseases;Personality/behavior disorders due to brain disease;Psychological and behavioral factors associated with disorders or diseases classified elsewhere;Transsexualism	0.00705299	Migraine:0.03268;Major depressive disorder:0.02128;Personality/behavior disorders due to brain disease:0.00805;Psychological and behavioral factors associated with disorders or diseases classified elsewhere:0.004809;Neurocutaneous syndromes (other):0.003295;Spina bifida:0.003276;Other neurodegenerative diseases:0.002595;Impulse disorder:0.002335;Nontraumatic intracranial hemorrhage:0.002096;Trans…	14	0.4375	Cobimetinib(A,B);Ethosuximide(A,A);Trametinib(A,B);Venetoclax(A,B)	3	2	7	0	0	0.25	0.583333	No	No	Yes	185.5	92	11004	Large (>=1000);Moderate (200-999);Small (50-199)	Available count is aggregated from ICD-level patient counts in Supplementary Table 2B; diagnosis-level WGS counts were not available in supplied files
Exonic	hsa04914	Progesterone-mediated oocyte maturation - Homo sapiens (human)	12	Conduct disorder;Dissociative/conversion disorders;Intellectual disability;Specific learning disorders;Mental disorders due to brain dysfunction;Neurocutaneous syndromes (other);Aphasia following unspecified cerebrovascular disease;Ataxia following unspecified cerebrovascular disease;Moyamoya disease;Nontraumatic subarachnoid hemorrhage;Postpartum depression;Unspecified mood disorder	0.0068957	Conduct disorder:0.02275;Specific learning disorders:0.01915;Intellectual disability:0.008648;Unspecified mood disorder:0.007717;Dissociative/conversion disorders:0.005944;Mental disorders due to brain dysfunction:0.005407;Aphasia following unspecified cerebrovascular disease:0.00273;Neurocutaneous syndromes (other):0.002261;Moyamoya disease:0.002135;Postpartum depression:0.00207	46	0.414414		5	2	3	2	0	0.416667	0.416667	No	No	Yes	426.5	44	6437	Large (>=1000);Moderate (200-999);Small (50-199);Very small (<50)	Available count is aggregated from ICD-level patient counts in Supplementary Table 2B; diagnosis-level WGS counts were not available in supplied files
Exonic	hsa05145	Toxoplasmosis - Homo sapiens (human)	12	Other disorders of brain;Bipolar disorder;Neoplasm of uncertain behavior of CNS;Other psychological development disorders;Cerebral infarction;Down syndrome;Gender identity disorder of childhood;Microcephaly;Other impulse disorders;Other speech and language deficits following unspecified cerebrovascular disease;Trichotillomania;Tuberous sclerosis complex	0.0062879	Other psychological development disorders:0.01807;Down syndrome:0.0119;Other disorders of brain:0.01122;Bipolar disorder:0.00765;Microcephaly:0.005996;Trichotillomania:0.005531;Other impulse disorders:0.004573;Cerebral infarction:0.003241;Gender identity disorder of childhood:0.002558;Tuberous sclerosis complex:0.001688	57	0.508929		3	3	4	1	1	0.272727	0.454545	No	No	Yes	242	42	9502	Large (>=1000);Moderate (200-999);Small (50-199);Very small (<50);Unavailable	Available count is aggregated from ICD-level patient counts in Supplementary Table 2B; diagnosis-level WGS counts were not available in supplied files
Exonic	hsa00760	Nicotinate and nicotinamide metabolism - Homo sapiens (human)	12	Sleep disorders;Conduct disorder;Intellectual disability;Bipolar disorder;Personality disorders;Stress-related and adjustment disorders;Gender identity disorder of childhood;Postpartum depression;Psychological and behavioral factors associated with disorders or diseases classified elsewhere;Schizophrenia;Transsexualism;Unspecified sequelae of cerebral infarction	0.00612593	Conduct disorder:0.01702;Stress-related and adjustment disorders:0.01315;Intellectual disability:0.009687;Sleep disorders:0.008505;Bipolar disorder:0.006707;Schizophrenia:0.005575;Personality disorders:0.003606;Unspecified sequelae of cerebral infarction:0.002353;Psychological and behavioral factors associated with disorders or diseases classified elsewhere:0.00225;Postpartum depression:0.001981	17	0.447368	Alectinib(A,B);Avapritinib(A,B);Crizotinib(A,A);Oxcarbazepine(A,A)	4	2	5	1	0	0.333333	0.5	No	No	Yes	214	44	6437	Large (>=1000);Moderate (200-999);Small (50-199);Very small (<50)	Available count is aggregated from ICD-level patient counts in Supplementary Table 2B; diagnosis-level WGS counts were not available in supplied files
Exonic	hsa04370	VEGF signaling pathway - Homo sapiens (human)	12	Malignant neoplasm of brain;Benign neoplasm of pituitary/craniopharyngeal region;Ataxia following unspecified cerebrovascular disease;Developmental motor coordination disorder;Down syndrome;Dysphagia following unspecified cerebrovascular disease;Gender identity disorder of childhood;Multiple sclerosis;Other impulse disorders;Reduction deformities of brain;Schizophrenia;Trichotillomania	0.00503139	Down syndrome:0.01935;Developmental motor coordination disorder:0.01129;Malignant neoplasm of brain:0.005825;Other impulse disorders:0.004818;Trichotillomania:0.00438;Reduction deformities of brain:0.002949;Dysphagia following unspecified cerebrovascular disease:0.002664;Ataxia following unspecified cerebrovascular disease:0.002185;Benign neoplasm of pituitary/craniopharyngeal region:0.0019;Schiz…	35	0.583333	Axitinib(A,B);Bevacizumab(A,A);Bevacizumab (Avastin)(B,B);Binimetinib(A,A);Cabozantinib(A,B);Lenvatinib(A,B);Pazopanib(A,B);Regorafenib(A,B);Sorafenib(A,B);Stiripentol(A,A);Sunitinib(A,B);Vandetanib(A,B)	2	2	4	3	1	0.181818	0.636364	No	No	Yes	140	31	3072	Large (>=1000);Moderate (200-999);Small (50-199);Very small (<50);Unavailable	Available count is aggregated from ICD-level patient counts in Supplementary Table 2B; diagnosis-level WGS counts were not available in supplied files
Exonic	hsa00061	Fatty acid biosynthesis - Homo sapiens (human)	12	Conduct disorder;Bipolar disorder;Congenital hydrocephalus;Neurocutaneous syndromes (other);Benign neoplasm of pituitary/craniopharyngeal region;Personality disorders;Ataxia following unspecified cerebrovascular disease;Dysphagia following unspecified cerebrovascular disease;Hemiplegia and hemiparesis following unspecified cerebrovascular disease affecting left non-dominant side;Nontraumatic suba…	0.00490937	Conduct disorder:0.0166;Bipolar disorder:0.008942;Congenital hydrocephalus:0.005595;Neurocutaneous syndromes (other):0.00465;Hemiplegia and hemiparesis following unspecified cerebrovascular disease affecting left non-dominant side:0.004452;Trichotillomania:0.004127;Personality disorders:0.002991;Dysphagia following unspecified cerebrovascular disease:0.002747;Occlusion and stenosis of unspecified…	13	0.722222	Cladribine (Mavenclad)(A,A);Durvalumab(A,B);Midazolam (Nayzilam/IV)(A,A);Rucaparib(A,B)	2	2	6	2	0	0.166667	0.666667	No	No	Yes	139	31	6437	Large (>=1000);Moderate (200-999);Small (50-199);Very small (<50)	Available count is aggregated from ICD-level patient counts in Supplementary Table 2B; diagnosis-level WGS counts were not available in supplied files
Exonic	hsa04659	Th17 cell differentiation - Homo sapiens (human)	12	Malignant neoplasm of brain;Other childhood-onset behavioral/emotional disorders;Congenital hydrocephalus;Ataxia following unspecified cerebrovascular disease;Dysphagia following unspecified cerebrovascular disease;Hemiplegia and hemiparesis following unspecified cerebrovascular disease affecting left non-dominant side;Hemiplegia and hemiparesis following unspecified cerebrovascular disease affec…	0.00397688	Other childhood-onset behavioral/emotional disorders:0.01368;Malignant neoplasm of brain:0.006519;Congenital hydrocephalus:0.006201;Other sequelae following unspecified cerebrovascular disease:0.004663;Nontraumatic subarachnoid hemorrhage:0.003219;Hemiplegia and hemiparesis following unspecified cerebrovascular disease affecting unspecified side:0.002653;Impulse disorder:0.002162;Hemiplegia and h…	53	0.486239	Cemiplimab(A,B);Interferon beta-1a (Avonex/Rebif)(A,A);Minocycline(B,B);Monomethyl fumarate (Bafiertam)(A,A);Nivolumab(A,B)	3	1	5	3	0	0.25	0.666667	No	No	Yes	119.5	30	3793	Large (>=1000);Moderate (200-999);Small (50-199);Very small (<50)	Available count is aggregated from ICD-level patient counts in Supplementary Table 2B; diagnosis-level WGS counts were not available in supplied files
Exonic	hsa04940	Type I diabetes mellitus - Homo sapiens (human)	11	Eating disorders;Other childhood-onset behavioral/emotional disorders;Attention-deficit/hyperactivity disorder;Other psychological development disorders;Major depressive disorder;Cerebral infarction due to embolism of unspecified cerebral artery;Dysphagia following unspecified cerebrovascular disease;Gender identity disorder of childhood;Occlusion and stenosis of unspecified cerebral artery;Tuber…	0.010419	Major depressive disorder:0.03991;Other psychological development disorders:0.01802;Attention-deficit/hyperactivity disorder:0.01533;Other childhood-onset behavioral/emotional disorders:0.01441;Eating disorders:0.01414;Tuberous sclerosis complex:0.00365;Occlusion and stenosis of unspecified cerebral artery:0.002221;Cerebral infarction due to embolism of unspecified cerebral artery:0.001848;Unspec…	19	0.431818		5	1	3	2	0	0.454545	0.454545	No	No	Yes	242	31	15448	Large (>=1000);Moderate (200-999);Small (50-199);Very small (<50)	Available count is aggregated from ICD-level patient counts in Supplementary Table 2B; diagnosis-level WGS counts were not available in supplied files
Exonic	hsa05161	Hepatitis B - Homo sapiens (human)	11	Developmental speech/language disorders;Specific learning disorders;Autism spectrum disorder;Other disorders of brain;Congenital hydrocephalus;Neurocutaneous syndromes (other);Other psychological development disorders;Dysphagia following unspecified cerebrovascular disease;Microcephaly;Postpartum depression;Reduction deformities of brain	0.008613	Specific learning disorders:0.01821;Other psychological development disorders:0.01807;Developmental speech/language disorders:0.01621;Autism spectrum disorder:0.0111;Other disorders of brain:0.009398;Microcephaly:0.006663;Congenital hydrocephalus:0.006183;Reduction deformities of brain:0.003088;Neurocutaneous syndromes (other):0.002649;Dysphagia following unspecified cerebrovascular disease:0.0018	82	0.503067	Belzutifan(A,B);Cabozantinib(A,B);Ozanimod (Zeposia)(A,A);Teriflunomide (Aubagio)(A,A)	7	2	1	1	0	0.636364	0.181818	No	No	Yes	1050	31	18612	Large (>=1000);Moderate (200-999);Small (50-199);Very small (<50)	Available count is aggregated from ICD-level patient counts in Supplementary Table 2B; diagnosis-level WGS counts were not available in supplied files
Exonic	hsa00071	Fatty acid degradation - Homo sapiens (human)	11	Sleep disorders;Phobic anxiety disorders;Bipolar disorder;Persistent mood disorders (dysthymia/cyclothymia);Congenital cerebral cysts;Developmental motor coordination disorder;Gender identity disorder of childhood;Other impulse disorders;Psychological and behavioral factors associated with disorders or diseases classified elsewhere;Schizophrenia;Trichotillomania	0.00689072	Bipolar disorder:0.01721;Persistent mood disorders (dysthymia/cyclothymia):0.01425;Developmental motor coordination disorder:0.009599;Trichotillomania:0.007931;Sleep disorders:0.007868;Other impulse disorders:0.005987;Phobic anxiety disorders:0.00549;Psychological and behavioral factors associated with disorders or diseases classified elsewhere:0.002604;Schizophrenia:0.002151;Gender identity diso…	16	0.372093	Durvalumab(A,B);Lorazepam (IV)(A,A);Natalizumab (Tysabri)(A,A);Rucaparib(A,B)	3	3	3	2	0	0.272727	0.454545	No	No	Yes	242	38	3072	Large (>=1000);Moderate (200-999);Small (50-199);Very small (<50)	Available count is aggregated from ICD-level patient counts in Supplementary Table 2B; diagnosis-level WGS counts were not available in supplied files
Exonic	hsa05030	Cocaine addiction - Homo sapiens (human)	11	Spina bifida;Childhood emotional/social disorders;Conduct disorder;Malignant neoplasm of other parts of CNS;Phobic anxiety disorders;Mental disorders due to brain dysfunction;Persistent mood disorders (dysthymia/cyclothymia);Occlusion and stenosis of unspecified cerebral artery;Other cerebrovascular vasospasm and vasoconstriction;Postpartum depression;Psychological and behavioral factors associat…	0.00651427	Conduct disorder:0.01936;Childhood emotional/social disorders:0.01054;Persistent mood disorders (dysthymia/cyclothymia):0.01028;Mental disorders due to brain dysfunction:0.006962;Phobic anxiety disorders:0.004921;Malignant neoplasm of other parts of CNS:0.004743;Other cerebrovascular vasospasm and vasoconstriction:0.004415;Psychological and behavioral factors associated with disorders or diseases…	29	0.591837	AAV9.Syn.hCDKL5 (preclinical)(C,C);ACTH (repository corticotropin)(A,A);Levetiracetam(A,A);scAAV9.P546.MeCP2 (preclinical platform)(C,C)	3	4	4	0	0	0.272727	0.363636	No	No	Yes	566	54	6437	Large (>=1000);Moderate (200-999);Small (50-199)	Available count is aggregated from ICD-level patient counts in Supplementary Table 2B; diagnosis-level WGS counts were not available in supplied files
Exonic	hsa00260	Glycine, serine and threonine metabolism - Homo sapiens (human)	11	Intellectual disability;Cerebral vascular malformations;Neoplasm of uncertain behavior of CNS;Major depressive disorder;Stress-related and adjustment disorders;Cerebral aneurysm;Cerebrovascular disease;Malignant neoplasm of pineal gland;Multiple sclerosis;Nontraumatic intracranial hemorrhage;Unspecified behavioral syndromes associated with physiological disturbances and physical factors	0.00627657	Major depressive disorder:0.02764;Stress-related and adjustment disorders:0.01282;Intellectual disability:0.01229;Nontraumatic intracranial hemorrhage:0.003014;Multiple sclerosis:0.002786;Unspecified behavioral syndromes associated with physiological disturbances and physical factors:0.002152;Cerebral vascular malformations:0.002061;Neoplasm of uncertain behavior of CNS:0.001934;Malignant neoplas…	14	0.341463	Alemtuzumab (Lemtrada)(A,A);Avelumab(A,B);Clobazam(A,A);Donanemab(A,A)	3	0	5	3	0	0.272727	0.727273	No	Yes	Yes	117	30	11004	Large (>=1000);Small (50-199);Very small (<50)	Available count is aggregated from ICD-level patient counts in Supplementary Table 2B; diagnosis-level WGS counts were not available in supplied files
Exonic	hsa04918	Thyroid hormone synthesis - Homo sapiens (human)	11	Tic disorders (incl. Tourette);Autism spectrum disorder;Bipolar disorder;Migraine;Benign neoplasm of pituitary/craniopharyngeal region;Cerebral vascular malformations;Post-traumatic stress disorder;Cerebral aneurysm;Other cerebral infarction;Tuberous sclerosis complex;Unspecified mood disorder	0.00594089	Migraine:0.01722;Autism spectrum disorder:0.01205;Tic disorders (incl. Tourette):0.007809;Unspecified mood disorder:0.007117;Bipolar disorder:0.006203;Post-traumatic stress disorder:0.005747;Cerebral vascular malformations:0.002159;Tuberous sclerosis complex:0.002117;Benign neoplasm of pituitary/craniopharyngeal region:0.001999;Cerebral aneurysm:0.001547	41	0.546667		5	1	3	2	0	0.454545	0.454545	No	No	Yes	634	33	10457	Large (>=1000);Moderate (200-999);Small (50-199);Very small (<50)	Available count is aggregated from ICD-level patient counts in Supplementary Table 2B; diagnosis-level WGS counts were not available in supplied files
Exonic	hsa01230	Biosynthesis of amino acids - Homo sapiens (human)	11	Eating disorders;Dissociative/conversion disorders;Bipolar disorder;Cerebral vascular malformations;Down syndrome;Gender identity disorder;Intermittent explosive disorder;Other neurodegenerative diseases;Personality/behavior disorders due to brain disease;Postpartum depression;Unspecified organic mental disorder	0.00538573	Down syndrome:0.01781;Bipolar disorder:0.006808;Dissociative/conversion disorders:0.006599;Eating disorders:0.006529;Personality/behavior disorders due to brain disease:0.00632;Postpartum depression:0.003505;Cerebral vascular malformations:0.00324;Other neurodegenerative diseases:0.002703;Unspecified organic mental disorder:0.002474;Intermittent explosive disorder:0.001958	21	0.28	Capmatinib(A,A);Dasatinib(A,B);Entrectinib(A,B);Lacosamide(A,A)	2	2	6	0	1	0.2	0.6	No	No	Yes	174.5	54	1838	Large (>=1000);Moderate (200-999);Small (50-199);Unavailable	Available count is aggregated from ICD-level patient counts in Supplementary Table 2B; diagnosis-level WGS counts were not available in supplied files
Exonic	hsa00790	Folate biosynthesis - Homo sapiens (human)	11	Malignant neoplasm of other parts of CNS;Phobic anxiety disorders;Arnold-Chiari malformation;Neoplasm of uncertain behavior of CNS;Other congenital malformations of brain;Mental disorder;Occlusion and stenosis of unspecified cerebral artery;Other impulse disorders;Other neurotic disorders;Schizophrenia;Trichotillomania	0.00508417	Mental disorder:0.009764;Other congenital malformations of brain:0.009418;Phobic anxiety disorders:0.008852;Other neurotic disorders:0.00566;Malignant neoplasm of other parts of CNS:0.004518;Schizophrenia:0.004148;Trichotillomania:0.003873;Other impulse disorders:0.003476;Occlusion and stenosis of unspecified cerebral artery:0.002408;Arnold-Chiari malformation:0.002081	13	0.464286	Eslicarbazepine(A,A);Lorlatinib(A,B);Repotrectinib(A,A);Ripretinib(A,B)	1	5	4	1	0	0.0909091	0.454545	No	No	Yes	373	44	1025	Large (>=1000);Moderate (200-999);Small (50-199);Very small (<50)	Available count is aggregated from ICD-level patient counts in Supplementary Table 2B; diagnosis-level WGS counts were not available in supplied files
Exonic	hsa04061	Viral protein interaction with cytokine and cytokine receptor - Homo sapiens (human)	11	Intellectual disability;Other disorders of brain;Cerebral vascular malformations;Nontraumatic intracerebral hemorrhage;Aphasia following unspecified cerebrovascular disease;Cerebral infarction due to unspecified occlusion or stenosis of unspecified cerebral artery;Dysphagia following unspecified cerebrovascular disease;Hemiplegia and hemiparesis following unspecified cerebrovascular disease affec…	0.00498086	Other disorders of brain:0.01238;Intellectual disability:0.01088;Microcephaly:0.008844;Nontraumatic intracerebral hemorrhage:0.005058;Cerebral infarction due to unspecified occlusion or stenosis of unspecified cerebral artery:0.004873;Reduction deformities of brain:0.002416;Cerebral vascular malformations:0.00241;Other speech and language deficits following unspecified cerebrovascular disease:0.0…	38	0.38	Bosutinib(A,B);Gabapentin(A,A);Pralsetinib(A,A);Savolitinib(A,B)	3	3	2	3	0	0.272727	0.454545	No	No	Yes	274	31	2883	Large (>=1000);Moderate (200-999);Small (50-199);Very small (<50)	Available count is aggregated from ICD-level patient counts in Supplementary Table 2B; diagnosis-level WGS counts were not available in supplied files
Exonic	hsa00920	Sulfur metabolism - Homo sapiens (human)	11	Tic disorders (incl. Tourette);Somatoform disorders;Congenital hydrocephalus;Neurocutaneous syndromes (other);Benign neoplasm of pituitary/craniopharyngeal region;Neoplasm of uncertain behavior of CNS;Other impulse disorders;Other neurotic disorders;Postpartum depression;Psychological and behavioral factors associated with disorders or diseases classified elsewhere;Tuberous sclerosis complex	0.00464801	Tic disorders (incl. Tourette):0.01267;Other neurotic disorders:0.00866;Somatoform disorders:0.006331;Congenital hydrocephalus:0.004909;Neoplasm of uncertain behavior of CNS:0.004275;Other impulse disorders:0.003661;Psychological and behavioral factors associated with disorders or diseases classified elsewhere:0.002692;Postpartum depression:0.002154;Neurocutaneous syndromes (other):0.001985;Benig…	6	0.6	Brigatinib(A,B);Eslicarbazepine(A,A);Imatinib(A,B);Repotrectinib(A,A)	2	3	6	0	0	0.181818	0.545455	No	No	Yes	199	54	2012	Large (>=1000);Moderate (200-999);Small (50-199)	Available count is aggregated from ICD-level patient counts in Supplementary Table 2B; diagnosis-level WGS counts were not available in supplied files
Exonic	hsa04136	Autophagy - other - Homo sapiens (human)	11	Malignant neoplasm of brain;Intellectual disability;Tic disorders (incl. Tourette);Malignant neoplasm of other parts of CNS;Arnold-Chiari malformation;Neurofibromatosis;Neoplasm of uncertain behavior of CNS;Cerebral infarction due to embolism of unspecified cerebral artery;Cognitive deficits following unspecified cerebrovascular disease;Unspecified behavioral syndromes associated with physiologic…	0.00441294	Intellectual disability:0.01022;Tic disorders (incl. Tourette):0.007037;Neurofibromatosis:0.005685;Malignant neoplasm of brain:0.005663;Malignant neoplasm of other parts of CNS:0.00505;Unspecified symptoms and signs involving cognitive functions following unspecified cerebrovascular disease:0.003346;Cognitive deficits following unspecified cerebrovascular disease:0.003345;Unspecified behavioral s…	14	0.4375	Dabrafenib(A,B);Ponatinib(A,B);Pregabalin(A,A);Vemurafenib(A,B)	4	2	4	1	0	0.363636	0.454545	No	No	Yes	373	41	2883	Large (>=1000);Moderate (200-999);Small (50-199);Very small (<50)	Available count is aggregated from ICD-level patient counts in Supplementary Table 2B; diagnosis-level WGS counts were not available in supplied files
Exonic	hsa00512	Mucin type O-glycan biosynthesis - Homo sapiens (human)	11	Somatoform disorders;Congenital hydrocephalus;Other congenital malformations of brain;Post-traumatic stress disorder;Cognitive deficits following unspecified cerebrovascular disease;Developmental motor coordination disorder;Gender identity disorder;Hemiplegia and hemiparesis following unspecified cerebrovascular disease affecting left dominant side;Moyamoya disease;Other cerebrovascular vasospasm…	0.00422247	Developmental motor coordination disorder:0.008135;Congenital hydrocephalus:0.007409;Other congenital malformations of brain:0.007174;Post-traumatic stress disorder:0.006069;Somatoform disorders:0.005501;Other cerebrovascular vasospasm and vasoconstriction:0.002711;Hemiplegia and hemiparesis following unspecified cerebrovascular disease affecting left dominant side:0.002239;Cognitive deficits fol…	23	0.638889	Afatinib(A,A);Ivosidenib(A,B);Lapatinib(A,B);Vigabatrin(A,A)	4	1	5	1	0	0.363636	0.545455	No	No	Yes	179	42	3072	Large (>=1000);Moderate (200-999);Small (50-199);Very small (<50)	Available count is aggregated from ICD-level patient counts in Supplementary Table 2B; diagnosis-level WGS counts were not available in supplied files
Exonic	hsa01521	EGFR tyrosine kinase inhibitor resistance - Homo sapiens (human)	10	Developmental speech/language disorders;Other childhood-onset behavioral/emotional disorders;Intellectual disability;Neurocutaneous syndromes (other);Neurofibromatosis;Other psychological development disorders;Stress-related and adjustment disorders;Developmental motor coordination disorder;Dual role transvestism;Intermittent explosive disorder	0.00944123	Other psychological development disorders:0.01895;Developmental speech/language disorders:0.01604;Stress-related and adjustment disorders:0.01513;Intellectual disability:0.01335;Other childhood-onset behavioral/emotional disorders:0.01116;Developmental motor coordination disorder:0.008857;Neurofibromatosis:0.005444;Neurocutaneous syndromes (other):0.00233;Intermittent explosive disorder:0.001798;…	44	0.55		7	1	2	0	0	0.7	0.2	Yes	No	Yes	2941.5	71	18612	Large (>=1000);Moderate (200-999);Small (50-199)	Available count is aggregated from ICD-level patient counts in Supplementary Table 2B; diagnosis-level WGS counts were not available in supplied files
Exonic	hsa04657	IL-17 signaling pathway - Homo sapiens (human)	10	Developmental speech/language disorders;Childhood emotional/social disorders;Specific learning disorders;Cerebral vascular malformations;Nontraumatic intracerebral hemorrhage;Other psychological development disorders;Cerebrovascular disease;Reduction deformities of brain;Unspecified sequelae of cerebral infarction;Unspecified sequelae of unspecified cerebrovascular disease	0.00877006	Specific learning disorders:0.02752;Other psychological development disorders:0.01944;Developmental speech/language disorders:0.01622;Childhood emotional/social disorders:0.006706;Nontraumatic intracerebral hemorrhage:0.005346;Cerebral vascular malformations:0.003687;Reduction deformities of brain:0.002476;Unspecified sequelae of cerebral infarction:0.002438;Unspecified sequelae of unspecified ce…	39	0.410526	Encorafenib(A,A);Ezogabine/Retigabine (withdrawn; historical)(A,A);Regorafenib(A,B);Scn2a-targeting antisense oligonucleotide (preclinical)(C,C)	3	3	3	1	0	0.3	0.4	No	No	Yes	336	32	18612	Large (>=1000);Moderate (200-999);Small (50-199);Very small (<50)	Available count is aggregated from ICD-level patient counts in Supplementary Table 2B; diagnosis-level WGS counts were not available in supplied files
Exonic	hsa00480	Glutathione metabolism - Homo sapiens (human)	10	Eating disorders;Persistent mood disorders (dysthymia/cyclothymia);Migraine;Cerebral infarction due to embolism of unspecified cerebral artery;Mental disorder;Occlusion and stenosis of unspecified cerebral artery;Other neurotic disorders;Personality/behavior disorders due to brain disease;Postpartum depression;Septo-optic dysplasia	0.0074835	Migraine:0.01935;Mental disorder:0.01285;Persistent mood disorders (dysthymia/cyclothymia):0.01018;Other neurotic disorders:0.01013;Eating disorders:0.007082;Personality/behavior disorders due to brain disease:0.006075;Occlusion and stenosis of unspecified cerebral artery:0.003724;Postpartum depression:0.002519;Septo-optic dysplasia:0.001762;Cerebral infarction due to embolism of unspecified cere…	16	0.271186	Gefitinib(A,A);Panitumumab(A,B);Primidone(A,A);Vorasidenib(A,A)	3	3	3	1	0	0.3	0.4	No	No	Yes	468	41	10457	Large (>=1000);Moderate (200-999);Small (50-199);Very small (<50)	Available count is aggregated from ICD-level patient counts in Supplementary Table 2B; diagnosis-level WGS counts were not available in supplied files
Exonic	hsa04625	C-type lectin receptor signaling pathway - Homo sapiens (human)	10	Specific learning disorders;Congenital hydrocephalus;Neurocutaneous syndromes (other);Neurofibromatosis;Neoplasm of uncertain behavior of CNS;Other psychological development disorders;Aphasia following unspecified cerebrovascular disease;Impulse disorder;Microcephaly;Other cerebrovascular vasospasm and vasoconstriction	0.0074395	Specific learning disorders:0.02158;Other psychological development disorders:0.01918;Microcephaly:0.01068;Neurofibromatosis:0.006565;Congenital hydrocephalus:0.004568;Neurocutaneous syndromes (other):0.003066;Other cerebrovascular vasospasm and vasoconstriction:0.002698;Aphasia following unspecified cerebrovascular disease:0.002156;Impulse disorder:0.002051;Neoplasm of uncertain behavior of CNS:…	57	0.542857	Idelalisib(A,B);Lapatinib(A,A);Perampanel(A,A);Secretable cell-penetrating CDKL5 (preclinical adjunct)(C,C)	5	1	3	1	0	0.5	0.4	No	No	Yes	668.5	44	9502	Large (>=1000);Moderate (200-999);Small (50-199);Very small (<50)	Available count is aggregated from ICD-level patient counts in Supplementary Table 2B; diagnosis-level WGS counts were not available in supplied files
Exonic	hsa05110	Vibrio cholerae infection - Homo sapiens (human)	10	Eating disorders;Sleep disorders;Major depressive disorder;Ataxia following unspecified cerebrovascular disease;Mental disorder;Other cerebrovascular disease;Other neurotic disorders;Other speech and language deficits following unspecified cerebrovascular disease;Unspecified behavioral syndromes associated with physiological disturbances and physical factors;Unspecified organic mental disorder	0.00671765	Major depressive disorder:0.01475;Mental disorder:0.01269;Other neurotic disorders:0.00978;Eating disorders:0.008733;Sleep disorders:0.006518;Other cerebrovascular disease:0.005976;Unspecified organic mental disorder:0.002647;Other speech and language deficits following unspecified cerebrovascular disease:0.002326;Unspecified behavioral syndromes associated with physiological disturbances and phy…	26	0.509804	Abemaciclib(A,B);Fingolimod (Gilenya)(A,A);Interferon beta-1b (Betaseron/Extavia)(A,A);Sunitinib(A,B)	3	3	2	2	0	0.3	0.4	No	No	Yes	349	42	11004	Large (>=1000);Moderate (200-999);Small (50-199);Very small (<50)	Available count is aggregated from ICD-level patient counts in Supplementary Table 2B; diagnosis-level WGS counts were not available in supplied files
Exonic	hsa05416	Viral myocarditis - Homo sapiens (human)	10	Childhood emotional/social disorders;Conduct disorder;Tic disorders (incl. Tourette);Persistent mood disorders (dysthymia/cyclothymia);Nontraumatic intracerebral hemorrhage;Stress-related and adjustment disorders;Cerebral aneurysm;Hemiplegia and hemiparesis following unspecified cerebrovascular disease affecting left non-dominant side;Impulse disorder;Nontraumatic subarachnoid hemorrhage	0.0066251	Conduct disorder:0.01606;Stress-related and adjustment disorders:0.01159;Childhood emotional/social disorders:0.0112;Persistent mood disorders (dysthymia/cyclothymia):0.007595;Tic disorders (incl. Tourette):0.006874;Nontraumatic intracerebral hemorrhage:0.003891;Impulse disorder:0.002555;Nontraumatic subarachnoid hemorrhage:0.002414;Cerebral aneurysm:0.002387;Hemiplegia and hemiparesis following …	34	0.485714	Diroximel fumarate (Vumerity)(A,A);Ibrutinib(A,B);Pazopanib(A,B);Ponesimod (Ponvory)(A,A)	4	2	3	1	0	0.4	0.4	No	No	Yes	610	37	6437	Large (>=1000);Moderate (200-999);Small (50-199);Very small (<50)	Available count is aggregated from ICD-level patient counts in Supplementary Table 2B; diagnosis-level WGS counts were not available in supplied files
Exonic	hsa05323	Rheumatoid arthritis - Homo sapiens (human)	10	Anxiety disorders;Attention-deficit/hyperactivity disorder;Tic disorders (incl. Tourette);Congenital hydrocephalus;Mental disorders due to brain dysfunction;Cerebral vascular malformations;Aphasia following unspecified cerebrovascular disease;Congenital cerebral cysts;Impulse disorder;Other sequelae following unspecified cerebrovascular disease	0.00641744	Attention-deficit/hyperactivity disorder:0.01819;Anxiety disorders:0.01756;Tic disorders (incl. Tourette):0.006583;Congenital hydrocephalus:0.005402;Mental disorders due to brain dysfunction:0.00498;Other sequelae following unspecified cerebrovascular disease:0.004119;Impulse disorder:0.002195;Cerebral vascular malformations:0.00203;Aphasia following unspecified cerebrovascular disease:0.001927;C…	38	0.4		4	1	3	2	0	0.4	0.5	No	No	Yes	368	38	15448	Large (>=1000);Moderate (200-999);Small (50-199);Very small (<50)	Available count is aggregated from ICD-level patient counts in Supplementary Table 2B; diagnosis-level WGS counts were not available in supplied files
Exonic	hsa04622	RIG-I-like receptor signaling pathway - Homo sapiens (human)	10	Eating disorders;Other childhood-onset behavioral/emotional disorders;Other disorders of brain;Arnold-Chiari malformation;Impulse disorder;Microcephaly;Other cerebrovascular vasospasm and vasoconstriction;Other impulse disorders;Septo-optic dysplasia;Trichotillomania	0.0061819	Other childhood-onset behavioral/emotional disorders:0.01775;Other disorders of brain:0.01091;Microcephaly:0.006757;Eating disorders:0.00641;Other impulse disorders:0.005489;Trichotillomania:0.004427;Impulse disorder:0.003024;Other cerebrovascular vasospasm and vasoconstriction:0.00281;Arnold-Chiari malformation:0.002752;Septo-optic dysplasia:0.001489	29	0.402778	Capivasertib(A,B);Perampanel(A,A);Tucatinib(A,B);Upadacitinib(A,B)	4	1	5	0	0	0.4	0.5	No	No	Yes	304.5	59	3793	Large (>=1000);Moderate (200-999);Small (50-199)	Available count is aggregated from ICD-level patient counts in Supplementary Table 2B; diagnosis-level WGS counts were not available in supplied files
Exonic	hsa04929	GnRH secretion - Homo sapiens (human)	10	Obsessive-compulsive disorder;Autism spectrum disorder;Nontraumatic intracerebral hemorrhage;Other psychological development disorders;Delirium;Hemiplegia and hemiparesis following unspecified cerebrovascular disease affecting left non-dominant side;Nontraumatic subarachnoid hemorrhage;Other cerebrovascular vasospasm and vasoconstriction;Septo-optic dysplasia;Unspecified sequelae of unspecified c…	0.00613099	Other psychological development disorders:0.02518;Autism spectrum disorder:0.01034;Obsessive-compulsive disorder:0.007023;Nontraumatic intracerebral hemorrhage:0.005339;Other cerebrovascular vasospasm and vasoconstriction:0.002758;Hemiplegia and hemiparesis following unspecified cerebrovascular disease affecting left non-dominant side:0.002539;Nontraumatic subarachnoid hemorrhage:0.002179;Septo-o…	33	0.507692		3	1	6	0	0	0.3	0.6	No	No	Yes	86.5	52	9502	Large (>=1000);Moderate (200-999);Small (50-199)	Available count is aggregated from ICD-level patient counts in Supplementary Table 2B; diagnosis-level WGS counts were not available in supplied files
Exonic	hsa00590	Arachidonic acid metabolism - Homo sapiens (human)	10	Intellectual disability;Other psychological development disorders;Cerebral aneurysm;Malignant neoplasm of pineal gland;Mental disorder;Other impulse disorders;Other neurotic disorders;Postpartum depression;Trichotillomania;Unspecified organic mental disorder	0.00585522	Other psychological development disorders:0.01875;Intellectual disability:0.009727;Mental disorder:0.009209;Other neurotic disorders:0.006957;Trichotillomania:0.003755;Other impulse disorders:0.003544;Unspecified organic mental disorder:0.001981;Malignant neoplasm of pineal gland:0.001588;Cerebral aneurysm:0.001558;Postpartum depression:0.001483	33	0.52381	Amivantamab(A,B);Pertuzumab(A,B);Phenytoin(A,A);Sunitinib(A,B)	2	2	4	2	0	0.2	0.6	No	No	Yes	168.5	30	9502	Large (>=1000);Moderate (200-999);Small (50-199);Very small (<50)	Available count is aggregated from ICD-level patient counts in Supplementary Table 2B; diagnosis-level WGS counts were not available in supplied files
Exonic	hsa04976	Bile secretion - Homo sapiens (human)	10	Other childhood-onset behavioral/emotional disorders;Benign neoplasm of CNS;Mental disorders due to brain dysfunction;Neoplasm of uncertain behavior of CNS;Cerebral infarction;Dysphagia following unspecified cerebrovascular disease;Hemiplegia and hemiparesis following unspecified cerebrovascular disease affecting left dominant side;Microcephaly;Schizophrenia;Unspecified mood disorder	0.0045166	Other childhood-onset behavioral/emotional disorders:0.01195;Microcephaly:0.007373;Unspecified mood disorder:0.007099;Mental disorders due to brain dysfunction:0.004443;Benign neoplasm of CNS:0.003458;Cerebral infarction:0.00335;Schizophrenia:0.0027;Hemiplegia and hemiparesis following unspecified cerebrovascular disease affecting left dominant side:0.001809;Dysphagia following unspecified cerebr…	41	0.455556		3	3	2	2	0	0.3	0.4	No	No	Yes	293.5	31	3793	Large (>=1000);Moderate (200-999);Small (50-199);Very small (<50)	Available count is aggregated from ICD-level patient counts in Supplementary Table 2B; diagnosis-level WGS counts were not available in supplied files
Exonic	hsa00600	Sphingolipid metabolism - Homo sapiens (human)	10	Post-traumatic stress disorder;Cerebral infarction;Cerebral infarction due to unspecified occlusion or stenosis of unspecified cerebral artery;Cognitive deficits following unspecified cerebrovascular disease;Developmental motor coordination disorder;Personality/behavior disorders due to brain disease;Reduction deformities of brain;Septo-optic dysplasia;Trichotillomania;Unspecified symptoms and si…	0.00421949	Developmental motor coordination disorder:0.009894;Post-traumatic stress disorder:0.005477;Cerebral infarction due to unspecified occlusion or stenosis of unspecified cerebral artery:0.005312;Cerebral infarction:0.004293;Personality/behavior disorders due to brain disease:0.004285;Cognitive deficits following unspecified cerebrovascular disease:0.00317;Unspecified symptoms and signs involving cog…	29	0.527273	Fam-trastuzumab deruxtecan(A,B);Fosphenytoin(A,A);Lorlatinib(A,B);Sunitinib(A,B)	2	4	4	0	0	0.2	0.4	No	No	Yes	301.5	62	3072	Large (>=1000);Moderate (200-999);Small (50-199)	Available count is aggregated from ICD-level patient counts in Supplementary Table 2B; diagnosis-level WGS counts were not available in supplied files
Exonic	hsa04727	GABAergic synapse - Homo sapiens (human)	10	Congenital hydrocephalus;Cerebral vascular malformations;Cerebral infarction;Cerebral infarction due to unspecified occlusion or stenosis of unspecified cerebral artery;Dual role transvestism;Multiple sclerosis;Personality/behavior disorders due to brain disease;Schizophrenia;Transsexualism;Unspecified sequelae of cerebral infarction	0.00292682	Personality/behavior disorders due to brain disease:0.005635;Congenital hydrocephalus:0.004979;Cerebral infarction due to unspecified occlusion or stenosis of unspecified cerebral artery:0.004497;Cerebral infarction:0.003707;Unspecified sequelae of cerebral infarction:0.002395;Cerebral vascular malformations:0.002071;Schizophrenia:0.002035;Dual role transvestism:0.00139;Transsexualism:0.001329;Mu…	48	0.539326	Bumetanide(B,B);Bumetanide (nanoformulated; preclinical)(C,C);Diazepam (Diastat/Valtoco)(A,A);Phenibut(A,A);Selank(A,A)	1	3	5	1	0	0.1	0.6	No	No	Yes	185.5	44	1050	Large (>=1000);Moderate (200-999);Small (50-199);Very small (<50)	Available count is aggregated from ICD-level patient counts in Supplementary Table 2B; diagnosis-level WGS counts were not available in supplied files
Exonic	hsa03050	Proteasome - Homo sapiens (human)	9	Anxiety disorders;Conduct disorder;Neoplasm of uncertain behavior of CNS;Personality disorders;Stress-related and adjustment disorders;Moyamoya disease;Psychological and behavioral factors associated with disorders or diseases classified elsewhere;Unspecified behavioral syndromes associated with physiological disturbances and physical factors;Unspecified mood disorder	0.011719	Conduct disorder:0.03472;Stress-related and adjustment disorders:0.03342;Anxiety disorders:0.01641;Unspecified mood disorder:0.007777;Unspecified behavioral syndromes associated with physiological disturbances and physical factors:0.00347;Moyamoya disease:0.002857;Personality disorders:0.002781;Psychological and behavioral factors associated with disorders or diseases classified elsewhere:0.00211…	20	0.434783	Bosutinib(A,B);Pralsetinib(A,A);Repotrectinib(A,B);Rufinamide(A,A)	4	0	5	0	0	0.444444	0.555556	No	No	Yes	161	60	10645	Large (>=1000);Small (50-199)	Available count is aggregated from ICD-level patient counts in Supplementary Table 2B; diagnosis-level WGS counts were not available in supplied files
Exonic	hsa03450	Non-homologous end-joining - Homo sapiens (human)	9	Malignant neoplasm of brain;Attention-deficit/hyperactivity disorder;Obsessive-compulsive disorder;Benign neoplasm of CNS;Neurofibromatosis;Other congenital malformations of brain;Developmental motor coordination disorder;Gender identity disorder of childhood;Reduction deformities of brain	0.00989636	Attention-deficit/hyperactivity disorder:0.02619;Other congenital malformations of brain:0.0128;Neurofibromatosis:0.01236;Malignant neoplasm of brain:0.01024;Developmental motor coordination disorder:0.007694;Obsessive-compulsive disorder:0.007679;Benign neoplasm of CNS:0.006576;Reduction deformities of brain:0.002954;Gender identity disorder of childhood:0.002574	11	0.846154		6	3	0	0	0	0.666667	0	No	No	Yes	1306	242	15448	Large (>=1000);Moderate (200-999)	Available count is aggregated from ICD-level patient counts in Supplementary Table 2B; diagnosis-level WGS counts were not available in supplied files
Exonic	hsa04961	Endocrine and other factor-regulated calcium reabsorption - Homo sapiens (human)	9	Childhood emotional/social disorders;Phobic anxiety disorders;Migraine;Neoplasm of uncertain behavior of CNS;Other congenital malformations of brain;Aphasia following unspecified cerebrovascular disease;Occlusion and stenosis of unspecified cerebral artery;Other sequelae following unspecified cerebrovascular disease;Unspecified mood disorder	0.00717196	Migraine:0.01452;Other congenital malformations of brain:0.01289;Childhood emotional/social disorders:0.01178;Unspecified mood disorder:0.009317;Phobic anxiety disorders:0.007148;Other sequelae following unspecified cerebrovascular disease:0.003187;Aphasia following unspecified cerebrovascular disease:0.002457;Occlusion and stenosis of unspecified cerebral artery:0.002056;Neoplasm of uncertain be…	30	0.566038		3	2	3	1	0	0.333333	0.444444	No	No	Yes	822	44	10457	Large (>=1000);Moderate (200-999);Small (50-199);Very small (<50)	Available count is aggregated from ICD-level patient counts in Supplementary Table 2B; diagnosis-level WGS counts were not available in supplied files
Exonic	hsa05133	Pertussis - Homo sapiens (human)	9	Eating disorders;Congenital hydrocephalus;Other psychological development disorders;Nontraumatic subarachnoid hemorrhage;Other cerebral infarction;Other impulse disorders;Other neurodegenerative diseases;Schizophrenia;Trichotillomania	0.0065616	Other psychological development disorders:0.02535;Eating disorders:0.01146;Congenital hydrocephalus:0.006347;Other impulse disorders:0.004378;Trichotillomania:0.003928;Nontraumatic subarachnoid hemorrhage:0.002104;Schizophrenia:0.002;Other neurodegenerative diseases:0.001983;Other cerebral infarction:0.0015	32	0.410256		3	0	4	2	0	0.333333	0.666667	No	No	Yes	138	33	9502	Large (>=1000);Small (50-199);Very small (<50)	Available count is aggregated from ICD-level patient counts in Supplementary Table 2B; diagnosis-level WGS counts were not available in supplied files
Exonic	hsa03022	Basal transcription factors - Homo sapiens (human)	9	Attention-deficit/hyperactivity disorder;Conduct disorder;Benign neoplasm of pituitary/craniopharyngeal region;Cerebral infarction;Cerebral infarction due to embolism of unspecified cerebral artery;Delirium;Gender identity disorder;Gender identity disorder of childhood;Other cerebral infarction	0.00645969	Attention-deficit/hyperactivity disorder:0.0248;Conduct disorder:0.01945;Cerebral infarction:0.003293;Delirium:0.0028;Benign neoplasm of pituitary/craniopharyngeal region:0.001926;Gender identity disorder of childhood:0.001905;Cerebral infarction due to embolism of unspecified cerebral artery:0.001506;Other cerebral infarction:0.001434;Gender identity disorder:0.001023	18	0.409091		2	2	3	2	0	0.222222	0.555556	No	No	Yes	179	33	15448	Large (>=1000);Moderate (200-999);Small (50-199);Very small (<50)	Available count is aggregated from ICD-level patient counts in Supplementary Table 2B; diagnosis-level WGS counts were not available in supplied files
Exonic	hsa00280	Valine, leucine and isoleucine degradation - Homo sapiens (human)	9	Childhood emotional/social disorders;Neurocutaneous syndromes (other);Nontraumatic intracerebral hemorrhage;Down syndrome;Gender identity disorder;Hemiplegia and hemiparesis following unspecified cerebrovascular disease affecting unspecified side;Mental disorder;Nontraumatic intracranial hemorrhage;Nontraumatic subarachnoid hemorrhage	0.00544586	Down syndrome:0.01397;Mental disorder:0.008972;Childhood emotional/social disorders:0.007687;Nontraumatic intracerebral hemorrhage:0.0062;Hemiplegia and hemiparesis following unspecified cerebrovascular disease affecting unspecified side:0.002914;Neurocutaneous syndromes (other):0.002857;Nontraumatic subarachnoid hemorrhage:0.002655;Nontraumatic intracranial hemorrhage:0.002467;Gender identity di…	24	0.5	Alemtuzumab (Lemtrada)(A,A);Clonazepam(A,A);Donanemab(A,A);Vismodegib(A,B)	0	5	3	0	1	0	0.375	No	No	Yes	238	52	946	Moderate (200-999);Small (50-199);Unavailable	Available count is aggregated from ICD-level patient counts in Supplementary Table 2B; diagnosis-level WGS counts were not available in supplied files
Exonic	hsa04211	Longevity regulating pathway - Homo sapiens (human)	9	Bipolar disorder;Mental disorders due to brain dysfunction;Neurocutaneous syndromes (other);Stress-related and adjustment disorders;Cerebral infarction due to embolism of unspecified cerebral artery;Hemiplegia and hemiparesis following unspecified cerebrovascular disease affecting left dominant side;Other neurotic disorders;Other sequelae following unspecified cerebrovascular disease;Other speech…	0.0047419	Stress-related and adjustment disorders:0.01074;Bipolar disorder:0.008353;Other neurotic disorders:0.008269;Mental disorders due to brain dysfunction:0.005133;Other sequelae following unspecified cerebrovascular disease:0.003257;Neurocutaneous syndromes (other):0.002145;Hemiplegia and hemiparesis following unspecified cerebrovascular disease affecting left dominant side:0.001665;Other speech and …	55	0.611111		1	4	2	2	0	0.111111	0.444444	No	No	Yes	287	41	3000	Large (>=1000);Moderate (200-999);Small (50-199);Very small (<50)	Available count is aggregated from ICD-level patient counts in Supplementary Table 2B; diagnosis-level WGS counts were not available in supplied files
Exonic	hsa03060	Protein export - Homo sapiens (human)	9	Childhood emotional/social disorders;Tic disorders (incl. Tourette);Mental disorders due to brain dysfunction;Neurofibromatosis;Ataxia following unspecified cerebrovascular disease;Congenital cerebral cysts;Delirium;Other cerebral infarction;Septo-optic dysplasia	0.0038509	Tic disorders (incl. Tourette):0.009329;Childhood emotional/social disorders:0.006106;Neurofibromatosis:0.00562;Mental disorders due to brain dysfunction:0.004297;Delirium:0.002805;Septo-optic dysplasia:0.001867;Congenital cerebral cysts:0.001862;Ataxia following unspecified cerebrovascular disease:0.001552;Other cerebral infarction:0.001221	10	0.322581		2	2	2	3	0	0.222222	0.555556	No	No	Yes	111	33	2012	Large (>=1000);Moderate (200-999);Small (50-199);Very small (<50)	Available count is aggregated from ICD-level patient counts in Supplementary Table 2B; diagnosis-level WGS counts were not available in supplied files
Exonic	hsa04930	Type II diabetes mellitus - Homo sapiens (human)	8	Spina bifida;Other childhood-onset behavioral/emotional disorders;Attention-deficit/hyperactivity disorder;Childhood emotional/social disorders;Obsessive-compulsive disorder;Autism spectrum disorder;Other psychological development disorders;Stress-related and adjustment disorders	0.0121934	Attention-deficit/hyperactivity disorder:0.02796;Other psychological development disorders:0.01601;Autism spectrum disorder:0.01364;Stress-related and adjustment disorders:0.01263;Other childhood-onset behavioral/emotional disorders:0.0112;Childhood emotional/social disorders:0.007949;Obsessive-compulsive disorder:0.004572;Spina bifida:0.003582	29	0.617021		7	1	0	0	0	0.875	0	Yes	No	Yes	3396.5	946	15448	Large (>=1000);Moderate (200-999)	Available count is aggregated from ICD-level patient counts in Supplementary Table 2B; diagnosis-level WGS counts were not available in supplied files
Exonic	hsa00380	Tryptophan metabolism - Homo sapiens (human)	8	Eating disorders;Attention-deficit/hyperactivity disorder;Tic disorders (incl. Tourette);Nontraumatic intracerebral hemorrhage;Cerebral infarction due to unspecified occlusion or stenosis of unspecified cerebral artery;Cognitive deficits following unspecified cerebrovascular disease;Developmental motor coordination disorder;Unspecified symptoms and signs involving cognitive functions following un…	0.010668	Attention-deficit/hyperactivity disorder:0.03436;Developmental motor coordination disorder:0.01768;Eating disorders:0.007159;Tic disorders (incl. Tourette):0.006702;Cerebral infarction due to unspecified occlusion or stenosis of unspecified cerebral artery:0.005805;Unspecified symptoms and signs involving cognitive functions following unspecified cerebrovascular disease:0.005019;Cognitive deficit…	17	0.404762	Cetuximab(A,B);Erlotinib(A,A);Phenobarbital(A,A);Sonidegib(A,B)	4	2	2	0	0	0.5	0.25	No	No	Yes	1094.5	94	15448	Large (>=1000);Moderate (200-999);Small (50-199)	Available count is aggregated from ICD-level patient counts in Supplementary Table 2B; diagnosis-level WGS counts were not available in supplied files
Exonic	hsa00650	Butanoate metabolism - Homo sapiens (human)	8	Sleep disorders;Specific learning disorders;Somatoform disorders;Persistent mood disorders (dysthymia/cyclothymia);Stress-related and adjustment disorders;Aphasia following unspecified cerebrovascular disease;Occlusion and stenosis of unspecified cerebral artery;Unspecified organic mental disorder	0.00828675	Specific learning disorders:0.02479;Stress-related and adjustment disorders:0.01579;Persistent mood disorders (dysthymia/cyclothymia):0.008551;Sleep disorders:0.00549;Somatoform disorders:0.004007;Occlusion and stenosis of unspecified cerebral artery:0.002889;Aphasia following unspecified cerebrovascular disease:0.002661;Unspecified organic mental disorder:0.002121	9	0.333333	Alectinib(A,B);Carbamazepine(A,A);Ceritinib(A,A);Regorafenib(A,B)	4	1	2	1	0	0.5	0.375	No	No	Yes	814.5	44	6150	Large (>=1000);Moderate (200-999);Small (50-199);Very small (<50)	Available count is aggregated from ICD-level patient counts in Supplementary Table 2B; diagnosis-level WGS counts were not available in supplied files
Exonic	hsa00830	Retinol metabolism - Homo sapiens (human)	8	Conduct disorder;Specific learning disorders;Somatoform disorders;Congenital hydrocephalus;Neurofibromatosis;Congenital cerebral cysts;Hemiplegia and hemiparesis following unspecified cerebrovascular disease affecting left non-dominant side;Unspecified behavioral syndromes associated with physiological disturbances and physical factors	0.00737289	Conduct disorder:0.01705;Specific learning disorders:0.01623;Congenital hydrocephalus:0.007103;Somatoform disorders:0.006148;Neurofibromatosis:0.005692;Unspecified behavioral syndromes associated with physiological disturbances and physical factors:0.003794;Hemiplegia and hemiparesis following unspecified cerebrovascular disease affecting left non-dominant side:0.00173;Congenital cerebral cysts:0…	21	0.308824	Eslicarbazepine(A,A);Lorlatinib(A,B);Repotrectinib(A,A);Ripretinib(A,B)	4	1	2	1	0	0.5	0.375	No	No	Yes	783.5	38	6437	Large (>=1000);Moderate (200-999);Small (50-199);Very small (<50)	Available count is aggregated from ICD-level patient counts in Supplementary Table 2B; diagnosis-level WGS counts were not available in supplied files
Exonic	hsa00410	beta-Alanine metabolism - Homo sapiens (human)	8	Dissociative/conversion disorders;Obsessive-compulsive disorder;Other disorders of brain;Phobic anxiety disorders;Bipolar disorder;Personality disorders;Intermittent explosive disorder;Personality/behavior disorders due to brain disease	0.00638401	Other disorders of brain:0.01237;Dissociative/conversion disorders:0.01037;Bipolar disorder:0.006276;Obsessive-compulsive disorder:0.005922;Personality/behavior disorders due to brain disease:0.005578;Phobic anxiety disorders:0.005148;Personality disorders:0.003634;Intermittent explosive disorder:0.001773	17	0.548387	Cetuximab(A,B);Erlotinib(A,A);Phenobarbital(A,A);Sonidegib(A,B)	3	3	2	0	0	0.375	0.25	No	No	Yes	728	71	1924	Large (>=1000);Moderate (200-999);Small (50-199)	Available count is aggregated from ICD-level patient counts in Supplementary Table 2B; diagnosis-level WGS counts were not available in supplied files
Exonic	hsa00250	Alanine, aspartate and glutamate metabolism - Homo sapiens (human)	8	Anxiety disorders;Tic disorders (incl. Tourette);Phobic anxiety disorders;Neurofibromatosis;Delirium;Impulse disorder;Multiple sclerosis;Unspecified behavioral syndromes associated with physiological disturbances and physical factors	0.00616461	Anxiety disorders:0.01664;Tic disorders (incl. Tourette):0.01156;Neurofibromatosis:0.005651;Phobic anxiety disorders:0.005392;Unspecified behavioral syndromes associated with physiological disturbances and physical factors:0.005123;Impulse disorder:0.002041;Delirium:0.001795;Multiple sclerosis:0.001113	16	0.432432	Clobazam(A,A);Felbamate(A,A);Lamotrigine(A,A);Perampanel(A,A);SHANK3 3′-UTR antisense oligonucleotides (preclinical)(C,C);Topiramate(A,A)	3	1	4	0	0	0.375	0.5	No	No	Yes	485	95	10645	Large (>=1000);Moderate (200-999);Small (50-199)	Available count is aggregated from ICD-level patient counts in Supplementary Table 2B; diagnosis-level WGS counts were not available in supplied files
Exonic	hsa00511	Other glycan degradation - Homo sapiens (human)	8	Obsessive-compulsive disorder;Tic disorders (incl. Tourette);Autism spectrum disorder;Congenital hydrocephalus;Congenital cerebral cysts;Occlusion and stenosis of unspecified cerebral artery;Personality/behavior disorders due to brain disease;Postpartum depression	0.00551077	Tic disorders (incl. Tourette):0.01297;Autism spectrum disorder:0.01065;Congenital hydrocephalus:0.005106;Obsessive-compulsive disorder:0.004496;Personality/behavior disorders due to brain disease:0.004357;Occlusion and stenosis of unspecified cerebral artery:0.003526;Congenital cerebral cysts:0.001707;Postpartum depression:0.001278	8	0.444444	Afatinib(A,A);Ivosidenib(A,B);Lapatinib(A,B);Vigabatrin(A,A)	4	1	2	1	0	0.5	0.375	No	No	Yes	774	38	5793	Large (>=1000);Moderate (200-999);Small (50-199);Very small (<50)	Available count is aggregated from ICD-level patient counts in Supplementary Table 2B; diagnosis-level WGS counts were not available in supplied files
Exonic	hsa04260	Cardiac muscle contraction - Homo sapiens (human)	8	Attention-deficit/hyperactivity disorder;Aphasia following unspecified cerebrovascular disease;Down syndrome;Hemiplegia and hemiparesis following unspecified cerebrovascular disease affecting left dominant side;Moyamoya disease;Nontraumatic intracranial hemorrhage;Other speech and language deficits following unspecified cerebrovascular disease;Psychological and behavioral factors associated with …	0.00544538	Attention-deficit/hyperactivity disorder:0.01621;Down syndrome:0.01318;Aphasia following unspecified cerebrovascular disease:0.002816;Psychological and behavioral factors associated with disorders or diseases classified elsewhere:0.002536;Moyamoya disease:0.002516;Hemiplegia and hemiparesis following unspecified cerebrovascular disease affecting left dominant side:0.002282;Nontraumatic intracrani…	39	0.448276		1	0	4	2	1	0.142857	0.857143	No	Yes	Yes	62	42	15448	Large (>=1000);Small (50-199);Very small (<50);Unavailable	Available count is aggregated from ICD-level patient counts in Supplementary Table 2B; diagnosis-level WGS counts were not available in supplied files
Exonic	hsa00603	Glycosphingolipid biosynthesis - globo and isoglobo series - Homo sapiens (human)	8	Spina bifida;Congenital hydrocephalus;Cerebral infarction;Delirium;Intermittent explosive disorder;Mental disorder;Other impulse disorders;Other neurotic disorders	0.00467122	Mental disorder:0.01125;Other neurotic disorders:0.007107;Congenital hydrocephalus:0.004982;Cerebral infarction:0.003411;Spina bifida:0.003124;Other impulse disorders:0.003056;Intermittent explosive disorder:0.002817;Delirium:0.001627	9	0.5625	Ado-trastuzumab emtansine(A,B);Brigatinib(A,A);Fosphenytoin(A,A);Regorafenib(A,B)	2	3	3	0	0	0.25	0.375	No	No	Yes	345	71	1050	Large (>=1000);Moderate (200-999);Small (50-199)	Available count is aggregated from ICD-level patient counts in Supplementary Table 2B; diagnosis-level WGS counts were not available in supplied files
Exonic	hsa00140	Steroid hormone biosynthesis - Homo sapiens (human)	7	Attention-deficit/hyperactivity disorder;Conduct disorder;Neoplasm of uncertain behavior of CNS;Other neurotic disorders;Personality/behavior disorders due to brain disease;Schizophrenia;Unspecified behavioral syndromes associated with physiological disturbances and physical factors	0.0124875	Attention-deficit/hyperactivity disorder:0.03536;Conduct disorder:0.02326;Other neurotic disorders:0.01383;Personality/behavior disorders due to brain disease:0.008708;Neoplasm of uncertain behavior of CNS:0.002504;Unspecified behavioral syndromes associated with physiological disturbances and physical factors:0.001966;Schizophrenia:0.001789	16	0.25	Alpelisib(B,B);Avelumab(A,B);Lorazepam (IV)(A,A);Natalizumab (Tysabri)(A,A)	2	2	2	1	0	0.285714	0.428571	No	No	Yes	438	44	15448	Large (>=1000);Moderate (200-999);Small (50-199);Very small (<50)	Available count is aggregated from ICD-level patient counts in Supplementary Table 2B; diagnosis-level WGS counts were not available in supplied files
Exonic	hsa04950	Maturity onset diabetes of the young - Homo sapiens (human)	7	Sleep disorders;Specific learning disorders;Bipolar disorder;Other psychological development disorders;Personality disorders;Ataxia following unspecified cerebrovascular disease;Other neurotic disorders	0.0104062	Specific learning disorders:0.02697;Other psychological development disorders:0.01593;Bipolar disorder:0.008113;Other neurotic disorders:0.007329;Sleep disorders:0.006956;Personality disorders:0.005853;Ataxia following unspecified cerebrovascular disease:0.001694	16	0.615385		3	2	1	1	0	0.428571	0.285714	No	No	Yes	634	47	9502	Large (>=1000);Moderate (200-999);Small (50-199);Very small (<50)	Available count is aggregated from ICD-level patient counts in Supplementary Table 2B; diagnosis-level WGS counts were not available in supplied files
Exonic	hsa04750	Inflammatory mediator regulation of TRP channels - Homo sapiens (human)	7	Developmental speech/language disorders;Childhood emotional/social disorders;Intellectual disability;Mental disorders due to brain dysfunction;Delirium;Down syndrome;Reduction deformities of brain	0.00977462	Developmental speech/language disorders:0.02031;Childhood emotional/social disorders:0.01283;Intellectual disability:0.01266;Down syndrome:0.01024;Mental disorders due to brain dysfunction:0.007844;Reduction deformities of brain:0.002303;Delirium:0.002238	54	0.545455	AAV-dCas9 (dNmCas9) targeting Ube3a-ATS (preclinical)(C,C);Felbamate(A,A);Idelalisib(A,B);Lapatinib(A,A)	2	3	1	0	1	0.333333	0.166667	No	No	Yes	756	111	18612	Large (>=1000);Moderate (200-999);Small (50-199);Unavailable	Available count is aggregated from ICD-level patient counts in Supplementary Table 2B; diagnosis-level WGS counts were not available in supplied files
Exonic	hsa04512	ECM-receptor interaction - Homo sapiens (human)	7	Tic disorders (incl. Tourette);Persistent mood disorders (dysthymia/cyclothymia);Post-traumatic stress disorder;Major depressive disorder;Developmental motor coordination disorder;Hemiplegia and hemiparesis following unspecified cerebrovascular disease affecting unspecified side;Other speech and language deficits following unspecified cerebrovascular disease	0.00771459	Major depressive disorder:0.01582;Persistent mood disorders (dysthymia/cyclothymia):0.01272;Developmental motor coordination disorder:0.007802;Post-traumatic stress disorder:0.007285;Tic disorders (incl. Tourette):0.005648;Hemiplegia and hemiparesis following unspecified cerebrovascular disease affecting unspecified side:0.002495;Other speech and language deficits following unspecified cerebrovas…	54	0.606742	Bevacizumab (Avastin)(B,B);Sirolimus (Rapamycin)(B,B);Vorasidenib (Voranigo)(A,A)	5	1	0	1	0	0.714286	0.142857	Yes	No	Yes	1194	42	11004	Large (>=1000);Moderate (200-999);Very small (<50)	Available count is aggregated from ICD-level patient counts in Supplementary Table 2B; diagnosis-level WGS counts were not available in supplied files
Exonic	hsa03273	Virion - Lassa virus and SFTS virus - Homo sapiens (human)	7	Conduct disorder;Specific learning disorders;Somatoform disorders;Cerebral infarction due to unspecified occlusion or stenosis of unspecified cerebral artery;Delirium;Occlusion and stenosis of unspecified cerebral artery;Septo-optic dysplasia	0.00723594	Conduct disorder:0.02013;Specific learning disorders:0.01502;Somatoform disorders:0.005546;Cerebral infarction due to unspecified occlusion or stenosis of unspecified cerebral artery:0.004338;Occlusion and stenosis of unspecified cerebral artery:0.002407;Delirium:0.001938;Septo-optic dysplasia:0.001276	10	0.588235	Dabrafenib + Trametinib(A,A);Glatiramer acetate (Copaxone/Glatopa)(A,A);Nivolumab(A,B);Palbociclib(A,B)	2	2	3	0	0	0.285714	0.428571	No	No	Yes	351	60	6437	Large (>=1000);Moderate (200-999);Small (50-199)	Available count is aggregated from ICD-level patient counts in Supplementary Table 2B; diagnosis-level WGS counts were not available in supplied files
Exonic	hsa03320	PPAR signaling pathway - Homo sapiens (human)	7	Other disorders of brain;Neurofibromatosis;Persistent mood disorders (dysthymia/cyclothymia);Cerebral infarction;Cerebral infarction due to embolism of unspecified cerebral artery;Microcephaly;Reduction deformities of brain	0.00640321	Other disorders of brain:0.0126;Persistent mood disorders (dysthymia/cyclothymia):0.008466;Neurofibromatosis:0.008013;Microcephaly:0.007216;Cerebral infarction:0.00444;Reduction deformities of brain:0.002433;Cerebral infarction due to embolism of unspecified cerebral artery:0.001657	37	0.486842	Bosutinib(A,B);Pralsetinib(A,A);Repotrectinib(A,B);Rufinamide(A,A);Telmisartan(C,C)	4	2	0	1	0	0.571429	0.142857	No	No	Yes	1050	41	1924	Large (>=1000);Moderate (200-999);Very small (<50)	Available count is aggregated from ICD-level patient counts in Supplementary Table 2B; diagnosis-level WGS counts were not available in supplied files
Exonic	hsa01200	Carbon metabolism - Homo sapiens (human)	7	Spina bifida;Nontraumatic intracerebral hemorrhage;Post-traumatic stress disorder;Stress-related and adjustment disorders;Cerebral aneurysm;Occlusion and stenosis of unspecified cerebral artery;Postpartum depression	0.00586487	Stress-related and adjustment disorders:0.01537;Post-traumatic stress disorder:0.009814;Cerebral aneurysm:0.003888;Spina bifida:0.003603;Nontraumatic intracerebral hemorrhage:0.003568;Postpartum depression:0.002586;Occlusion and stenosis of unspecified cerebral artery:0.002223	43	0.367521	Capmatinib(A,A);Ceritinib(A,B);Dasatinib(A,B);Lacosamide(A,A)	3	1	2	1	0	0.428571	0.428571	No	No	Yes	274	37	3000	Large (>=1000);Moderate (200-999);Small (50-199);Very small (<50)	Available count is aggregated from ICD-level patient counts in Supplementary Table 2B; diagnosis-level WGS counts were not available in supplied files
Exonic	hsa05143	African trypanosomiasis - Homo sapiens (human)	7	Stress-related and adjustment disorders;Ataxia following unspecified cerebrovascular disease;Congenital cerebral cysts;Hemiplegia and hemiparesis following unspecified cerebrovascular disease affecting left dominant side;Impulse disorder;Other speech and language deficits following unspecified cerebrovascular disease;Unspecified mood disorder	0.00574444	Stress-related and adjustment disorders:0.02179;Unspecified mood disorder:0.008731;Hemiplegia and hemiparesis following unspecified cerebrovascular disease affecting left dominant side:0.002644;Impulse disorder:0.002452;Ataxia following unspecified cerebrovascular disease:0.001601;Other speech and language deficits following unspecified cerebrovascular disease:0.001519;Congenital cerebral cysts:0…	14	0.378378		2	0	2	3	0	0.285714	0.714286	No	Yes	Yes	62	38	3000	Large (>=1000);Small (50-199);Very small (<50)	Available count is aggregated from ICD-level patient counts in Supplementary Table 2B; diagnosis-level WGS counts were not available in supplied files
Exonic	hsa04610	Complement and coagulation cascades - Homo sapiens (human)	7	Developmental speech/language disorders;Intellectual disability;Benign neoplasm of CNS;Neurocutaneous syndromes (other);Impulse disorder;Moyamoya disease;Tuberous sclerosis complex	0.00556733	Developmental speech/language disorders:0.01613;Intellectual disability:0.009821;Moyamoya disease:0.003157;Neurocutaneous syndromes (other):0.002864;Benign neoplasm of CNS:0.002821;Impulse disorder:0.002437;Tuberous sclerosis complex:0.001747	26	0.295455	Alteplase (tPA)(A,A);Edaravone (Radicut/Radicava)(A,A);Scn2a-targeting antisense oligonucleotide (preclinical)(C,C);Topiramate(A,A);Vemurafenib(A,B)	2	2	3	0	0	0.285714	0.428571	No	No	Yes	287	60	18612	Large (>=1000);Moderate (200-999);Small (50-199)	Available count is aggregated from ICD-level patient counts in Supplementary Table 2B; diagnosis-level WGS counts were not available in supplied files
Exonic	hsa04658	Th1 and Th2 cell differentiation - Homo sapiens (human)	7	Anxiety disorders;Specific learning disorders;Arnold-Chiari malformation;Congenital cerebral cysts;Other neurodegenerative diseases;Transsexualism;Tuberous sclerosis complex	0.00547171	Specific learning disorders:0.0151;Anxiety disorders:0.01397;Arnold-Chiari malformation:0.002362;Tuberous sclerosis complex:0.002267;Other neurodegenerative diseases:0.001971;Congenital cerebral cysts:0.001371;Transsexualism:0.001265	45	0.483871	Cemiplimab(A,B);Interferon beta-1a (Avonex/Rebif)(A,A);Minocycline(B,B);Monomethyl fumarate (Bafiertam)(A,A);Nivolumab(A,B)	2	1	3	1	0	0.285714	0.571429	No	No	Yes	186	38	10645	Large (>=1000);Moderate (200-999);Small (50-199);Very small (<50)	Available count is aggregated from ICD-level patient counts in Supplementary Table 2B; diagnosis-level WGS counts were not available in supplied files
Exonic	hsa04926	Relaxin signaling pathway - Homo sapiens (human)	7	Anxiety disorders;Arnold-Chiari malformation;Down syndrome;Gender identity disorder of childhood;Impulse disorder;Other cerebral infarction;Other neurodegenerative diseases	0.00532545	Anxiety disorders:0.01709;Down syndrome:0.01077;Impulse disorder:0.00266;Other neurodegenerative diseases:0.00207;Arnold-Chiari malformation:0.001884;Gender identity disorder of childhood:0.001495;Other cerebral infarction:0.001308	69	0.530769	CRISPR/Cas9 targeting Ube3a-ATS (preclinical)(C,C);Duvelisib(A,B);Trastuzumab deruxtecan(A,B);Zonisamide(A,A)	1	2	2	1	1	0.166667	0.5	No	No	Yes	182.5	33	10645	Large (>=1000);Moderate (200-999);Small (50-199);Very small (<50);Unavailable	Available count is aggregated from ICD-level patient counts in Supplementary Table 2B; diagnosis-level WGS counts were not available in supplied files
Exonic	hsa00630	Glyoxylate and dicarboxylate metabolism - Homo sapiens (human)	7	Malignant neoplasm of brain;Eating disorders;Autism spectrum disorder;Neoplasm of uncertain behavior of CNS;Other congenital malformations of brain;Delirium;Multiple sclerosis	0.00515594	Autism spectrum disorder:0.01076;Other congenital malformations of brain:0.009437;Eating disorders:0.006451;Malignant neoplasm of brain:0.004893;Delirium:0.001786;Neoplasm of uncertain behavior of CNS:0.001401;Multiple sclerosis:0.001361	15	0.46875	Ado-trastuzumab emtansine(A,B);Carbamazepine(A,A);Ceritinib(A,A);Regorafenib(A,B)	4	0	3	0	0	0.571429	0.428571	No	No	Yes	1025	95	5793	Large (>=1000);Small (50-199)	Available count is aggregated from ICD-level patient counts in Supplementary Table 2B; diagnosis-level WGS counts were not available in supplied files
Exonic	hsa04070	Phosphatidylinositol signaling system - Homo sapiens (human)	7	Eating disorders;Anxiety disorders;Personality disorders;Reduction deformities of brain;Schizophrenia;Septo-optic dysplasia;Trichotillomania	0.00461373	Anxiety disorders:0.01322;Eating disorders:0.007707;Reduction deformities of brain:0.003022;Trichotillomania:0.002994;Personality disorders:0.002321;Schizophrenia:0.001815;Septo-optic dysplasia:0.001214	60	0.612245	Futibatinib(A,B)	2	1	3	1	0	0.285714	0.571429	No	No	Yes	161	44	10645	Large (>=1000);Moderate (200-999);Small (50-199);Very small (<50)	Available count is aggregated from ICD-level patient counts in Supplementary Table 2B; diagnosis-level WGS counts were not available in supplied files
Exonic	hsa00190	Oxidative phosphorylation - Homo sapiens (human)	7	Phobic anxiety disorders;Arnold-Chiari malformation;Neurocutaneous syndromes (other);Persistent mood disorders (dysthymia/cyclothymia);Other impulse disorders;Schizophrenia;Trichotillomania	0.00444556	Persistent mood disorders (dysthymia/cyclothymia):0.007744;Other impulse disorders:0.005941;Phobic anxiety disorders:0.005059;Trichotillomania:0.004535;Arnold-Chiari malformation:0.002702;Schizophrenia:0.002697;Neurocutaneous syndromes (other):0.002441	46	0.333333	Cerebrolysin(A,A);DL-3-n-butylphthalide (NBP)(A,A);Edaravone (Radicut/Radicava)(A,A);Mexidol (Emoxypine succinate)(A,A);Pemigatinib(A,B)	1	3	2	1	0	0.142857	0.428571	No	No	Yes	287	44	1171	Large (>=1000);Moderate (200-999);Small (50-199);Very small (<50)	Available count is aggregated from ICD-level patient counts in Supplementary Table 2B; diagnosis-level WGS counts were not available in supplied files
Exonic	hsa04920	Adipocytokine signaling pathway - Homo sapiens (human)	7	Sleep disorders;Spina bifida;Dissociative/conversion disorders;Tic disorders (incl. Tourette);Cognitive deficits following unspecified cerebrovascular disease;Moyamoya disease;Unspecified symptoms and signs involving cognitive functions following unspecified cerebrovascular disease	0.00426172	Dissociative/conversion disorders:0.006789;Tic disorders (incl. Tourette):0.006402;Sleep disorders:0.005688;Spina bifida:0.003104;Moyamoya disease:0.002944;Unspecified symptoms and signs involving cognitive functions following unspecified cerebrovascular disease:0.002455;Cognitive deficits following unspecified cerebrovascular disease:0.002451	41	0.585714	Acetazolamide(A,A);CRISPR/Cas9 targeting Ube3a-ATS (preclinical)(C,C);Copanlisib(A,B);Neratinib(A,A)	4	0	3	0	0	0.571429	0.428571	No	No	Yes	1020	60	2012	Large (>=1000);Small (50-199)	Available count is aggregated from ICD-level patient counts in Supplementary Table 2B; diagnosis-level WGS counts were not available in supplied files
Exonic	hsa04670	Leukocyte transendothelial migration - Homo sapiens (human)	7	Cerebral aneurysm;Cerebral infarction;Cerebral infarction due to embolism of unspecified cerebral artery;Cognitive deficits following unspecified cerebrovascular disease;Nontraumatic intracranial hemorrhage;Other cerebrovascular vasospasm and vasoconstriction;Unspecified symptoms and signs involving cognitive functions following unspecified cerebrovascular disease	0.00260557	Cerebral infarction:0.004256;Other cerebrovascular vasospasm and vasoconstriction:0.003673;Cognitive deficits following unspecified cerebrovascular disease:0.002669;Unspecified symptoms and signs involving cognitive functions following unspecified cerebrovascular disease:0.002665;Nontraumatic intracranial hemorrhage:0.002614;Cerebral aneurysm:0.001303;Cerebral infarction due to embolism of unspec…	62	0.534483	CSF1R inhibitor (microglial depletion+repopulation; preclinical)(C,C);Encorafenib(A,A);Ezogabine/Retigabine (withdrawn; historical)(A,A);Regorafenib(A,B)	0	1	4	2	0	0	0.857143	No	Yes	Yes	94	37	252	Moderate (200-999);Small (50-199);Very small (<50)	Available count is aggregated from ICD-level patient counts in Supplementary Table 2B; diagnosis-level WGS counts were not available in supplied files
Exonic	hsa00561	Glycerolipid metabolism - Homo sapiens (human)	7	Cerebrovascular disease;Congenital cerebral cysts;Other cerebral infarction;Other impulse disorders;Other sequelae following unspecified cerebrovascular disease;Trichotillomania;Unspecified behavioral syndromes associated with physiological disturbances and physical factors	0.00237401	Other sequelae following unspecified cerebrovascular disease:0.003314;Trichotillomania:0.003289;Other impulse disorders:0.003202;Other cerebral infarction:0.002196;Unspecified behavioral syndromes associated with physiological disturbances and physical factors:0.00217;Cerebrovascular disease:0.001313;Congenital cerebral cysts:0.001134	28	0.430769	Imatinib(A,B);Mobocertinib(A,A);Pertuzumab(A,B);Phenytoin(A,A)	0	0	4	3	0	0	1	No	Yes	Yes	137	32	199	Small (50-199);Very small (<50)	Available count is aggregated from ICD-level patient counts in Supplementary Table 2B; diagnosis-level WGS counts were not available in supplied files
Exonic	hsa05340	Primary immunodeficiency - Homo sapiens (human)	6	Anxiety disorders;Tic disorders (incl. Tourette);Phobic anxiety disorders;Mental disorders due to brain dysfunction;Migraine;Nontraumatic intracerebral hemorrhage	0.0121951	Anxiety disorders:0.024;Migraine:0.02337;Tic disorders (incl. Tourette):0.009541;Mental disorders due to brain dysfunction:0.007264;Phobic anxiety disorders:0.005312;Nontraumatic intracerebral hemorrhage:0.003681	16	0.421053	Cemiplimab(A,B);Diroximel fumarate (Vumerity)(A,A);Interferon beta-1a (Avonex/Rebif)(A,A);Pembrolizumab(A,B)	3	3	0	0	0	0.5	0	No	No	Yes	1417	274	10645	Large (>=1000);Moderate (200-999)	Available count is aggregated from ICD-level patient counts in Supplementary Table 2B; diagnosis-level WGS counts were not available in supplied files
Exonic	hsa03430	Mismatch repair - Homo sapiens (human)	6	Developmental speech/language disorders;Other childhood-onset behavioral/emotional disorders;Intellectual disability;Specific learning disorders;Other congenital malformations of brain;Other cerebrovascular disease	0.0120619	Specific learning disorders:0.01969;Developmental speech/language disorders:0.01605;Other childhood-onset behavioral/emotional disorders:0.01473;Intellectual disability:0.009445;Other congenital malformations of brain:0.007985;Other cerebrovascular disease:0.004479	9	0.391304	Cannabidiol (Epidiolex)(A,A);Cobimetinib(A,A);PLX5622 (CSF1R inhibitor; preclinical)(C,C);Vandetanib(A,B)	5	1	0	0	0	0.833333	0	Yes	No	Yes	3338	260	18612	Large (>=1000);Moderate (200-999)	Available count is aggregated from ICD-level patient counts in Supplementary Table 2B; diagnosis-level WGS counts were not available in supplied files
Exonic	hsa00860	Porphyrin metabolism - Homo sapiens (human)	6	Conduct disorder;Post-traumatic stress disorder;Stress-related and adjustment disorders;Cerebral aneurysm;Intermittent explosive disorder;Schizophrenia	0.00724012	Conduct disorder:0.01515;Stress-related and adjustment disorders:0.01388;Post-traumatic stress disorder:0.007654;Intermittent explosive disorder:0.003061;Cerebral aneurysm:0.00185;Schizophrenia:0.001845	17	0.369565	Eslicarbazepine(A,A);Lorlatinib(A,B);Repotrectinib(A,A);Ripretinib(A,B)	3	0	1	2	0	0.5	0.5	No	No	Yes	632.5	37	6437	Large (>=1000);Small (50-199);Very small (<50)	Available count is aggregated from ICD-level patient counts in Supplementary Table 2B; diagnosis-level WGS counts were not available in supplied files
Exonic	hsa00563	Glycosylphosphatidylinositol (GPI)-anchor biosynthesis - Homo sapiens (human)	6	Other childhood-onset behavioral/emotional disorders;Attention-deficit/hyperactivity disorder;Tic disorders (incl. Tourette);Benign neoplasm of pituitary/craniopharyngeal region;Ataxia following unspecified cerebrovascular disease;Unspecified behavioral syndromes associated with physiological disturbances and physical factors	0.00719383	Attention-deficit/hyperactivity disorder:0.01961;Other childhood-onset behavioral/emotional disorders:0.009884;Tic disorders (incl. Tourette):0.007958;Benign neoplasm of pituitary/craniopharyngeal region:0.002298;Unspecified behavioral syndromes associated with physiological disturbances and physical factors:0.001836;Ataxia following unspecified cerebrovascular disease:0.001582	15	0.5	Amivantamab(A,B);Imatinib(A,B);Pertuzumab(A,B);Phenytoin(A,A)	3	0	2	1	0	0.5	0.5	No	No	Yes	1080	47	15448	Large (>=1000);Small (50-199);Very small (<50)	Available count is aggregated from ICD-level patient counts in Supplementary Table 2B; diagnosis-level WGS counts were not available in supplied files
Exonic	hsa04614	Renin-angiotensin system - Homo sapiens (human)	6	Neoplasm of uncertain behavior of CNS;Stress-related and adjustment disorders;Down syndrome;Impulse disorder;Multiple sclerosis;Unspecified mood disorder	0.00709216	Down syndrome:0.01513;Stress-related and adjustment disorders:0.01394;Unspecified mood disorder:0.008285;Impulse disorder:0.002206;Neoplasm of uncertain behavior of CNS:0.001723;Multiple sclerosis:0.001266	12	0.521739	Telmisartan(C,C)	2	0	3	0	1	0.4	0.6	No	No	Yes	123	95	3000	Large (>=1000);Small (50-199);Unavailable	Available count is aggregated from ICD-level patient counts in Supplementary Table 2B; diagnosis-level WGS counts were not available in supplied files
Exonic	hsa04730	Long-term depression - Homo sapiens (human)	6	Childhood emotional/social disorders;Dissociative/conversion disorders;Somatoform disorders;Neurofibromatosis;Microcephaly;Unspecified mood disorder	0.00680458	Childhood emotional/social disorders:0.01096;Unspecified mood disorder:0.007898;Somatoform disorders:0.006299;Microcephaly:0.006016;Neurofibromatosis:0.005579;Dissociative/conversion disorders:0.004074	38	0.633333	Aniracetam(A,A);Brivaracetam(A,A);Everolimus(A,A);Intravenous AAV-MeCP2 (preclinical; toxicity signal)(C,C);NSI-189(B,B);Oxiracetam(A,A);Piracetam(A,A);Pramiracetam(A,A);Secretable cell-penetrating CDKL5 (preclinical adjunct)(C,C);Tofersen (Qalsody)(A,A);Trofinetide (Daybue)(A,A);Xanomeline/Trospium (Cobenfy)(A,A)	4	2	0	0	0	0.666667	0	No	No	Yes	1032.5	517	1306	Large (>=1000);Moderate (200-999)	Available count is aggregated from ICD-level patient counts in Supplementary Table 2B; diagnosis-level WGS counts were not available in supplied files
Exonic	hsa00983	Drug metabolism - other enzymes - Homo sapiens (human)	6	Dissociative/conversion disorders;Somatoform disorders;Stress-related and adjustment disorders;Schizophrenia;Unspecified behavioral syndromes associated with physiological disturbances and physical factors;Unspecified mood disorder	0.00669642	Stress-related and adjustment disorders:0.01838;Unspecified mood disorder:0.007016;Somatoform disorders:0.005074;Dissociative/conversion disorders:0.004022;Schizophrenia:0.003793;Unspecified behavioral syndromes associated with physiological disturbances and physical factors:0.001896	27	0.333333	Ceritinib(A,B);Imatinib(A,B);Lamotrigine(A,A);Lorlatinib (ROS1)(A,B)	3	1	1	1	0	0.5	0.333333	No	No	Yes	766	44	3000	Large (>=1000);Moderate (200-999);Small (50-199);Very small (<50)	Available count is aggregated from ICD-level patient counts in Supplementary Table 2B; diagnosis-level WGS counts were not available in supplied files
Exonic	hsa04917	Prolactin signaling pathway - Homo sapiens (human)	6	Sleep disorders;Anxiety disorders;Dissociative/conversion disorders;Bipolar disorder;Cerebrovascular disease;Other cerebral infarction	0.00627183	Anxiety disorders:0.01405;Bipolar disorder:0.008232;Dissociative/conversion disorders:0.006642;Sleep disorders:0.005795;Other cerebral infarction:0.001501;Cerebrovascular disease:0.00141	34	0.478873	AAV-dCas9 (dNmCas9) targeting Ube3a-ATS (preclinical)(C,C);Acetazolamide(A,A);Copanlisib(A,B);Neratinib(A,A)	3	1	0	2	0	0.5	0.333333	No	No	Yes	873	32	10645	Large (>=1000);Moderate (200-999);Very small (<50)	Available count is aggregated from ICD-level patient counts in Supplementary Table 2B; diagnosis-level WGS counts were not available in supplied files
Exonic	hsa04620	Toll-like receptor signaling pathway - Homo sapiens (human)	6	Other childhood-onset behavioral/emotional disorders;Dissociative/conversion disorders;Malignant neoplasm of pineal gland;Moyamoya disease;Other cerebrovascular vasospasm and vasoconstriction;Other neurodegenerative diseases	0.00510814	Other childhood-onset behavioral/emotional disorders:0.0113;Dissociative/conversion disorders:0.007559;Moyamoya disease:0.005035;Other cerebrovascular vasospasm and vasoconstriction:0.002742;Other neurodegenerative diseases:0.002308;Malignant neoplasm of pineal gland:0.001706	45	0.412844	Scn2a-targeting antisense oligonucleotide (preclinical)(C,C);Sodium oligomannate (GV-971)(A,A);Sorafenib(A,B);Topiramate(A,A);Vemurafenib(A,B)	2	0	3	1	0	0.333333	0.666667	No	No	Yes	76	30	3793	Large (>=1000);Small (50-199);Very small (<50)	Available count is aggregated from ICD-level patient counts in Supplementary Table 2B; diagnosis-level WGS counts were not available in supplied files
Exonic	hsa04216	Ferroptosis - Homo sapiens (human)	6	Childhood emotional/social disorders;Malignant neoplasm of other parts of CNS;Neurofibromatosis;Other congenital malformations of brain;Cerebral aneurysm;Unspecified sequelae of unspecified cerebrovascular disease	0.0050401	Other congenital malformations of brain:0.009514;Childhood emotional/social disorders:0.008935;Neurofibromatosis:0.006003;Malignant neoplasm of other parts of CNS:0.002988;Unspecified sequelae of unspecified cerebrovascular disease:0.001498;Cerebral aneurysm:0.001302	20	0.47619		2	2	1	1	0	0.333333	0.333333	No	No	Yes	659.5	37	1306	Large (>=1000);Moderate (200-999);Small (50-199);Very small (<50)	Available count is aggregated from ICD-level patient counts in Supplementary Table 2B; diagnosis-level WGS counts were not available in supplied files
Exonic	hsa04728	Dopaminergic synapse - Homo sapiens (human)	6	Neurocutaneous syndromes (other);Other psychological development disorders;Hemiplegia and hemiparesis following unspecified cerebrovascular disease affecting left non-dominant side;Reduction deformities of brain;Schizophrenia;Unspecified sequelae of unspecified cerebrovascular disease	0.00456175	Other psychological development disorders:0.01733;Neurocutaneous syndromes (other):0.002491;Reduction deformities of brain:0.002432;Schizophrenia:0.002222;Hemiplegia and hemiparesis following unspecified cerebrovascular disease affecting left non-dominant side:0.001557;Unspecified sequelae of unspecified cerebrovascular disease:0.001343	64	0.481203	Afobazole (Fabomotizole)(A,A);Amisulpride(A,A);Futibatinib(A,B);Propranolol(B,B);Semax(A,A);Sulpiride(A,A);Tiapride(A,A)	1	2	2	1	0	0.166667	0.5	No	No	Yes	172.5	44	9502	Large (>=1000);Moderate (200-999);Small (50-199);Very small (<50)	Available count is aggregated from ICD-level patient counts in Supplementary Table 2B; diagnosis-level WGS counts were not available in supplied files
Exonic	hsa05120	Epithelial cell signaling in Helicobacter pylori infection - Homo sapiens (human)	6	Somatoform disorders;Arnold-Chiari malformation;Delirium;Microcephaly;Other neurotic disorders;Postpartum depression	0.00433046	Microcephaly:0.009113;Other neurotic disorders:0.005506;Somatoform disorders:0.004093;Arnold-Chiari malformation:0.002646;Delirium:0.002398;Postpartum depression:0.002226	34	0.478873	Abemaciclib(A,B);Fingolimod (Gilenya)(A,A);Peginterferon beta-1a (Plegridy)(A,A);Sunitinib(A,B)	1	3	2	0	0	0.166667	0.333333	No	No	Yes	424	54	1050	Large (>=1000);Moderate (200-999);Small (50-199)	Available count is aggregated from ICD-level patient counts in Supplementary Table 2B; diagnosis-level WGS counts were not available in supplied files
Exonic	hsa04540	Gap junction - Homo sapiens (human)	6	Conduct disorder;Benign neoplasm of pituitary/craniopharyngeal region;Moyamoya disease;Psychological and behavioral factors associated with disorders or diseases classified elsewhere;Septo-optic dysplasia;Unspecified sequelae of unspecified cerebrovascular disease	0.00402088	Conduct disorder:0.01491;Psychological and behavioral factors associated with disorders or diseases classified elsewhere:0.002762;Moyamoya disease:0.001997;Benign neoplasm of pituitary/craniopharyngeal region:0.001897;Unspecified sequelae of unspecified cerebrovascular disease:0.001344;Septo-optic dysplasia:0.001221	45	0.48913	Capivasertib(A,B);Perampanel(A,A);Tucatinib(A,B);Upadacitinib(A,B)	1	0	5	0	0	0.166667	0.833333	No	Yes	Yes	101	57	6437	Large (>=1000);Small (50-199)	Available count is aggregated from ICD-level patient counts in Supplementary Table 2B; diagnosis-level WGS counts were not available in supplied files
Exonic	hsa04960	Aldosterone-regulated sodium reabsorption - Homo sapiens (human)	6	Malignant neoplasm of other parts of CNS;Cerebrovascular disease;Gender identity disorder;Gender identity disorder of childhood;Mental disorder;Other cerebrovascular disease	0.00380669	Mental disorder:0.009674;Other cerebrovascular disease:0.004036;Malignant neoplasm of other parts of CNS:0.003318;Cerebrovascular disease:0.002241;Gender identity disorder of childhood:0.002105;Gender identity disorder:0.001465	19	0.5		0	4	1	1	0	0	0.333333	No	No	Yes	251	32	816	Moderate (200-999);Small (50-199);Very small (<50)	Available count is aggregated from ICD-level patient counts in Supplementary Table 2B; diagnosis-level WGS counts were not available in supplied files
Exonic	hsa03250	Viral life cycle - HIV-1 - Homo sapiens (human)	6	Neurofibromatosis;Cerebral vascular malformations;Cerebral infarction due to embolism of unspecified cerebral artery;Dysphagia following unspecified cerebrovascular disease;Malignant neoplasm of pineal gland;Other cerebrovascular disease	0.00372555	Other cerebrovascular disease:0.007278;Neurofibromatosis:0.007062;Cerebral vascular malformations:0.002851;Cerebral infarction due to embolism of unspecified cerebral artery:0.00183;Malignant neoplasm of pineal gland:0.001683;Dysphagia following unspecified cerebrovascular disease:0.00165	32	0.438356	Interferon beta-1a (Avonex/Rebif)(A,A);Ipilimumab(A,B);Monomethyl fumarate (Bafiertam)(A,A);Ribociclib(A,B)	1	1	1	3	0	0.166667	0.666667	No	No	Yes	105.5	30	1306	Large (>=1000);Moderate (200-999);Small (50-199);Very small (<50)	Available count is aggregated from ICD-level patient counts in Supplementary Table 2B; diagnosis-level WGS counts were not available in supplied files
Exonic	hsa05022	Pathways of neurodegeneration - multiple diseases - Homo sapiens (human)	6	Nontraumatic intracerebral hemorrhage;Cerebral infarction;Cerebral infarction due to unspecified occlusion or stenosis of unspecified cerebral artery;Cognitive deficits following unspecified cerebrovascular disease;Occlusion and stenosis of unspecified cerebral artery;Unspecified symptoms and signs involving cognitive functions following unspecified cerebrovascular disease	0.00321919	Cerebral infarction:0.00456;Cerebral infarction due to unspecified occlusion or stenosis of unspecified cerebral artery:0.004132;Nontraumatic intracerebral hemorrhage:0.003751;Unspecified symptoms and signs involving cognitive functions following unspecified cerebrovascular disease:0.002301;Cognitive deficits following unspecified cerebrovascular disease:0.002294;Occlusion and stenosis of unspeci…	217	0.449275	Brivaracetam(A,A);Lecanemab(A,A);Osimertinib(A,B);Pirtobrutinib(A,B)	0	3	3	0	0	0	0.5	No	No	Yes	177.5	60	351	Moderate (200-999);Small (50-199)	Available count is aggregated from ICD-level patient counts in Supplementary Table 2B; diagnosis-level WGS counts were not available in supplied files
Exonic	hsa05017	Spinocerebellar ataxia - Homo sapiens (human)	6	Dysphagia following unspecified cerebrovascular disease;Hemiplegia and hemiparesis following unspecified cerebrovascular disease affecting left dominant side;Hemiplegia and hemiparesis following unspecified cerebrovascular disease affecting unspecified side;Other cerebrovascular disease;Other sequelae following unspecified cerebrovascular disease;Unspecified sequelae of cerebral infarction	0.00310968	Other cerebrovascular disease:0.005193;Other sequelae following unspecified cerebrovascular disease:0.003542;Hemiplegia and hemiparesis following unspecified cerebrovascular disease affecting unspecified side:0.003313;Unspecified sequelae of cerebral infarction:0.003062;Hemiplegia and hemiparesis following unspecified cerebrovascular disease affecting left dominant side:0.001899;Dysphagia followi…	74	0.513889		0	2	3	1	0	0	0.666667	No	No	Yes	108.5	31	260	Moderate (200-999);Small (50-199);Very small (<50)	Available count is aggregated from ICD-level patient counts in Supplementary Table 2B; diagnosis-level WGS counts were not available in supplied files
Exonic	hsa04723	Retrograde endocannabinoid signaling - Homo sapiens (human)	5	Sleep disorders;Bipolar disorder;Major depressive disorder;Cerebrovascular disease;Mental disorder	0.00895862	Major depressive disorder:0.01971;Mental disorder:0.008211;Bipolar disorder:0.008041;Sleep disorders:0.00694;Cerebrovascular disease:0.001893	66	0.442953	Brivaracetam(A,A);Cannabidiol (Epidiolex)(A,A);Intravenous AAV-MeCP2 (preclinical; toxicity signal)(C,C);Secretable cell-penetrating CDKL5 (preclinical adjunct)(C,C);Tofersen (Qalsody)(A,A);Trofinetide (Daybue)(A,A);Xanomeline/Trospium (Cobenfy)(A,A)	2	2	0	1	0	0.4	0.2	No	No	Yes	816	32	11004	Large (>=1000);Moderate (200-999);Very small (<50)	Available count is aggregated from ICD-level patient counts in Supplementary Table 2B; diagnosis-level WGS counts were not available in supplied files
Exonic	hsa01524	Platinum drug resistance - Homo sapiens (human)	5	Tic disorders (incl. Tourette);Arnold-Chiari malformation;Major depressive disorder;Ataxia following unspecified cerebrovascular disease;Dysphagia following unspecified cerebrovascular disease	0.00607506	Major depressive disorder:0.01823;Tic disorders (incl. Tourette):0.006534;Arnold-Chiari malformation:0.002178;Dysphagia following unspecified cerebrovascular disease:0.001734;Ataxia following unspecified cerebrovascular disease:0.001698	33	0.44		2	1	0	2	0	0.4	0.4	No	No	Yes	410	31	11004	Large (>=1000);Moderate (200-999);Very small (<50)	Available count is aggregated from ICD-level patient counts in Supplementary Table 2B; diagnosis-level WGS counts were not available in supplied files
Exonic	hsa05135	Yersinia infection - Homo sapiens (human)	5	Cerebral vascular malformations;Stress-related and adjustment disorders;Aphasia following unspecified cerebrovascular disease;Developmental motor coordination disorder;Unspecified organic mental disorder	0.00601104	Developmental motor coordination disorder:0.01247;Stress-related and adjustment disorders:0.01073;Unspecified organic mental disorder:0.002622;Aphasia following unspecified cerebrovascular disease:0.002244;Cerebral vascular malformations:0.001988	67	0.485507	Belzutifan(A,B);Peginterferon beta-1a (Plegridy)(A,A);Siponimod (Mayzent)(A,A);Sunitinib(A,B)	2	0	2	1	0	0.4	0.6	No	No	Yes	170	44	3072	Large (>=1000);Small (50-199);Very small (<50)	Available count is aggregated from ICD-level patient counts in Supplementary Table 2B; diagnosis-level WGS counts were not available in supplied files
Exonic	hsa00515	Mannose type O-glycan biosynthesis - Homo sapiens (human)	5	Other disorders of brain;Ataxia following unspecified cerebrovascular disease;Mental disorder;Other neurotic disorders;Schizophrenia	0.00563044	Other disorders of brain:0.00802;Mental disorder:0.007329;Other neurotic disorders:0.007303;Ataxia following unspecified cerebrovascular disease:0.003745;Schizophrenia:0.001756	15	0.652174	Dacomitinib(A,A);Enasidenib(A,B);Necitumumab(A,B);Vigabatrin(A,A)	1	2	0	2	0	0.2	0.4	No	No	Yes	438	44	1924	Large (>=1000);Moderate (200-999);Very small (<50)	Available count is aggregated from ICD-level patient counts in Supplementary Table 2B; diagnosis-level WGS counts were not available in supplied files
Exonic	hsa04972	Pancreatic secretion - Homo sapiens (human)	5	Sleep disorders;Other disorders of brain;Benign neoplasm of CNS;Delirium;Other cerebral infarction	0.00476148	Other disorders of brain:0.009221;Sleep disorders:0.006554;Benign neoplasm of CNS:0.00385;Delirium:0.002875;Other cerebral infarction:0.001308	45	0.424528		2	1	1	1	0	0.4	0.4	No	No	Yes	335	33	1924	Large (>=1000);Moderate (200-999);Small (50-199);Very small (<50)	Available count is aggregated from ICD-level patient counts in Supplementary Table 2B; diagnosis-level WGS counts were not available in supplied files
Exonic	hsa05169	Epstein-Barr virus infection - Homo sapiens (human)	5	Malignant neoplasm of brain;Autism spectrum disorder;Malignant neoplasm of other parts of CNS;Neoplasm of uncertain behavior of CNS;Gender identity disorder of childhood	0.00453544	Autism spectrum disorder:0.01104;Malignant neoplasm of brain:0.006346;Malignant neoplasm of other parts of CNS:0.002604;Gender identity disorder of childhood:0.001453;Neoplasm of uncertain behavior of CNS:0.001233	99	0.482927	Axitinib(A,B);Dimethyl fumarate (Tecfidera)(A,A);Ponesimod (Ponvory)(A,A);Venetoclax(A,B)	2	2	1	0	0	0.4	0.2	No	No	Yes	373	117	5793	Large (>=1000);Moderate (200-999);Small (50-199)	Available count is aggregated from ICD-level patient counts in Supplementary Table 2B; diagnosis-level WGS counts were not available in supplied files
Exonic	hsa04064	NF-kappa B signaling pathway - Homo sapiens (human)	5	Autism spectrum disorder;Somatoform disorders;Personality disorders;Nontraumatic intracranial hemorrhage;Tuberous sclerosis complex	0.0042915	Autism spectrum disorder:0.01026;Somatoform disorders:0.004239;Personality disorders:0.00308;Tuberous sclerosis complex:0.002052;Nontraumatic intracranial hemorrhage:0.001828	42	0.4	DL-3-n-butylphthalide (NBP)(A,A);Edaravone (Radicut/Radicava)(A,A);Ibudilast (Ketas/Pinatos; MN-166)(A,A);Ibudilast (MN-166)(B,B);Mexidol (Emoxypine succinate)(A,A);Scn2a-targeting antisense oligonucleotide (preclinical)(C,C);Selank(A,A);Sodium oligomannate (GV-971)(A,A);Sorafenib(A,B);Suramin(B,B);Telmisartan(C,C);Topiramate(A,A);Vemurafenib(A,B)	1	1	3	0	0	0.2	0.6	No	No	Yes	161	80	5793	Large (>=1000);Moderate (200-999);Small (50-199)	Available count is aggregated from ICD-level patient counts in Supplementary Table 2B; diagnosis-level WGS counts were not available in supplied files
Exonic	hsa04012	ErbB signaling pathway - Homo sapiens (human)	5	Malignant neoplasm of brain;Malignant neoplasm of other parts of CNS;Benign neoplasm of CNS;Other neurodegenerative diseases;Unspecified sequelae of cerebral infarction	0.0040946	Malignant neoplasm of brain:0.007167;Benign neoplasm of CNS:0.00463;Malignant neoplasm of other parts of CNS:0.004072;Unspecified sequelae of cerebral infarction:0.002699;Other neurodegenerative diseases:0.001905	46	0.534884	Afatinib(A,A);Amivantamab(A,B);Cetuximab(A,B);Dacomitinib(A,A);Erlotinib(A,A);Fenfluramine (Fintepla)(A,A);Gefitinib(A,A);Lapatinib(A,B);Mobocertinib(A,A);Necitumumab(A,B);Osimertinib(A,B);Panitumumab(A,B);Trastuzumab(A,B);Tucatinib(A,B)	1	2	2	0	0	0.2	0.4	No	No	Yes	335	80	1401	Large (>=1000);Moderate (200-999);Small (50-199)	Available count is aggregated from ICD-level patient counts in Supplementary Table 2B; diagnosis-level WGS counts were not available in supplied files
Exonic	hsa04210	Apoptosis - Homo sapiens (human)	5	Phobic anxiety disorders;Nontraumatic intracerebral hemorrhage;Nontraumatic intracranial hemorrhage;Occlusion and stenosis of unspecified cerebral artery;Other sequelae following unspecified cerebrovascular disease	0.00364637	Phobic anxiety disorders:0.00568;Nontraumatic intracerebral hemorrhage:0.003846;Other sequelae following unspecified cerebrovascular disease:0.003846;Occlusion and stenosis of unspecified cerebral artery:0.003043;Nontraumatic intracranial hemorrhage:0.001817	66	0.481752	Binimetinib(A,A);Erdafitinib(A,B);Sirolimus (Rapamycin)(B,B);Stiripentol(A,A);Venetoclax(A,B)	0	2	3	0	0	0	0.6	No	No	Yes	137	60	822	Moderate (200-999);Small (50-199)	Available count is aggregated from ICD-level patient counts in Supplementary Table 2B; diagnosis-level WGS counts were not available in supplied files
Exonic	hsa04924	Renin secretion - Homo sapiens (human)	5	Tic disorders (incl. Tourette);Aphasia following unspecified cerebrovascular disease;Cerebral aneurysm;Occlusion and stenosis of unspecified cerebral artery;Tuberous sclerosis complex	0.00350953	Tic disorders (incl. Tourette):0.008694;Cerebral aneurysm:0.002454;Occlusion and stenosis of unspecified cerebral artery:0.002301;Aphasia following unspecified cerebrovascular disease:0.002109;Tuberous sclerosis complex:0.001989	43	0.623188		1	0	2	2	0	0.2	0.8	No	Yes	Yes	60	37	2012	Large (>=1000);Small (50-199);Very small (<50)	Available count is aggregated from ICD-level patient counts in Supplementary Table 2B; diagnosis-level WGS counts were not available in supplied files
Exonic	hsa04613	Neutrophil extracellular trap formation - Homo sapiens (human)	5	Cerebral infarction due to unspecified occlusion or stenosis of unspecified cerebral artery;Other cerebral infarction;Personality/behavior disorders due to brain disease;Reduction deformities of brain;Septo-optic dysplasia	0.00343339	Personality/behavior disorders due to brain disease:0.008097;Cerebral infarction due to unspecified occlusion or stenosis of unspecified cerebral artery:0.004097;Reduction deformities of brain:0.00251;Septo-optic dysplasia:0.001272;Other cerebral infarction:0.001191	56	0.285714		0	3	1	1	0	0	0.4	No	No	Yes	351	33	498	Moderate (200-999);Small (50-199);Very small (<50)	Available count is aggregated from ICD-level patient counts in Supplementary Table 2B; diagnosis-level WGS counts were not available in supplied files
Exonic	hsa04710	Circadian rhythm - Homo sapiens (human)	5	Bipolar disorder;Impulse disorder;Occlusion and stenosis of unspecified cerebral artery;Unspecified behavioral syndromes associated with physiological disturbances and physical factors;Unspecified sequelae of unspecified cerebrovascular disease	0.00334452	Bipolar disorder:0.006732;Impulse disorder:0.003296;Occlusion and stenosis of unspecified cerebral artery:0.002414;Unspecified sequelae of unspecified cerebrovascular disease:0.002375;Unspecified behavioral syndromes associated with physiological disturbances and physical factors:0.001905	19	0.558824	AAV9.Syn.hCDKL5 (preclinical)(C,C);ACTH (repository corticotropin)(A,A);Agomelatine(A,A);Bumetanide (nanoformulated; preclinical)(C,C);Levetiracetam(A,A);scAAV9.P546.MeCP2 (preclinical platform)(C,C)	0	1	4	0	0	0	0.8	No	Yes	Yes	123	57	634	Moderate (200-999);Small (50-199)	Available count is aggregated from ICD-level patient counts in Supplementary Table 2B; diagnosis-level WGS counts were not available in supplied files
Exonic	hsa04650	Natural killer cell mediated cytotoxicity - Homo sapiens (human)	5	Dissociative/conversion disorders;Obsessive-compulsive disorder;Benign neoplasm of pituitary/craniopharyngeal region;Reduction deformities of brain;Septo-optic dysplasia	0.00319997	Obsessive-compulsive disorder:0.00518;Dissociative/conversion disorders:0.004119;Reduction deformities of brain:0.003247;Benign neoplasm of pituitary/craniopharyngeal region:0.001961;Septo-optic dysplasia:0.001493	49	0.365672	Minocycline(B,B)	2	1	2	0	0	0.4	0.4	No	No	Yes	398	62	1596	Large (>=1000);Moderate (200-999);Small (50-199)	Available count is aggregated from ICD-level patient counts in Supplementary Table 2B; diagnosis-level WGS counts were not available in supplied files
Exonic	hsa01522	Endocrine resistance - Homo sapiens (human)	5	Sleep disorders;Ataxia following unspecified cerebrovascular disease;Delirium;Gender identity disorder of childhood;Unspecified organic mental disorder	0.0029075	Sleep disorders:0.006726;Unspecified organic mental disorder:0.002261;Gender identity disorder of childhood:0.002133;Delirium:0.00181;Ataxia following unspecified cerebrovascular disease:0.001608	58	0.585859		1	1	2	1	0	0.2	0.6	No	No	Yes	112	47	1112	Large (>=1000);Moderate (200-999);Small (50-199);Very small (<50)	Available count is aggregated from ICD-level patient counts in Supplementary Table 2B; diagnosis-level WGS counts were not available in supplied files
Exonic	hsa05152	Tuberculosis - Homo sapiens (human)	5	Cerebral infarction;Cerebral infarction due to unspecified occlusion or stenosis of unspecified cerebral artery;Intermittent explosive disorder;Other speech and language deficits following unspecified cerebrovascular disease;Postpartum depression	0.0027675	Cerebral infarction due to unspecified occlusion or stenosis of unspecified cerebral artery:0.00399;Cerebral infarction:0.003892;Intermittent explosive disorder:0.002501;Other speech and language deficits following unspecified cerebrovascular disease:0.001877;Postpartum depression:0.001577	72	0.395604	Belzutifan(A,B);Cabozantinib(A,B);Siponimod (Mayzent)(A,A);Teriflunomide (Aubagio)(A,A)	0	2	2	1	0	0	0.6	No	No	Yes	71	42	351	Moderate (200-999);Small (50-199);Very small (<50)	Available count is aggregated from ICD-level patient counts in Supplementary Table 2B; diagnosis-level WGS counts were not available in supplied files
Exonic	hsa00565	Ether lipid metabolism - Homo sapiens (human)	5	Benign neoplasm of pituitary/craniopharyngeal region;Cerebral aneurysm;Cerebrovascular disease;Other impulse disorders;Trichotillomania	0.00268896	Trichotillomania:0.004533;Other impulse disorders:0.003405;Cerebral aneurysm:0.002278;Benign neoplasm of pituitary/craniopharyngeal region:0.001928;Cerebrovascular disease:0.001301	33	0.647059	Amivantamab(A,B);Pertuzumab(A,B);Phenytoin(A,A);Sunitinib(A,B)	0	0	3	2	0	0	1	No	Yes	Yes	138	32	199	Small (50-199);Very small (<50)	Available count is aggregated from ICD-level patient counts in Supplementary Table 2B; diagnosis-level WGS counts were not available in supplied files
Exonic	hsa04218	Cellular senescence - Homo sapiens (human)	5	Benign neoplasm of pituitary/craniopharyngeal region;Post-traumatic stress disorder;Ataxia following unspecified cerebrovascular disease;Dual role transvestism;Transsexualism	0.002404	Post-traumatic stress disorder:0.005976;Benign neoplasm of pituitary/craniopharyngeal region:0.001999;Ataxia following unspecified cerebrovascular disease:0.001729;Dual role transvestism:0.001233;Transsexualism:0.001084	89	0.566879		1	0	3	1	0	0.2	0.8	No	Yes	Yes	185	47	1194	Large (>=1000);Small (50-199);Very small (<50)	Available count is aggregated from ICD-level patient counts in Supplementary Table 2B; diagnosis-level WGS counts were not available in supplied files
Exonic	hsa05034	Alcoholism - Homo sapiens (human)	5	Ataxia following unspecified cerebrovascular disease;Congenital cerebral cysts;Hemiplegia and hemiparesis following unspecified cerebrovascular disease affecting unspecified side;Transsexualism;Unspecified behavioral syndromes associated with physiological disturbances and physical factors	0.00233269	Hemiplegia and hemiparesis following unspecified cerebrovascular disease affecting unspecified side:0.002973;Unspecified behavioral syndromes associated with physiological disturbances and physical factors:0.002729;Congenital cerebral cysts:0.002438;Ataxia following unspecified cerebrovascular disease:0.002025;Transsexualism:0.001499	66	0.34555		0	1	2	2	0	0	0.8	No	Yes	Yes	148	38	202	Moderate (200-999);Small (50-199);Very small (<50)	Available count is aggregated from ICD-level patient counts in Supplementary Table 2B; diagnosis-level WGS counts were not available in supplied files
Exonic	hsa04971	Gastric acid secretion - Homo sapiens (human)	5	Dysphagia following unspecified cerebrovascular disease;Hemiplegia and hemiparesis following unspecified cerebrovascular disease affecting left non-dominant side;Hemiplegia and hemiparesis following unspecified cerebrovascular disease affecting unspecified side;Nontraumatic subarachnoid hemorrhage;Tuberous sclerosis complex	0.00224004	Hemiplegia and hemiparesis following unspecified cerebrovascular disease affecting unspecified side:0.00281;Hemiplegia and hemiparesis following unspecified cerebrovascular disease affecting left non-dominant side:0.002458;Tuberous sclerosis complex:0.002323;Nontraumatic subarachnoid hemorrhage:0.002118;Dysphagia following unspecified cerebrovascular disease:0.001492	48	0.631579		0	1	3	1	0	0	0.8	No	Yes	Yes	58	31	202	Moderate (200-999);Small (50-199);Very small (<50)	Available count is aggregated from ICD-level patient counts in Supplementary Table 2B; diagnosis-level WGS counts were not available in supplied files
Exonic	hsa05100	Bacterial invasion of epithelial cells - Homo sapiens (human)	4	Attention-deficit/hyperactivity disorder;Conduct disorder;Other disorders of brain;Down syndrome	0.013574	Conduct disorder:0.01807;Attention-deficit/hyperactivity disorder:0.01731;Down syndrome:0.01007;Other disorders of brain:0.00884	47	0.602564	Abemaciclib(A,B);Bevacizumab(A,A);Fingolimod (Gilenya)(A,A);Interferon beta-1b (Betaseron/Extavia)(A,A)	3	0	0	0	1	1	0	Yes	No	Yes	6437	1924	15448	Large (>=1000);Unavailable	Available count is aggregated from ICD-level patient counts in Supplementary Table 2B; diagnosis-level WGS counts were not available in supplied files
Exonic	hsa00601	Glycosphingolipid biosynthesis - lacto and neolacto series - Homo sapiens (human)	4	Anxiety disorders;Attention-deficit/hyperactivity disorder;Persistent mood disorders (dysthymia/cyclothymia);Psychological and behavioral factors associated with disorders or diseases classified elsewhere	0.0123039	Anxiety disorders:0.01923;Attention-deficit/hyperactivity disorder:0.01877;Persistent mood disorders (dysthymia/cyclothymia):0.008632;Psychological and behavioral factors associated with disorders or diseases classified elsewhere:0.002583	15	0.535714	Brigatinib(A,A);Fam-trastuzumab deruxtecan(A,B);Fosphenytoin(A,A);Sunitinib(A,B)	3	0	1	0	0	0.75	0.25	Yes	No	Yes	5908	143	15448	Large (>=1000);Small (50-199)	Available count is aggregated from ICD-level patient counts in Supplementary Table 2B; diagnosis-level WGS counts were not available in supplied files
Exonic	hsa00564	Glycerophospholipid metabolism - Homo sapiens (human)	4	Somatoform disorders;Bipolar disorder;Major depressive disorder;Mental disorder	0.00997024	Major depressive disorder:0.01777;Mental disorder:0.009144;Bipolar disorder:0.007757;Somatoform disorders:0.005207	54	0.524272	Amivantamab(A,B);Citicoline (CDP-choline)(A,A);Imatinib(A,B);Pertuzumab(A,B);Phenytoin(A,A)	1	3	0	0	0	0.25	0	No	No	Yes	725	517	11004	Large (>=1000);Moderate (200-999)	Available count is aggregated from ICD-level patient counts in Supplementary Table 2B; diagnosis-level WGS counts were not available in supplied files
Exonic	hsa05150	Staphylococcus aureus infection - Homo sapiens (human)	4	Specific learning disorders;Autism spectrum disorder;Cerebral vascular malformations;Microcephaly	0.00926579	Specific learning disorders:0.01554;Autism spectrum disorder:0.0138;Microcephaly:0.005746;Cerebral vascular malformations:0.001978	31	0.303922	Belzutifan(A,B);Cabozantinib(A,B);Peginterferon beta-1a (Plegridy)(A,A);Siponimod (Mayzent)(A,A)	3	0	1	0	0	0.75	0.25	Yes	No	Yes	3421.5	170	6150	Large (>=1000);Small (50-199)	Available count is aggregated from ICD-level patient counts in Supplementary Table 2B; diagnosis-level WGS counts were not available in supplied files
Exonic	hsa04340	Hedgehog signaling pathway - Homo sapiens (human)	4	Developmental speech/language disorders;Intellectual disability;Tuberous sclerosis complex;Unspecified behavioral syndromes associated with physiological disturbances and physical factors	0.00844873	Developmental speech/language disorders:0.01702;Intellectual disability:0.01214;Tuberous sclerosis complex:0.002437;Unspecified behavioral syndromes associated with physiological disturbances and physical factors:0.002201	34	0.607143	Cobimetinib(A,B);Ethosuximide(A,A);Ruxolitinib(A,B);Sotorasib(A,B)	2	0	2	0	0	0.5	0.5	No	No	Yes	1515.5	80	18612	Large (>=1000);Small (50-199)	Available count is aggregated from ICD-level patient counts in Supplementary Table 2B; diagnosis-level WGS counts were not available in supplied files
Exonic	hsa04114	Oocyte meiosis - Homo sapiens (human)	4	Phobic anxiety disorders;Persistent mood disorders (dysthymia/cyclothymia);Mental disorder;Transsexualism	0.00821198	Mental disorder:0.01208;Persistent mood disorders (dysthymia/cyclothymia):0.01201;Phobic anxiety disorders:0.007747;Transsexualism:0.001017	54	0.388489		1	2	1	0	0	0.25	0.25	No	No	Yes	819	186	1171	Large (>=1000);Moderate (200-999);Small (50-199)	Available count is aggregated from ICD-level patient counts in Supplementary Table 2B; diagnosis-level WGS counts were not available in supplied files
Exonic	hsa03015	mRNA surveillance pathway - Homo sapiens (human)	4	Developmental speech/language disorders;Malignant neoplasm of brain;Down syndrome;Moyamoya disease	0.00817325	Developmental speech/language disorders:0.01525;Down syndrome:0.0105;Malignant neoplasm of brain:0.005051;Moyamoya disease:0.001899	37	0.359223	Nilotinib(A,B);Repotrectinib(A,B);Rufinamide(A,A);Selpercatinib(A,A)	2	0	1	0	1	0.666667	0.333333	No	No	Yes	1401	60	18612	Large (>=1000);Small (50-199);Unavailable	Available count is aggregated from ICD-level patient counts in Supplementary Table 2B; diagnosis-level WGS counts were not available in supplied files
Exonic	hsa05164	Influenza A - Homo sapiens (human)	4	Dissociative/conversion disorders;Other psychological development disorders;Gender identity disorder;Unspecified behavioral syndromes associated with physiological disturbances and physical factors	0.00680411	Other psychological development disorders:0.01992;Dissociative/conversion disorders:0.004005;Unspecified behavioral syndromes associated with physiological disturbances and physical factors:0.002246;Gender identity disorder:0.001047	77	0.445087	Lenvatinib(A,B);Ozanimod (Zeposia)(A,A);Tazemetostat(A,B);Teriflunomide (Aubagio)(A,A)	2	0	2	0	0	0.5	0.5	No	No	Yes	699.5	148	9502	Large (>=1000);Small (50-199)	Available count is aggregated from ICD-level patient counts in Supplementary Table 2B; diagnosis-level WGS counts were not available in supplied files
Exonic	hsa04660	T cell receptor signaling pathway - Homo sapiens (human)	4	Conduct disorder;Somatoform disorders;Other cerebral infarction;Other cerebrovascular disease	0.00651138	Conduct disorder:0.01681;Somatoform disorders:0.004008;Other cerebrovascular disease:0.00392;Other cerebral infarction:0.001306	61	0.5	CSF1R inhibitor (microglial depletion+repopulation; preclinical)(C,C);Encorafenib(A,A);Ezogabine/Retigabine (withdrawn; historical)(A,A);Regorafenib(A,B)	1	2	0	1	0	0.25	0.25	No	No	Yes	388.5	33	6437	Large (>=1000);Moderate (200-999);Very small (<50)	Available count is aggregated from ICD-level patient counts in Supplementary Table 2B; diagnosis-level WGS counts were not available in supplied files
Exonic	hsa04392	Hippo signaling pathway - multiple species - Homo sapiens (human)	4	Major depressive disorder;Congenital cerebral cysts;Gender identity disorder;Gender identity disorder of childhood	0.0063122	Major depressive disorder:0.02016;Gender identity disorder of childhood:0.002019;Congenital cerebral cysts:0.001809;Gender identity disorder:0.001265	20	0.689655	Adagrasib(A,B);Binimetinib(A,B);Methsuximide(A,A);Tofacitinib(A,B)	1	1	1	1	0	0.25	0.5	No	No	Yes	210.5	38	11004	Large (>=1000);Moderate (200-999);Small (50-199);Very small (<50)	Available count is aggregated from ICD-level patient counts in Supplementary Table 2B; diagnosis-level WGS counts were not available in supplied files
Exonic	hsa04623	Cytosolic DNA-sensing pathway - Homo sapiens (human)	4	Neurocutaneous syndromes (other);Migraine;Occlusion and stenosis of unspecified cerebral artery;Unspecified organic mental disorder	0.00607881	Migraine:0.01664;Unspecified organic mental disorder:0.003387;Occlusion and stenosis of unspecified cerebral artery:0.00215;Neurocutaneous syndromes (other):0.002136	28	0.337349		1	1	2	0	0	0.25	0.5	No	No	Yes	199.5	60	10457	Large (>=1000);Moderate (200-999);Small (50-199)	Available count is aggregated from ICD-level patient counts in Supplementary Table 2B; diagnosis-level WGS counts were not available in supplied files
Exonic	hsa04714	Thermogenesis - Homo sapiens (human)	4	Anxiety disorders;Hemiplegia and hemiparesis following unspecified cerebrovascular disease affecting unspecified side;Other cerebrovascular disease;Unspecified sequelae of cerebral infarction	0.00603766	Anxiety disorders:0.0133;Other cerebrovascular disease:0.005092;Hemiplegia and hemiparesis following unspecified cerebrovascular disease affecting unspecified side:0.003111;Unspecified sequelae of cerebral infarction:0.00265	99	0.421277		1	2	1	0	0	0.25	0.25	No	No	Yes	231	80	10645	Large (>=1000);Moderate (200-999);Small (50-199)	Available count is aggregated from ICD-level patient counts in Supplementary Table 2B; diagnosis-level WGS counts were not available in supplied files
Exonic	hsa00562	Inositol phosphate metabolism - Homo sapiens (human)	4	Intellectual disability;Phobic anxiety disorders;Psychological and behavioral factors associated with disorders or diseases classified elsewhere;Transsexualism	0.00603568	Intellectual disability:0.01343;Phobic anxiety disorders:0.007031;Psychological and behavioral factors associated with disorders or diseases classified elsewhere:0.002506;Transsexualism:0.001176	48	0.615385	Amivantamab(A,B);Imatinib(A,B);Pertuzumab(A,B);Phenytoin(A,A)	1	1	2	0	0	0.25	0.5	No	No	Yes	504	143	2883	Large (>=1000);Moderate (200-999);Small (50-199)	Available count is aggregated from ICD-level patient counts in Supplementary Table 2B; diagnosis-level WGS counts were not available in supplied files
Exonic	hsa04934	Cushing syndrome - Homo sapiens (human)	4	Post-traumatic stress disorder;Impulse disorder;Other neurotic disorders;Reduction deformities of brain	0.00541627	Post-traumatic stress disorder:0.007637;Other neurotic disorders:0.00578;Impulse disorder:0.005441;Reduction deformities of brain:0.002807	87	0.56129		1	2	1	0	0	0.25	0.25	No	No	Yes	418	123	1194	Large (>=1000);Moderate (200-999);Small (50-199)	Available count is aggregated from ICD-level patient counts in Supplementary Table 2B; diagnosis-level WGS counts were not available in supplied files
Exonic	hsa05142	Chagas disease - Homo sapiens (human)	4	Dissociative/conversion disorders;Other cerebrovascular vasospasm and vasoconstriction;Other neurotic disorders;Unspecified mood disorder	0.00532439	Other neurotic disorders:0.007876;Unspecified mood disorder:0.006861;Dissociative/conversion disorders:0.004043;Other cerebrovascular vasospasm and vasoconstriction:0.002518	49	0.475728	Dabrafenib + Trametinib(A,A);Ipilimumab(A,B);Ocrelizumab (Ocrevus)(A,A);Palbociclib(A,B)	2	1	1	0	0	0.5	0.25	No	No	Yes	726.5	59	1220	Large (>=1000);Moderate (200-999);Small (50-199)	Available count is aggregated from ICD-level patient counts in Supplementary Table 2B; diagnosis-level WGS counts were not available in supplied files
Exonic	hsa05418	Fluid shear stress and atherosclerosis - Homo sapiens (human)	4	Somatoform disorders;Cerebral aneurysm;Microcephaly;Unspecified behavioral syndromes associated with physiological disturbances and physical factors	0.00401032	Microcephaly:0.006707;Somatoform disorders:0.005636;Unspecified behavioral syndromes associated with physiological disturbances and physical factors:0.002044;Cerebral aneurysm:0.001655	68	0.478873		1	1	1	1	0	0.25	0.5	No	No	Yes	332.5	37	1050	Large (>=1000);Moderate (200-999);Small (50-199);Very small (<50)	Available count is aggregated from ICD-level patient counts in Supplementary Table 2B; diagnosis-level WGS counts were not available in supplied files
Exonic	hsa05412	Arrhythmogenic right ventricular cardiomyopathy - Homo sapiens (human)	4	Malignant neoplasm of brain;Nontraumatic intracerebral hemorrhage;Ataxia following unspecified cerebrovascular disease;Other speech and language deficits following unspecified cerebrovascular disease	0.00379136	Malignant neoplasm of brain:0.007325;Nontraumatic intracerebral hemorrhage:0.003666;Other speech and language deficits following unspecified cerebrovascular disease:0.002162;Ataxia following unspecified cerebrovascular disease:0.002013	44	0.511628		1	1	0	2	0	0.25	0.5	No	No	Yes	160.5	42	1401	Large (>=1000);Moderate (200-999);Very small (<50)	Available count is aggregated from ICD-level patient counts in Supplementary Table 2B; diagnosis-level WGS counts were not available in supplied files
Exonic	hsa04630	JAK-STAT signaling pathway - Homo sapiens (human)	4	Sleep disorders;Cerebral vascular malformations;Aphasia following unspecified cerebrovascular disease;Personality/behavior disorders due to brain disease	0.0035017	Sleep disorders:0.005786;Personality/behavior disorders due to brain disease:0.004656;Aphasia following unspecified cerebrovascular disease:0.001946;Cerebral vascular malformations:0.001619	74	0.440476	Diazepam (Diastat/Valtoco)(A,A);Fosphenytoin(A,A);Infigratinib(A,B);Lorazepam (IV)(A,A);Midazolam (Nayzilam/IV)(A,A);Ruxolitinib(A,B);Savolitinib(A,B);Tazemetostat(A,B);Tofacitinib(A,B);Upadacitinib(A,B)	1	1	1	1	0	0.25	0.5	No	No	Yes	334	44	1112	Large (>=1000);Moderate (200-999);Small (50-199);Very small (<50)	Available count is aggregated from ICD-level patient counts in Supplementary Table 2B; diagnosis-level WGS counts were not available in supplied files
Exonic	hsa00531	Glycosaminoglycan degradation - Homo sapiens (human)	4	Tic disorders (incl. Tourette);Cerebral infarction due to embolism of unspecified cerebral artery;Other neurodegenerative diseases;Unspecified sequelae of cerebral infarction	0.00346804	Tic disorders (incl. Tourette):0.007269;Other neurodegenerative diseases:0.002476;Unspecified sequelae of cerebral infarction:0.002327;Cerebral infarction due to embolism of unspecified cerebral artery:0.001801	7	0.368421	Dacomitinib(A,A);Enasidenib(A,B);Necitumumab(A,B);Tiagabine(A,A)	1	0	2	1	0	0.25	0.75	No	Yes	Yes	86	41	2012	Large (>=1000);Small (50-199);Very small (<50)	Available count is aggregated from ICD-level patient counts in Supplementary Table 2B; diagnosis-level WGS counts were not available in supplied files
Exonic	hsa04022	cGMP-PKG signaling pathway - Homo sapiens (human)	4	Mental disorders due to brain dysfunction;Cerebral infarction;Psychological and behavioral factors associated with disorders or diseases classified elsewhere;Septo-optic dysplasia	0.00328031	Mental disorders due to brain dysfunction:0.005329;Cerebral infarction:0.003478;Psychological and behavioral factors associated with disorders or diseases classified elsewhere:0.002824;Septo-optic dysplasia:0.001491	86	0.518072	Pemigatinib(A,B);Vinpocetine(A,A)	0	2	2	0	0	0	0.5	No	No	Yes	197.5	62	566	Moderate (200-999);Small (50-199)	Available count is aggregated from ICD-level patient counts in Supplementary Table 2B; diagnosis-level WGS counts were not available in supplied files
Exonic	hsa04726	Serotonergic synapse - Homo sapiens (human)	4	Malignant neoplasm of pineal gland;Other neurodegenerative diseases;Other neurotic disorders;Tuberous sclerosis complex	0.00296029	Other neurotic disorders:0.005634;Tuberous sclerosis complex:0.002862;Other neurodegenerative diseases:0.001925;Malignant neoplasm of pineal gland:0.00142	57	0.495652	Afobazole (Fabomotizole)(A,A);Agomelatine(A,A);Fenfluramine (Fintepla)(A,A);Propranolol(B,B);Selank(A,A);Semax(A,A)	0	1	2	1	0	0	0.75	No	Yes	Yes	86	30	438	Moderate (200-999);Small (50-199);Very small (<50)	Available count is aggregated from ICD-level patient counts in Supplementary Table 2B; diagnosis-level WGS counts were not available in supplied files
Exonic	hsa04935	Growth hormone synthesis, secretion and action - Homo sapiens (human)	4	Personality disorders;Hemiplegia and hemiparesis following unspecified cerebrovascular disease affecting unspecified side;Intermittent explosive disorder;Reduction deformities of brain	0.00273624	Personality disorders:0.003198;Hemiplegia and hemiparesis following unspecified cerebrovascular disease affecting unspecified side:0.002952;Reduction deformities of brain:0.002661;Intermittent explosive disorder:0.002134	68	0.557377		0	2	2	0	0	0	0.5	No	No	Yes	181.5	71	398	Moderate (200-999);Small (50-199)	Available count is aggregated from ICD-level patient counts in Supplementary Table 2B; diagnosis-level WGS counts were not available in supplied files
Exonic	hsa04931	Insulin resistance - Homo sapiens (human)	4	Benign neoplasm of CNS;Neurocutaneous syndromes (other);Ataxia following unspecified cerebrovascular disease;Tuberous sclerosis complex	0.00261914	Benign neoplasm of CNS:0.004451;Neurocutaneous syndromes (other):0.002486;Tuberous sclerosis complex:0.001936;Ataxia following unspecified cerebrovascular disease:0.001603	64	0.587156		0	2	1	1	0	0	0.5	No	No	Yes	183.5	47	335	Moderate (200-999);Small (50-199);Very small (<50)	Available count is aggregated from ICD-level patient counts in Supplementary Table 2B; diagnosis-level WGS counts were not available in supplied files
Exonic	hsa04072	Phospholipase D signaling pathway - Homo sapiens (human)	4	Spina bifida;Multiple sclerosis;Psychological and behavioral factors associated with disorders or diseases classified elsewhere;Septo-optic dysplasia	0.00229079	Psychological and behavioral factors associated with disorders or diseases classified elsewhere:0.003604;Spina bifida:0.003146;Septo-optic dysplasia:0.001364;Multiple sclerosis:0.001049	91	0.610738	Dabrafenib(A,B);Gabapentin(A,A);Ponatinib(A,B);Vemurafenib(A,B)	1	0	3	0	0	0.25	0.75	No	Yes	Yes	119	62	1020	Large (>=1000);Small (50-199)	Available count is aggregated from ICD-level patient counts in Supplementary Table 2B; diagnosis-level WGS counts were not available in supplied files
Exonic	hsa00514	Other types of O-glycan biosynthesis - Homo sapiens (human)	4	Obsessive-compulsive disorder;Cerebrovascular disease;Other cerebral infarction;Postpartum depression	0.00189731	Obsessive-compulsive disorder:0.003861;Cerebrovascular disease:0.00128;Postpartum depression:0.001228;Other cerebral infarction:0.00122	31	0.659574	Dacomitinib(A,A);Ivosidenib(A,B);Lapatinib(A,B);Vigabatrin(A,A)	1	0	1	2	0	0.25	0.75	No	Yes	Yes	43.5	32	1596	Large (>=1000);Small (50-199);Very small (<50)	Available count is aggregated from ICD-level patient counts in Supplementary Table 2B; diagnosis-level WGS counts were not available in supplied files
Exonic	hsa04925	Aldosterone synthesis and secretion - Homo sapiens (human)	3	Conduct disorder;Specific learning disorders;Benign neoplasm of pituitary/craniopharyngeal region	0.0129253	Conduct disorder:0.02113;Specific learning disorders:0.01582;Benign neoplasm of pituitary/craniopharyngeal region:0.001832	54	0.55102		2	0	1	0	0	0.666667	0.333333	No	No	Yes	6150	140	6437	Large (>=1000);Small (50-199)	Available count is aggregated from ICD-level patient counts in Supplementary Table 2B; diagnosis-level WGS counts were not available in supplied files
Exonic	hsa04922	Glucagon signaling pathway - Homo sapiens (human)	3	Other psychological development disorders;Developmental motor coordination disorder;Microcephaly	0.0109692	Other psychological development disorders:0.0177;Developmental motor coordination disorder:0.008342;Microcephaly:0.006865	49	0.457944	Acetazolamide(A,A);CRISPR/Cas9 targeting Ube3a-ATS (preclinical)(C,C);Duvelisib(A,B);Neratinib(A,A)	3	0	0	0	0	1	0	Yes	No	Yes	3072	1050	9502	Large (>=1000)	Available count is aggregated from ICD-level patient counts in Supplementary Table 2B; diagnosis-level WGS counts were not available in supplied files
Exonic	hsa00513	Various types of N-glycan biosynthesis - Homo sapiens (human)	3	Other congenital malformations of brain;Major depressive disorder;Intermittent explosive disorder	0.00916413	Major depressive disorder:0.01737;Other congenital malformations of brain:0.008117;Intermittent explosive disorder:0.002001	21	0.477273	Afatinib(A,A);Ivosidenib(A,B);Lapatinib(A,B);Vigabatrin(A,A)	2	0	1	0	0	0.666667	0.333333	No	No	Yes	1025	71	11004	Large (>=1000);Small (50-199)	Available count is aggregated from ICD-level patient counts in Supplementary Table 2B; diagnosis-level WGS counts were not available in supplied files
Exonic	hsa05168	Herpes simplex virus 1 infection - Homo sapiens (human)	3	Migraine;Cerebral aneurysm;Moyamoya disease	0.00816455	Migraine:0.01891;Cerebral aneurysm:0.002802;Moyamoya disease:0.002784	79	0.431694	Dimethyl fumarate (Tecfidera)(A,A);Lenvatinib(A,B);Ozanimod (Zeposia)(A,A);Venetoclax(A,B)	1	0	1	1	0	0.333333	0.666667	No	No	Yes	60	37	10457	Large (>=1000);Small (50-199);Very small (<50)	Available count is aggregated from ICD-level patient counts in Supplementary Table 2B; diagnosis-level WGS counts were not available in supplied files
Exonic	hsa05020	Prion disease - Homo sapiens (human)	3	Attention-deficit/hyperactivity disorder;Malignant neoplasm of other parts of CNS;Hemiplegia and hemiparesis following unspecified cerebrovascular disease affecting left non-dominant side	0.00789641	Attention-deficit/hyperactivity disorder:0.01818;Malignant neoplasm of other parts of CNS:0.003248;Hemiplegia and hemiparesis following unspecified cerebrovascular disease affecting left non-dominant side:0.002265	111	0.399281	Alectinib(A,B);Atezolizumab(A,B);Diazepam (Diastat/Valtoco)(A,A);Donanemab (Kisunla)(A,A);Lecanemab(A,A);Propranolol(B,B);Zavegepant (Zavzpret)(A,A)	1	1	1	0	0	0.333333	0.333333	No	No	Yes	373	58	15448	Large (>=1000);Moderate (200-999);Small (50-199)	Available count is aggregated from ICD-level patient counts in Supplementary Table 2B; diagnosis-level WGS counts were not available in supplied files
Exonic	hsa05134	Legionellosis - Homo sapiens (human)	3	Malignant neoplasm of other parts of CNS;Major depressive disorder;Cerebral infarction due to embolism of unspecified cerebral artery	0.00730478	Major depressive disorder:0.01776;Malignant neoplasm of other parts of CNS:0.002554;Cerebral infarction due to embolism of unspecified cerebral artery:0.001605	21	0.375		1	1	0	1	0	0.333333	0.333333	No	No	Yes	373	41	11004	Large (>=1000);Moderate (200-999);Very small (<50)	Available count is aggregated from ICD-level patient counts in Supplementary Table 2B; diagnosis-level WGS counts were not available in supplied files
Exonic	hsa04662	B cell receptor signaling pathway - Homo sapiens (human)	3	Autism spectrum disorder;Post-traumatic stress disorder;Moyamoya disease	0.00693558	Autism spectrum disorder:0.01118;Post-traumatic stress disorder:0.007456;Moyamoya disease:0.002172	48	0.527473	CSF1R inhibitor (microglial depletion+repopulation; preclinical)(C,C);Encorafenib(A,A);Ezogabine/Retigabine (withdrawn; historical)(A,A);Regorafenib(A,B)	2	0	1	0	0	0.666667	0.333333	No	No	Yes	1194	60	5793	Large (>=1000);Small (50-199)	Available count is aggregated from ICD-level patient counts in Supplementary Table 2B; diagnosis-level WGS counts were not available in supplied files
Exonic	hsa05415	Diabetic cardiomyopathy - Homo sapiens (human)	3	Eating disorders;Intellectual disability;Dysphagia following unspecified cerebrovascular disease	0.00620443	Intellectual disability:0.008354;Eating disorders:0.008128;Dysphagia following unspecified cerebrovascular disease:0.002132	87	0.42439		2	0	0	1	0	0.666667	0.333333	No	No	Yes	1838	31	2883	Large (>=1000);Very small (<50)	Available count is aggregated from ICD-level patient counts in Supplementary Table 2B; diagnosis-level WGS counts were not available in supplied files
Exonic	hsa04071	Sphingolipid signaling pathway - Homo sapiens (human)	3	Anxiety disorders;Neoplasm of uncertain behavior of CNS;Intermittent explosive disorder	0.00583241	Anxiety disorders:0.01371;Intermittent explosive disorder:0.002075;Neoplasm of uncertain behavior of CNS:0.001707	64	0.512	Dabrafenib(A,B);Gabapentin(A,A);Ponatinib(A,B);Vemurafenib(A,B)	1	0	2	0	0	0.333333	0.666667	No	No	Yes	117	71	10645	Large (>=1000);Small (50-199)	Available count is aggregated from ICD-level patient counts in Supplementary Table 2B; diagnosis-level WGS counts were not available in supplied files
Exonic	hsa05032	Morphine addiction - Homo sapiens (human)	3	Other childhood-onset behavioral/emotional disorders;Multiple sclerosis;Other cerebrovascular vasospasm and vasoconstriction	0.00518587	Other childhood-onset behavioral/emotional disorders:0.01185;Other cerebrovascular vasospasm and vasoconstriction:0.002401;Multiple sclerosis:0.001309	59	0.648352	AAV9.Syn.hCDKL5 (preclinical)(C,C);Everolimus(A,A);Levetiracetam(A,A);scAAV9.P546.MeCP2 (preclinical platform)(C,C)	1	0	2	0	0	0.333333	0.666667	No	No	Yes	95	59	3793	Large (>=1000);Small (50-199)	Available count is aggregated from ICD-level patient counts in Supplementary Table 2B; diagnosis-level WGS counts were not available in supplied files
Exonic	hsa04115	p53 signaling pathway - Homo sapiens (human)	3	Other childhood-onset behavioral/emotional disorders;Cerebral infarction;Malignant neoplasm of pineal gland	0.00502994	Other childhood-onset behavioral/emotional disorders:0.009824;Cerebral infarction:0.003374;Malignant neoplasm of pineal gland:0.001892	40	0.533333	Binimetinib(A,A);Bumetanide (nanoformulated; preclinical)(C,C);Erdafitinib(A,B);Sirolimus (Rapamycin)(B,B);Stiripentol(A,A)	1	1	0	1	0	0.333333	0.333333	No	No	Yes	252	30	3793	Large (>=1000);Moderate (200-999);Very small (<50)	Available count is aggregated from ICD-level patient counts in Supplementary Table 2B; diagnosis-level WGS counts were not available in supplied files
Exonic	hsa05165	Human papillomavirus infection - Homo sapiens (human)	3	Cognitive deficits following unspecified cerebrovascular disease;Other sequelae following unspecified cerebrovascular disease;Unspecified symptoms and signs involving cognitive functions following unspecified cerebrovascular disease	0.0042697	Unspecified symptoms and signs involving cognitive functions following unspecified cerebrovascular disease:0.004438;Cognitive deficits following unspecified cerebrovascular disease:0.004429;Other sequelae following unspecified cerebrovascular disease:0.003942	169	0.507508	Dimethyl fumarate (Tecfidera)(A,A);Lenvatinib(A,B);Ozanimod (Zeposia)(A,A);Tazemetostat(A,B)	0	0	3	0	0	0	1	No	Yes	Yes	103	94	137	Small (50-199)	Available count is aggregated from ICD-level patient counts in Supplementary Table 2B; diagnosis-level WGS counts were not available in supplied files
Exonic	hsa00532	Glycosaminoglycan biosynthesis - chondroitin sulfate / dermatan sulfate - Homo sapiens (human)	3	Ataxia following unspecified cerebrovascular disease;Intermittent explosive disorder;Unspecified mood disorder	0.00417271	Unspecified mood disorder:0.008809;Intermittent explosive disorder:0.001913;Ataxia following unspecified cerebrovascular disease:0.001796	12	0.571429	Enasidenib(A,B);Mobocertinib(A,A);Necitumumab(A,B);Tiagabine(A,A)	1	0	1	1	0	0.333333	0.666667	No	No	Yes	71	47	1015	Large (>=1000);Small (50-199);Very small (<50)	Available count is aggregated from ICD-level patient counts in Supplementary Table 2B; diagnosis-level WGS counts were not available in supplied files
Exonic	hsa00330	Arginine and proline metabolism - Homo sapiens (human)	3	Neurocutaneous syndromes (other);Post-traumatic stress disorder;Intermittent explosive disorder	0.00406865	Post-traumatic stress disorder:0.00792;Intermittent explosive disorder:0.002269;Neurocutaneous syndromes (other):0.002017	13	0.26	Alteplase (tPA)(A,A);Clonazepam(A,A);Mitoxantrone(A,A);Vismodegib(A,B)	1	1	1	0	0	0.333333	0.333333	No	No	Yes	287	71	1194	Large (>=1000);Moderate (200-999);Small (50-199)	Available count is aggregated from ICD-level patient counts in Supplementary Table 2B; diagnosis-level WGS counts were not available in supplied files
Exonic	hsa04270	Vascular smooth muscle contraction - Homo sapiens (human)	3	Benign neoplasm of CNS;Dysphagia following unspecified cerebrovascular disease;Microcephaly	0.00377039	Microcephaly:0.006529;Benign neoplasm of CNS:0.002626;Dysphagia following unspecified cerebrovascular disease:0.002156	75	0.559701	Vinpocetine(A,A)	1	1	0	1	0	0.333333	0.333333	No	No	Yes	335	31	1050	Large (>=1000);Moderate (200-999);Very small (<50)	Available count is aggregated from ICD-level patient counts in Supplementary Table 2B; diagnosis-level WGS counts were not available in supplied files
Exonic	hsa04722	Neurotrophin signaling pathway - Homo sapiens (human)	3	Neurofibromatosis;Gender identity disorder;Nontraumatic intracranial hemorrhage	0.00347085	Neurofibromatosis:0.006776;Nontraumatic intracranial hemorrhage:0.002475;Gender identity disorder:0.001162	63	0.525	Bacopa monnieri(C,C);Cerebrolysin(A,A);Cortexin(A,A);Elezanumab (ABT-555)(B,B);Futibatinib(A,B);Ginkgo biloba extract (EGb 761)(C,C);NSI-189(B,B);Semax(A,A)	1	0	2	0	0	0.333333	0.666667	No	No	Yes	179	116	1306	Large (>=1000);Small (50-199)	Available count is aggregated from ICD-level patient counts in Supplementary Table 2B; diagnosis-level WGS counts were not available in supplied files
Exonic	hsa04130	SNARE interactions in vesicular transport - Homo sapiens (human)	3	Personality/behavior disorders due to brain disease;Psychological and behavioral factors associated with disorders or diseases classified elsewhere;Schizophrenia	0.00296804	Personality/behavior disorders due to brain disease:0.004831;Psychological and behavioral factors associated with disorders or diseases classified elsewhere:0.00211;Schizophrenia:0.001962	15	0.454545	Dabrafenib(A,B);Gabapentin(A,A);Ponatinib(A,B);Vemurafenib(A,B)	0	1	1	1	0	0	0.666667	No	No	Yes	143	44	498	Moderate (200-999);Small (50-199);Very small (<50)	Available count is aggregated from ICD-level patient counts in Supplementary Table 2B; diagnosis-level WGS counts were not available in supplied files
Exonic	hsa00510	N-Glycan biosynthesis - Homo sapiens (human)	3	Cerebral vascular malformations;Other neurodegenerative diseases;Psychological and behavioral factors associated with disorders or diseases classified elsewhere	0.00255788	Psychological and behavioral factors associated with disorders or diseases classified elsewhere:0.003744;Cerebral vascular malformations:0.002054;Other neurodegenerative diseases:0.001876	31	0.553571	Afatinib(A,A);Ivosidenib(A,B);Lapatinib(A,B);Primidone(A,A)	0	0	3	0	0	0	1	No	Yes	Yes	143	92	170	Small (50-199)	Available count is aggregated from ICD-level patient counts in Supplementary Table 2B; diagnosis-level WGS counts were not available in supplied files
Exonic	hsa00534	Glycosaminoglycan biosynthesis - heparan sulfate / heparin - Homo sapiens (human)	3	Personality disorders;Cerebrovascular disease;Nontraumatic subarachnoid hemorrhage	0.00250529	Personality disorders:0.003864;Nontraumatic subarachnoid hemorrhage:0.002154;Cerebrovascular disease:0.001498	10	0.416667	Imatinib(A,B);Mobocertinib(A,A);Tiagabine(A,A);Trastuzumab(A,B)	0	0	2	1	0	0	1	No	Yes	Yes	52	32	161	Small (50-199);Very small (<50)	Available count is aggregated from ICD-level patient counts in Supplementary Table 2B; diagnosis-level WGS counts were not available in supplied files
Exonic	hsa04970	Salivary secretion - Homo sapiens (human)	3	Neurocutaneous syndromes (other);Dual role transvestism;Transsexualism	0.00170292	Neurocutaneous syndromes (other):0.002559;Transsexualism:0.001422;Dual role transvestism:0.001128	44	0.453608		0	1	2	0	0	0	0.666667	No	No	Yes	186	185	287	Moderate (200-999);Small (50-199)	Available count is aggregated from ICD-level patient counts in Supplementary Table 2B; diagnosis-level WGS counts were not available in supplied files
Exonic	hsa04217	Necroptosis - Homo sapiens (human)	2	Attention-deficit/hyperactivity disorder;Other neurodegenerative diseases	0.0132884	Attention-deficit/hyperactivity disorder:0.02463;Other neurodegenerative diseases:0.001948	65	0.386905		1	0	1	0	0	0.5	0.5	No	No	Yes	7770	92	15448	Large (>=1000);Small (50-199)	Available count is aggregated from ICD-level patient counts in Supplementary Table 2B; diagnosis-level WGS counts were not available in supplied files
Exonic	hsa03440	Homologous recombination - Homo sapiens (human)	2	Phobic anxiety disorders;Migraine	0.0104526	Migraine:0.01466;Phobic anxiety disorders:0.006248	23	0.560976	Cannabidiol (Epidiolex)(A,A);Cobimetinib(A,A);PLX5622 (CSF1R inhibitor; preclinical)(C,C);Vandetanib(A,B)	1	1	0	0	0	0.5	0	No	No	Yes	5639.5	822	10457	Large (>=1000);Moderate (200-999)	Available count is aggregated from ICD-level patient counts in Supplementary Table 2B; diagnosis-level WGS counts were not available in supplied files
Exonic	hsa04974	Protein digestion and absorption - Homo sapiens (human)	2	Other psychological development disorders;Unspecified organic mental disorder	0.0101692	Other psychological development disorders:0.01764;Unspecified organic mental disorder:0.002695	55	0.52381		1	0	1	0	0	0.5	0.5	No	No	Yes	4807	112	9502	Large (>=1000);Small (50-199)	Available count is aggregated from ICD-level patient counts in Supplementary Table 2B; diagnosis-level WGS counts were not available in supplied files
Exonic	hsa04082	Neuroactive ligand signaling - Homo sapiens (human)	2	Attention-deficit/hyperactivity disorder;Cerebral aneurysm	0.00998986	Attention-deficit/hyperactivity disorder:0.01797;Cerebral aneurysm:0.002005	103	0.517588	ACTH (repository corticotropin)(A,A);Bumetanide (nanoformulated; preclinical)(C,C);Intravenous AAV-MeCP2 (preclinical; toxicity signal)(C,C);Levetiracetam(A,A);scAAV9.P546.MeCP2 (preclinical platform)(C,C)	1	0	0	1	0	0.5	0.5	No	No	Yes	7742.5	37	15448	Large (>=1000);Very small (<50)	Available count is aggregated from ICD-level patient counts in Supplementary Table 2B; diagnosis-level WGS counts were not available in supplied files
Exonic	hsa04713	Circadian entrainment - Homo sapiens (human)	2	Other childhood-onset behavioral/emotional disorders;Unspecified mood disorder	0.00939804	Other childhood-onset behavioral/emotional disorders:0.0108;Unspecified mood disorder:0.007999	56	0.57732	AAV9.Syn.hCDKL5 (preclinical)(C,C);ACTH (repository corticotropin)(A,A);Levetiracetam(A,A);scAAV9.P546.MeCP2 (preclinical platform)(C,C)	2	0	0	0	0	1	0	Yes	No	Yes	2404	1015	3793	Large (>=1000)	Available count is aggregated from ICD-level patient counts in Supplementary Table 2B; diagnosis-level WGS counts were not available in supplied files
Exonic	hsa03460	Fanconi anemia pathway - Homo sapiens (human)	2	Attention-deficit/hyperactivity disorder;Gender identity disorder of childhood	0.00843182	Attention-deficit/hyperactivity disorder:0.01517;Gender identity disorder of childhood:0.001692	26	0.472727	Cannabidiol (Epidiolex)(A,A);Cobimetinib(A,A);Erdafitinib(A,B);PLX5622 (CSF1R inhibitor; preclinical)(C,C)	1	1	0	0	0	0.5	0	No	No	Yes	7845	242	15448	Large (>=1000);Moderate (200-999)	Available count is aggregated from ICD-level patient counts in Supplementary Table 2B; diagnosis-level WGS counts were not available in supplied files
Exonic	hsa04140	Autophagy - animal - Homo sapiens (human)	2	Anxiety disorders;Other cerebral infarction	0.00816819	Anxiety disorders:0.01512;Other cerebral infarction:0.001212	86	0.508876	Dabrafenib(A,B);Encorafenib(A,B);Metformin(B,B);Ponatinib(A,B);Pregabalin(A,A)	1	0	0	1	0	0.5	0.5	No	No	Yes	5339	33	10645	Large (>=1000);Very small (<50)	Available count is aggregated from ICD-level patient counts in Supplementary Table 2B; diagnosis-level WGS counts were not available in supplied files
Exonic	hsa04742	Taste transduction - Homo sapiens (human)	2	Down syndrome;Psychological and behavioral factors associated with disorders or diseases classified elsewhere	0.00677218	Down syndrome:0.01027;Psychological and behavioral factors associated with disorders or diseases classified elsewhere:0.003278	43	0.5		0	0	1	0	1	0	1	No	Yes	Yes	143	143	143	Small (50-199);Unavailable	Available count is aggregated from ICD-level patient counts in Supplementary Table 2B; diagnosis-level WGS counts were not available in supplied files
Exonic	hsa05171	Coronavirus disease - COVID-19 - Homo sapiens (human)	2	Post-traumatic stress disorder;Nontraumatic intracranial hemorrhage	0.00539854	Post-traumatic stress disorder:0.008806;Nontraumatic intracranial hemorrhage:0.001991	90	0.378151	Axitinib(A,B);Dimethyl fumarate (Tecfidera)(A,A);Ponesimod (Ponvory)(A,A);Venetoclax(A,B)	1	0	1	0	0	0.5	0.5	No	No	Yes	655	116	1194	Large (>=1000);Small (50-199)	Available count is aggregated from ICD-level patient counts in Supplementary Table 2B; diagnosis-level WGS counts were not available in supplied files
Exonic	hsa04932	Non-alcoholic fatty liver disease - Homo sapiens (human)	2	Intellectual disability;Cerebral aneurysm	0.0051602	Intellectual disability:0.008878;Cerebral aneurysm:0.001442	68	0.433121	Dabrafenib + Trametinib(A,A);Glatiramer acetate (Copaxone/Glatopa)(A,A);Ipilimumab(A,B);Palbociclib(A,B)	1	0	0	1	0	0.5	0.5	No	No	Yes	1460	37	2883	Large (>=1000);Very small (<50)	Available count is aggregated from ICD-level patient counts in Supplementary Table 2B; diagnosis-level WGS counts were not available in supplied files
Exonic	hsa05162	Measles - Homo sapiens (human)	2	Obsessive-compulsive disorder;Tic disorders (incl. Tourette)	0.00500096	Tic disorders (incl. Tourette):0.005824;Obsessive-compulsive disorder:0.004178	66	0.47482	Lenvatinib(A,B);Ozanimod (Zeposia)(A,A);Tazemetostat(A,B);Teriflunomide (Aubagio)(A,A)	2	0	0	0	0	1	0	Yes	No	Yes	1804	1596	2012	Large (>=1000)	Available count is aggregated from ICD-level patient counts in Supplementary Table 2B; diagnosis-level WGS counts were not available in supplied files
Exonic	hsa01232	Nucleotide metabolism - Homo sapiens (human)	2	Other congenital malformations of brain;Ataxia following unspecified cerebrovascular disease	0.00485118	Other congenital malformations of brain:0.007666;Ataxia following unspecified cerebrovascular disease:0.002036	41	0.482353	Cenobamate(A,A);Dasatinib(A,B);Entrectinib(A,B);Tepotinib(A,A)	1	0	0	1	0	0.5	0.5	No	No	Yes	536	47	1025	Large (>=1000);Very small (<50)	Available count is aggregated from ICD-level patient counts in Supplementary Table 2B; diagnosis-level WGS counts were not available in supplied files
Exonic	hsa04261	Adrenergic signaling in cardiomyocytes - Homo sapiens (human)	2	Childhood emotional/social disorders;Unspecified behavioral syndromes associated with physiological disturbances and physical factors	0.00449155	Childhood emotional/social disorders:0.006978;Unspecified behavioral syndromes associated with physiological disturbances and physical factors:0.002005	78	0.506494		0	1	1	0	0	0	0.5	No	No	Yes	547	148	946	Moderate (200-999);Small (50-199)	Available count is aggregated from ICD-level patient counts in Supplementary Table 2B; diagnosis-level WGS counts were not available in supplied files
Exonic	hsa04510	Focal adhesion - Homo sapiens (human)	2	Other neurotic disorders;Reduction deformities of brain	0.00415495	Other neurotic disorders:0.005403;Reduction deformities of brain:0.002907	112	0.551724	Bumetanide (nanoformulated; preclinical)(C,C);Pembrolizumab(A,B);Pemigatinib(A,B);Stiripentol(A,A)	0	2	0	0	0	0	0	No	No	Yes	418	398	438	Moderate (200-999)	Available count is aggregated from ICD-level patient counts in Supplementary Table 2B; diagnosis-level WGS counts were not available in supplied files
Exonic	hsa04152	AMPK signaling pathway - Homo sapiens (human)	2	Sleep disorders;Neoplasm of uncertain behavior of CNS	0.00412734	Sleep disorders:0.006399;Neoplasm of uncertain behavior of CNS:0.001856	64	0.52459	Asciminib(A,B);Cobimetinib(A,B);Ethosuximide(A,A);Metformin(B,B);Trametinib(A,B)	1	0	1	0	0	0.5	0.5	No	No	Yes	614.5	117	1112	Large (>=1000);Small (50-199)	Available count is aggregated from ICD-level patient counts in Supplementary Table 2B; diagnosis-level WGS counts were not available in supplied files
Exonic	hsa05170	Human immunodeficiency virus 1 infection - Homo sapiens (human)	2	Phobic anxiety disorders;Nontraumatic subarachnoid hemorrhage	0.00378207	Phobic anxiety disorders:0.005693;Nontraumatic subarachnoid hemorrhage:0.001871	95	0.443925	Axitinib(A,B);Dimethyl fumarate (Tecfidera)(A,A);Ponesimod (Ponvory)(A,A);Venetoclax(A,B)	0	1	1	0	0	0	0.5	No	No	Yes	437	52	822	Moderate (200-999);Small (50-199)	Available count is aggregated from ICD-level patient counts in Supplementary Table 2B; diagnosis-level WGS counts were not available in supplied files
Exonic	hsa04120	Ubiquitin mediated proteolysis - Homo sapiens (human)	2	Childhood emotional/social disorders;Cerebral aneurysm	0.00357221	Childhood emotional/social disorders:0.005967;Cerebral aneurysm:0.001178	74	0.521127	Dabrafenib(A,B);Gabapentin(A,A);Ponatinib(A,B);Vemurafenib(A,B)	0	1	0	1	0	0	0.5	No	No	Yes	491.5	37	946	Moderate (200-999);Very small (<50)	Available count is aggregated from ICD-level patient counts in Supplementary Table 2B; diagnosis-level WGS counts were not available in supplied files
Exonic	hsa04518	Integrin signaling - Homo sapiens (human)	2	Mental disorders due to brain dysfunction;Unspecified organic mental disorder	0.00342648	Mental disorders due to brain dysfunction:0.004354;Unspecified organic mental disorder:0.002499	87	0.564935		0	1	1	0	0	0	0.5	No	No	Yes	339	112	566	Moderate (200-999);Small (50-199)	Available count is aggregated from ICD-level patient counts in Supplementary Table 2B; diagnosis-level WGS counts were not available in supplied files
Exonic	hsa04666	Fc gamma R-mediated phagocytosis - Homo sapiens (human)	2	Malignant neoplasm of other parts of CNS;Other neurodegenerative diseases	0.00286693	Malignant neoplasm of other parts of CNS:0.003292;Other neurodegenerative diseases:0.002442	50	0.505051	Minocycline(B,B)	0	1	1	0	0	0	0.5	No	No	Yes	232.5	92	373	Moderate (200-999);Small (50-199)	Available count is aggregated from ICD-level patient counts in Supplementary Table 2B; diagnosis-level WGS counts were not available in supplied files
Exonic	hsa05321	Inflammatory bowel disease - Homo sapiens (human)	2	Arnold-Chiari malformation;Intermittent explosive disorder	0.00265401	Intermittent explosive disorder:0.002858;Arnold-Chiari malformation:0.00245	31	0.469697	SYNGAP1 splice-switching oligonucleotide (preclinical)(C,C);Temsirolimus(A,B);Valproate / Divalproex(A,A);Vemurafenib(A,B)	0	1	1	0	0	0	0.5	No	No	Yes	240.5	71	410	Moderate (200-999);Small (50-199)	Available count is aggregated from ICD-level patient counts in Supplementary Table 2B; diagnosis-level WGS counts were not available in supplied files
Exonic	hsa04110	Cell cycle - Homo sapiens (human)	2	Hemiplegia and hemiparesis following unspecified cerebrovascular disease affecting unspecified side;Moyamoya disease	0.00262416	Hemiplegia and hemiparesis following unspecified cerebrovascular disease affecting unspecified side:0.002708;Moyamoya disease:0.002541	76	0.481013	Abemaciclib(A,B);Binimetinib(A,A);Erdafitinib(A,B);Fenfluramine (Fintepla)(A,A);Palbociclib(A,B);Ribociclib(A,B)	0	1	1	0	0	0	0.5	No	No	Yes	131	60	202	Moderate (200-999);Small (50-199)	Available count is aggregated from ICD-level patient counts in Supplementary Table 2B; diagnosis-level WGS counts were not available in supplied files
Exonic	hsa04213	Longevity regulating pathway - multiple species - Homo sapiens (human)	2	Malignant neoplasm of other parts of CNS;Benign neoplasm of pituitary/craniopharyngeal region	0.00243373	Malignant neoplasm of other parts of CNS:0.002965;Benign neoplasm of pituitary/craniopharyngeal region:0.001902	36	0.580645		0	1	1	0	0	0	0.5	No	No	Yes	256.5	140	373	Moderate (200-999);Small (50-199)	Available count is aggregated from ICD-level patient counts in Supplementary Table 2B; diagnosis-level WGS counts were not available in supplied files
Exonic	hsa04978	Mineral absorption - Homo sapiens (human)	2	Malignant neoplasm of other parts of CNS;Septo-optic dysplasia	0.00223092	Malignant neoplasm of other parts of CNS:0.002981;Septo-optic dysplasia:0.001481	32	0.52459		0	1	1	0	0	0	0.5	No	No	Yes	217.5	62	373	Moderate (200-999);Small (50-199)	Available count is aggregated from ICD-level patient counts in Supplementary Table 2B; diagnosis-level WGS counts were not available in supplied files
Exonic	hsa04979	Cholesterol metabolism - Homo sapiens (human)	2	Impulse disorder;Other speech and language deficits following unspecified cerebrovascular disease	0.00210517	Impulse disorder:0.002244;Other speech and language deficits following unspecified cerebrovascular disease:0.001966	33	0.647059	CRISPR/Cas9 targeting Ube3a-ATS (preclinical)(C,C);Duvelisib(A,B);Trastuzumab deruxtecan(A,B);Zonisamide(A,A)	0	0	1	1	0	0	1	No	Yes	Yes	82.5	42	123	Small (50-199);Very small (<50)	Available count is aggregated from ICD-level patient counts in Supplementary Table 2B; diagnosis-level WGS counts were not available in supplied files
Exonic	hsa04380	Osteoclast differentiation - Homo sapiens (human)	2	Arnold-Chiari malformation;Occlusion and stenosis of unspecified cerebral artery	0.00207268	Occlusion and stenosis of unspecified cerebral artery:0.002208;Arnold-Chiari malformation:0.001937	71	0.496503		0	1	1	0	0	0	0.5	No	No	Yes	235	60	410	Moderate (200-999);Small (50-199)	Available count is aggregated from ICD-level patient counts in Supplementary Table 2B; diagnosis-level WGS counts were not available in supplied files
Exonic	hsa04142	Lysosome - Homo sapiens (human)	2	Hemiplegia and hemiparesis following unspecified cerebrovascular disease affecting left dominant side;Moyamoya disease	0.00188889	Moyamoya disease:0.001963;Hemiplegia and hemiparesis following unspecified cerebrovascular disease affecting left dominant side:0.001815	58	0.43609	Asciminib(A,B);Encorafenib(A,B);Pregabalin(A,A);Trametinib(A,B)	0	0	2	0	0	0	1	No	Yes	Yes	61	60	62	Small (50-199)	Available count is aggregated from ICD-level patient counts in Supplementary Table 2B; diagnosis-level WGS counts were not available in supplied files
Exonic	hsa04721	Synaptic vesicle cycle - Homo sapiens (human)	2	Gender identity disorder;Gender identity disorder of childhood	0.00150681	Gender identity disorder of childhood:0.001537;Gender identity disorder:0.001476	38	0.481013	Donanemab (Kisunla)(A,A);Propranolol(B,B);Tofersen (Qalsody)(A,A);Trofinetide (Daybue)(A,A);Xanomeline/Trospium (Cobenfy)(A,A);Zavegepant (Zavzpret)(A,A)	0	1	1	0	0	0	0.5	No	No	Yes	210.5	179	242	Moderate (200-999);Small (50-199)	Available count is aggregated from ICD-level patient counts in Supplementary Table 2B; diagnosis-level WGS counts were not available in supplied files
Exonic	hsa01240	Biosynthesis of cofactors - Homo sapiens (human)	2	Cerebral vascular malformations;Malignant neoplasm of pineal gland	0.00144227	Cerebral vascular malformations:0.001612;Malignant neoplasm of pineal gland:0.001273	75	0.487013	Cenobamate(A,A);Entrectinib(A,B);Nilotinib(A,B);Tepotinib(A,A)	0	0	1	1	0	0	1	No	Yes	Yes	100	30	170	Small (50-199);Very small (<50)	Available count is aggregated from ICD-level patient counts in Supplementary Table 2B; diagnosis-level WGS counts were not available in supplied files
Regulatory	hsa05310	Asthma - Homo sapiens (human)	41	Malignant neoplasm of brain;Eating disorders;Sleep disorders;Spina bifida;Other childhood-onset behavioral/emotional disorders;Anxiety disorders;Attention-deficit/hyperactivity disorder;Dissociative/conversion disorders;Intellectual disability;Specific learning disorders;Malignant neoplasm of other parts of CNS;Other disorders of brain;Phobic anxiety disorders;Somatoform disorders;Arnold-Chiari m…	0.00718417	Migraine:0.043457;Attention-deficit/hyperactivity disorder:0.026132;Anxiety disorders:0.017702;Down syndrome:0.016927;Other childhood-onset behavioral/emotional disorders:0.015401;Congenital hydrocephalus:0.01364;Other disorders of brain:0.011412;Other congenital malformations of brain:0.010266;Eating disorders:0.0098454;Specific learning disorders:0.0094718	10	0.3125		16	6	16	2	1	0.4	0.45	No	No	Yes	391.5	30	15448	Large (>=1000);Moderate (200-999);Small (50-199);Very small (<50);Unavailable	Available count is aggregated from ICD-level patient counts in Supplementary Table 2B; diagnosis-level WGS counts were not available in supplied files
Regulatory	hsa00220	Arginine biosynthesis - Homo sapiens (human)	40	Malignant neoplasm of brain;Eating disorders;Spina bifida;Tic disorders (incl. Tourette);Malignant neoplasm of other parts of CNS;Other disorders of brain;Arnold-Chiari malformation;Bipolar disorder;Mental disorders due to brain dysfunction;Neurocutaneous syndromes (other);Persistent mood disorders (dysthymia/cyclothymia);Cerebral vascular malformations;Neoplasm of uncertain behavior of CNS;Other…	0.00469969	Other disorders of brain:0.019658;Stress-related and adjustment disorders:0.011759;Other congenital malformations of brain:0.0115;Down syndrome:0.010741;Eating disorders:0.010179;Other psychological development disorders:0.0096261;Personality/behavior disorders due to brain disease:0.0088061;Other cerebrovascular disease:0.0076945;Persistent mood disorders (dysthymia/cyclothymia):0.007425;Bipolar…	9	0.391304	Alpelisib(B,B);Avelumab(A,B);Clobazam(A,A);Natalizumab (Tysabri)(A,A)	9	11	13	6	1	0.230769	0.487179	No	No	Yes	202	31	9502	Large (>=1000);Moderate (200-999);Small (50-199);Very small (<50);Unavailable	Available count is aggregated from ICD-level patient counts in Supplementary Table 2B; diagnosis-level WGS counts were not available in supplied files
Regulatory	hsa00982	Drug metabolism - cytochrome P450 - Homo sapiens (human)	38	Sleep disorders;Spina bifida;Conduct disorder;Dissociative/conversion disorders;Intellectual disability;Malignant neoplasm of other parts of CNS;Other disorders of brain;Somatoform disorders;Arnold-Chiari malformation;Benign neoplasm of CNS;Congenital hydrocephalus;Neurofibromatosis;Benign neoplasm of pituitary/craniopharyngeal region;Cerebral vascular malformations;Nontraumatic intracerebral hem…	0.0062367	Conduct disorder:0.030946;Intellectual disability:0.021005;Other cerebrovascular disease:0.013782;Other disorders of brain:0.013614;Major depressive disorder:0.013486;Sleep disorders:0.010955;Cognitive deficits following unspecified cerebrovascular disease:0.0093848;Unspecified symptoms and signs involving cognitive functions following unspecified cerebrovascular disease:0.0093741;Unspecified moo…	19	0.260274	Brigatinib(A,A);Imatinib(A,B);Lamotrigine(A,A);Lorlatinib (ROS1)(A,B)	11	9	13	5	0	0.289474	0.473684	No	No	Yes	256	33	11004	Large (>=1000);Moderate (200-999);Small (50-199);Very small (<50)	Available count is aggregated from ICD-level patient counts in Supplementary Table 2B; diagnosis-level WGS counts were not available in supplied files
Regulatory	hsa00920	Sulfur metabolism - Homo sapiens (human)	36	Developmental speech/language disorders;Malignant neoplasm of brain;Anxiety disorders;Attention-deficit/hyperactivity disorder;Dissociative/conversion disorders;Malignant neoplasm of other parts of CNS;Other disorders of brain;Arnold-Chiari malformation;Bipolar disorder;Mental disorders due to brain dysfunction;Neurofibromatosis;Migraine;Cerebral vascular malformations;Neoplasm of uncertain behav…	0.00639891	Major depressive disorder:0.02874;Migraine:0.027175;Anxiety disorders:0.023176;Stress-related and adjustment disorders:0.020075;Developmental speech/language disorders:0.019219;Attention-deficit/hyperactivity disorder:0.015188;Other disorders of brain:0.010381;Bipolar disorder:0.010248;Malignant neoplasm of brain:0.0071606;Mental disorders due to brain dysfunction:0.0067365	8	0.8	Brigatinib(A,A);Eslicarbazepine(A,A);Imatinib(A,B);Repotrectinib(A,A)	11	10	11	4	0	0.305556	0.416667	No	No	Yes	267	38	18612	Large (>=1000);Moderate (200-999);Small (50-199);Very small (<50)	Available count is aggregated from ICD-level patient counts in Supplementary Table 2B; diagnosis-level WGS counts were not available in supplied files
Regulatory	hsa05332	Graft-versus-host disease - Homo sapiens (human)	34	Malignant neoplasm of brain;Eating disorders;Dissociative/conversion disorders;Malignant neoplasm of other parts of CNS;Phobic anxiety disorders;Somatoform disorders;Benign neoplasm of CNS;Bipolar disorder;Congenital hydrocephalus;Neurocutaneous syndromes (other);Neurofibromatosis;Migraine;Nontraumatic intracerebral hemorrhage;Other congenital malformations of brain;Post-traumatic stress disorder…	0.00843507	Major depressive disorder:0.049143;Eating disorders:0.023553;Migraine:0.018675;Other congenital malformations of brain:0.016877;Malignant neoplasm of brain:0.016369;Mental disorder:0.016349;Benign neoplasm of CNS:0.01452;Malignant neoplasm of other parts of CNS:0.011444;Personality/behavior disorders due to brain disease:0.010838;Somatoform disorders:0.010559	16	0.355556	Dordaviprone (Modeyso)(A,A);Ipilimumab(A,B);Ocrelizumab (Ocrevus)(A,A);Palbociclib(A,B)	9	11	12	2	0	0.264706	0.411765	No	No	Yes	311	30	11004	Large (>=1000);Moderate (200-999);Small (50-199);Very small (<50)	Available count is aggregated from ICD-level patient counts in Supplementary Table 2B; diagnosis-level WGS counts were not available in supplied files
Regulatory	hsa05330	Allograft rejection - Homo sapiens (human)	33	Developmental speech/language disorders;Attention-deficit/hyperactivity disorder;Conduct disorder;Obsessive-compulsive disorder;Specific learning disorders;Tic disorders (incl. Tourette);Other disorders of brain;Bipolar disorder;Persistent mood disorders (dysthymia/cyclothymia);Cerebral vascular malformations;Neoplasm of uncertain behavior of CNS;Nontraumatic intracerebral hemorrhage;Personality …	0.00939051	Specific learning disorders:0.052367;Conduct disorder:0.045304;Developmental speech/language disorders:0.025478;Attention-deficit/hyperactivity disorder:0.021433;Persistent mood disorders (dysthymia/cyclothymia):0.019669;Other disorders of brain:0.01685;Bipolar disorder:0.013375;Personality disorders:0.011641;Obsessive-compulsive disorder:0.010353;Tic disorders (incl. Tourette):0.0096128	15	0.384615		8	6	14	5	0	0.242424	0.575758	No	No	Yes	148	37	18612	Large (>=1000);Moderate (200-999);Small (50-199);Very small (<50)	Available count is aggregated from ICD-level patient counts in Supplementary Table 2B; diagnosis-level WGS counts were not available in supplied files
Regulatory	hsa00430	Taurine and hypotaurine metabolism - Homo sapiens (human)	33	Sleep disorders;Other childhood-onset behavioral/emotional disorders;Childhood emotional/social disorders;Conduct disorder;Dissociative/conversion disorders;Specific learning disorders;Congenital hydrocephalus;Neurocutaneous syndromes (other);Persistent mood disorders (dysthymia/cyclothymia);Neoplasm of uncertain behavior of CNS;Nontraumatic intracerebral hemorrhage;Other congenital malformations…	0.00573828	Specific learning disorders:0.019031;Conduct disorder:0.016399;Microcephaly:0.015765;Other childhood-onset behavioral/emotional disorders:0.013612;Other psychological development disorders:0.013032;Persistent mood disorders (dysthymia/cyclothymia):0.011316;Congenital hydrocephalus:0.0084952;Dissociative/conversion disorders:0.007499;Childhood emotional/social disorders:0.0072487;Personality/behav…	8	0.470588	Cetuximab(A,B);Gefitinib(A,A);Phenobarbital(A,A);Sonidegib(A,B)	11	9	12	1	0	0.333333	0.393939	No	No	Yes	274	31	9502	Large (>=1000);Moderate (200-999);Small (50-199);Very small (<50)	Available count is aggregated from ICD-level patient counts in Supplementary Table 2B; diagnosis-level WGS counts were not available in supplied files
Regulatory	hsa00591	Linoleic acid metabolism - Homo sapiens (human)	29	Developmental speech/language disorders;Spina bifida;Other childhood-onset behavioral/emotional disorders;Anxiety disorders;Attention-deficit/hyperactivity disorder;Childhood emotional/social disorders;Conduct disorder;Dissociative/conversion disorders;Specific learning disorders;Phobic anxiety disorders;Arnold-Chiari malformation;Bipolar disorder;Congenital hydrocephalus;Migraine;Other congenita…	0.0106236	Major depressive disorder:0.045316;Migraine:0.038703;Attention-deficit/hyperactivity disorder:0.032508;Anxiety disorders:0.028476;Post-traumatic stress disorder:0.018513;Specific learning disorders:0.017025;Developmental speech/language disorders:0.014151;Other childhood-onset behavioral/emotional disorders:0.01367;Conduct disorder:0.013256;Unspecified mood disorder:0.012953	18	0.6	Fam-trastuzumab deruxtecan(A,B);Fosphenytoin(A,A);Lorlatinib(A,B);Sunitinib(A,B)	14	5	6	3	1	0.5	0.321429	No	No	Yes	980.5	38	18612	Large (>=1000);Moderate (200-999);Small (50-199);Very small (<50);Unavailable	Available count is aggregated from ICD-level patient counts in Supplementary Table 2B; diagnosis-level WGS counts were not available in supplied files
Regulatory	hsa00130	Ubiquinone and other terpenoid-quinone biosynthesis - Homo sapiens (human)	28	Malignant neoplasm of brain;Other childhood-onset behavioral/emotional disorders;Attention-deficit/hyperactivity disorder;Specific learning disorders;Autism spectrum disorder;Malignant neoplasm of other parts of CNS;Benign neoplasm of CNS;Bipolar disorder;Cerebral vascular malformations;Post-traumatic stress disorder;Aphasia following unspecified cerebrovascular disease;Cerebral aneurysm;Cerebral…	0.00631133	Attention-deficit/hyperactivity disorder:0.050817;Autism spectrum disorder:0.019605;Bipolar disorder:0.016021;Specific learning disorders:0.014821;Other childhood-onset behavioral/emotional disorders:0.010839;Post-traumatic stress disorder:0.0087811;Developmental motor coordination disorder:0.0052973;Other cerebrovascular vasospasm and vasoconstriction:0.0046111;Cerebral infarction due to unspeci…	5	0.416667	Alpelisib(B,B);Durvalumab(A,B);Lorazepam (IV)(A,A);Natalizumab (Tysabri)(A,A)	7	6	13	2	0	0.25	0.535714	No	No	Yes	156.5	37	15448	Large (>=1000);Moderate (200-999);Small (50-199);Very small (<50)	Available count is aggregated from ICD-level patient counts in Supplementary Table 2B; diagnosis-level WGS counts were not available in supplied files
Regulatory	hsa00592	alpha-Linolenic acid metabolism - Homo sapiens (human)	27	Sleep disorders;Malignant neoplasm of other parts of CNS;Benign neoplasm of CNS;Mental disorders due to brain dysfunction;Neurocutaneous syndromes (other);Persistent mood disorders (dysthymia/cyclothymia);Benign neoplasm of pituitary/craniopharyngeal region;Personality disorders;Cerebral infarction;Cerebral infarction due to embolism of unspecified cerebral artery;Cerebral infarction due to unspe…	0.00433198	Persistent mood disorders (dysthymia/cyclothymia):0.014168;Mental disorders due to brain dysfunction:0.011879;Other neurotic disorders:0.0083718;Down syndrome:0.007768;Unspecified organic mental disorder:0.0076708;Personality disorders:0.0071505;Other cerebrovascular disease:0.0065239;Neurocutaneous syndromes (other):0.0062382;Unspecified behavioral syndromes associated with physiological disturb…	18	0.692308	Fam-trastuzumab deruxtecan(A,B);Fosphenytoin(A,A);Lorlatinib(A,B);Sunitinib(A,B)	2	8	13	3	1	0.0769231	0.615385	No	No	Yes	128	30	1171	Large (>=1000);Moderate (200-999);Small (50-199);Very small (<50);Unavailable	Available count is aggregated from ICD-level patient counts in Supplementary Table 2B; diagnosis-level WGS counts were not available in supplied files
Regulatory	hsa01212	Fatty acid metabolism - Homo sapiens (human)	26	Developmental speech/language disorders;Other childhood-onset behavioral/emotional disorders;Anxiety disorders;Childhood emotional/social disorders;Conduct disorder;Specific learning disorders;Tic disorders (incl. Tourette);Malignant neoplasm of other parts of CNS;Somatoform disorders;Benign neoplasm of CNS;Neurofibromatosis;Benign neoplasm of pituitary/craniopharyngeal region;Nontraumatic intrac…	0.00641748	Developmental speech/language disorders:0.03498;Conduct disorder:0.026681;Childhood emotional/social disorders:0.014736;Specific learning disorders:0.01159;Down syndrome:0.0099672;Neurofibromatosis:0.0085841;Other childhood-onset behavioral/emotional disorders:0.0080683;Other cerebrovascular disease:0.0074378;Anxiety disorders:0.0070984;Nontraumatic intracerebral hemorrhage:0.0043746	37	0.649123	Capmatinib(A,A);Ceritinib(A,A);Dasatinib(A,B);Lacosamide(A,A)	7	6	10	2	1	0.28	0.48	No	No	Yes	260	30	18612	Large (>=1000);Moderate (200-999);Small (50-199);Very small (<50);Unavailable	Available count is aggregated from ICD-level patient counts in Supplementary Table 2B; diagnosis-level WGS counts were not available in supplied files
Regulatory	hsa00051	Fructose and mannose metabolism - Homo sapiens (human)	26	Spina bifida;Other childhood-onset behavioral/emotional disorders;Intellectual disability;Specific learning disorders;Autism spectrum disorder;Other disorders of brain;Arnold-Chiari malformation;Benign neoplasm of CNS;Congenital hydrocephalus;Mental disorders due to brain dysfunction;Neurocutaneous syndromes (other);Neoplasm of uncertain behavior of CNS;Stress-related and adjustment disorders;Aph…	0.00509558	Stress-related and adjustment disorders:0.017353;Autism spectrum disorder:0.013922;Other disorders of brain:0.013444;Intellectual disability:0.012045;Other childhood-onset behavioral/emotional disorders:0.010481;Specific learning disorders:0.0099159;Cerebral infarction due to unspecified occlusion or stenosis of unspecified cerebral artery:0.0055043;Microcephaly:0.0054353;Unspecified mood disorde…	17	0.485714	Atezolizumab(A,B);Cladribine (Mavenclad)(A,A);Midazolam (Nayzilam/IV)(A,A);Rucaparib(A,B)	10	8	5	3	0	0.384615	0.307692	No	No	Yes	343	33	6150	Large (>=1000);Moderate (200-999);Small (50-199);Very small (<50)	Available count is aggregated from ICD-level patient counts in Supplementary Table 2B; diagnosis-level WGS counts were not available in supplied files
Regulatory	hsa04215	Apoptosis - multiple species - Homo sapiens (human)	26	Eating disorders;Sleep disorders;Other childhood-onset behavioral/emotional disorders;Dissociative/conversion disorders;Tic disorders (incl. Tourette);Other disorders of brain;Somatoform disorders;Benign neoplasm of CNS;Benign neoplasm of pituitary/craniopharyngeal region;Other psychological development disorders;Personality disorders;Aphasia following unspecified cerebrovascular disease;Ataxia f…	0.00342986	Other childhood-onset behavioral/emotional disorders:0.011459;Other psychological development disorders:0.0093096;Unspecified mood disorder:0.0080404;Sleep disorders:0.0068814;Other disorders of brain:0.0052868;Personality/behavior disorders due to brain disease:0.004877;Eating disorders:0.0039653;Tic disorders (incl. Tourette):0.0034522;Other neurotic disorders:0.0033368;Dissociative/conversion …	17	0.53125	Cobimetinib(A,A);Ethosuximide(A,A);Trametinib(A,B);Venetoclax(A,B)	8	7	7	4	0	0.307692	0.423077	No	No	Yes	297.5	31	9502	Large (>=1000);Moderate (200-999);Small (50-199);Very small (<50)	Available count is aggregated from ICD-level patient counts in Supplementary Table 2B; diagnosis-level WGS counts were not available in supplied files
Regulatory	hsa00340	Histidine metabolism - Homo sapiens (human)	25	Developmental speech/language disorders;Sleep disorders;Other childhood-onset behavioral/emotional disorders;Anxiety disorders;Conduct disorder;Intellectual disability;Obsessive-compulsive disorder;Benign neoplasm of CNS;Congenital hydrocephalus;Mental disorders due to brain dysfunction;Nontraumatic intracerebral hemorrhage;Cognitive deficits following unspecified cerebrovascular disease;Delirium…	0.00538837	Other childhood-onset behavioral/emotional disorders:0.01554;Unspecified mood disorder:0.014872;Anxiety disorders:0.013792;Conduct disorder:0.012075;Developmental speech/language disorders:0.0114;Intellectual disability:0.010646;Congenital hydrocephalus:0.0086919;Mental disorders due to brain dysfunction:0.0058608;Sleep disorders:0.0051408;Other neurotic disorders:0.0045335	13	0.590909	Alteplase (tPA)(A,A);Clonazepam(A,A);Mitoxantrone(A,A);Vismodegib(A,B)	9	6	9	1	0	0.36	0.4	No	No	Yes	335	42	18612	Large (>=1000);Moderate (200-999);Small (50-199);Very small (<50)	Available count is aggregated from ICD-level patient counts in Supplementary Table 2B; diagnosis-level WGS counts were not available in supplied files
Regulatory	hsa00061	Fatty acid biosynthesis - Homo sapiens (human)	25	Malignant neoplasm of brain;Eating disorders;Spina bifida;Intellectual disability;Obsessive-compulsive disorder;Other disorders of brain;Bipolar disorder;Persistent mood disorders (dysthymia/cyclothymia);Other congenital malformations of brain;Major depressive disorder;Cerebral infarction;Cerebral infarction due to embolism of unspecified cerebral artery;Cerebral infarction due to unspecified occ…	0.00487613	Major depressive disorder:0.014441;Other disorders of brain:0.012795;Intellectual disability:0.0095784;Persistent mood disorders (dysthymia/cyclothymia):0.0092874;Cerebral infarction due to unspecified occlusion or stenosis of unspecified cerebral artery:0.007965;Microcephaly:0.0068572;Cerebral infarction:0.0067444;Eating disorders:0.0067229;Other congenital malformations of brain:0.0056303;Bipol…	14	0.777778	Cladribine (Mavenclad)(A,A);Durvalumab(A,B);Midazolam (Nayzilam/IV)(A,A);Rucaparib(A,B)	10	6	6	3	0	0.4	0.36	No	No	Yes	398	31	11004	Large (>=1000);Moderate (200-999);Small (50-199);Very small (<50)	Available count is aggregated from ICD-level patient counts in Supplementary Table 2B; diagnosis-level WGS counts were not available in supplied files
Regulatory	hsa05410	Hypertrophic cardiomyopathy - Homo sapiens (human)	25	Developmental speech/language disorders;Other childhood-onset behavioral/emotional disorders;Childhood emotional/social disorders;Conduct disorder;Specific learning disorders;Tic disorders (incl. Tourette);Malignant neoplasm of other parts of CNS;Other disorders of brain;Phobic anxiety disorders;Neurofibromatosis;Cerebral vascular malformations;Neoplasm of uncertain behavior of CNS;Aphasia follow…	0.00450665	Developmental speech/language disorders:0.01813;Specific learning disorders:0.01437;Conduct disorder:0.01154;Other childhood-onset behavioral/emotional disorders:0.0078755;Childhood emotional/social disorders:0.0071598;Unspecified mood disorder:0.006179;Neurofibromatosis:0.0059325;Tic disorders (incl. Tourette):0.0056919;Other disorders of brain:0.0047391;Phobic anxiety disorders:0.0040596	68	0.686869		8	3	12	2	0	0.32	0.56	No	No	Yes	143	44	18612	Large (>=1000);Moderate (200-999);Small (50-199);Very small (<50)	Available count is aggregated from ICD-level patient counts in Supplementary Table 2B; diagnosis-level WGS counts were not available in supplied files
Regulatory	hsa00520	Amino sugar and nucleotide sugar metabolism - Homo sapiens (human)	24	Eating disorders;Sleep disorders;Conduct disorder;Intellectual disability;Specific learning disorders;Other disorders of brain;Phobic anxiety disorders;Somatoform disorders;Congenital hydrocephalus;Neurocutaneous syndromes (other);Benign neoplasm of pituitary/craniopharyngeal region;Neoplasm of uncertain behavior of CNS;Other congenital malformations of brain;Aphasia following unspecified cerebro…	0.00634732	Conduct disorder:0.02424;Specific learning disorders:0.020442;Unspecified mood disorder:0.015903;Congenital hydrocephalus:0.01185;Eating disorders:0.010396;Sleep disorders:0.009972;Mental disorder:0.0080853;Other disorders of brain:0.0077312;Intellectual disability:0.0064672;Other congenital malformations of brain:0.0061713	20	0.526316	Dacomitinib(A,A);Enasidenib(A,B);Necitumumab(A,B);Vigabatrin(A,A)	9	6	7	2	0	0.375	0.375	No	No	Yes	477.5	44	6437	Large (>=1000);Moderate (200-999);Small (50-199);Very small (<50)	Available count is aggregated from ICD-level patient counts in Supplementary Table 2B; diagnosis-level WGS counts were not available in supplied files
Regulatory	hsa03020	RNA polymerase - Homo sapiens (human)	24	Anxiety disorders;Childhood emotional/social disorders;Phobic anxiety disorders;Arnold-Chiari malformation;Benign neoplasm of CNS;Congenital hydrocephalus;Cerebral vascular malformations;Nontraumatic intracerebral hemorrhage;Personality disorders;Post-traumatic stress disorder;Aphasia following unspecified cerebrovascular disease;Ataxia following unspecified cerebrovascular disease;Cerebral infar…	0.00267842	Anxiety disorders:0.0078902;Childhood emotional/social disorders:0.0047451;Phobic anxiety disorders:0.0046285;Congenital hydrocephalus:0.004316;Post-traumatic stress disorder:0.0039258;Nontraumatic intracerebral hemorrhage:0.0038532;Hemiplegia and hemiparesis following unspecified cerebrovascular disease affecting unspecified side:0.0038046;Other cerebrovascular disease:0.0030852;Personality/beha…	16	0.470588	Acetazolamide(A,A);Adagrasib(A,B);Ado-trastuzumab emtansine(A,B);Fam-trastuzumab deruxtecan(A,B);Mitoxantrone(A,A);Rufinamide(A,A);SYNGAP1 splice-switching oligonucleotide (preclinical)(C,C);Sotorasib(A,B);Trastuzumab(A,B);Trastuzumab deruxtecan(A,B);Trastuzumab emtansine (T-DM1)(A,B);Vorasidenib(A,A);Vorasidenib (Voranigo)(A,A);Zonisamide(A,A)	3	10	9	2	0	0.125	0.458333	No	No	Yes	227	44	10645	Large (>=1000);Moderate (200-999);Small (50-199);Very small (<50)	Available count is aggregated from ICD-level patient counts in Supplementary Table 2B; diagnosis-level WGS counts were not available in supplied files
Regulatory	hsa00524	Neomycin, kanamycin and gentamicin biosynthesis - Homo sapiens (human)	23	Sleep disorders;Anxiety disorders;Childhood emotional/social disorders;Obsessive-compulsive disorder;Tic disorders (incl. Tourette);Malignant neoplasm of other parts of CNS;Neurofibromatosis;Migraine;Stress-related and adjustment disorders;Cerebrovascular disease;Congenital cerebral cysts;Dysphagia following unspecified cerebrovascular disease;Gender identity disorder of childhood;Nontraumatic in…	0.00680058	Anxiety disorders:0.025767;Childhood emotional/social disorders:0.018116;Neurofibromatosis:0.016531;Stress-related and adjustment disorders:0.016336;Migraine:0.011746;Tic disorders (incl. Tourette):0.011203;Sleep disorders:0.0081747;Other neurotic disorders:0.0066248;Psychological and behavioral factors associated with disorders or diseases classified elsewhere:0.0044855;Obsessive-compulsive diso…	5	1	Dacomitinib(A,A);Enasidenib(A,B);Necitumumab(A,B);Tiagabine(A,A)	7	5	6	5	0	0.304348	0.478261	No	No	Yes	242	31	10645	Large (>=1000);Moderate (200-999);Small (50-199);Very small (<50)	Available count is aggregated from ICD-level patient counts in Supplementary Table 2B; diagnosis-level WGS counts were not available in supplied files
Regulatory	hsa00980	Metabolism of xenobiotics by cytochrome P450 - Homo sapiens (human)	22	Eating disorders;Attention-deficit/hyperactivity disorder;Childhood emotional/social disorders;Specific learning disorders;Tic disorders (incl. Tourette);Autism spectrum disorder;Phobic anxiety disorders;Bipolar disorder;Mental disorders due to brain dysfunction;Persistent mood disorders (dysthymia/cyclothymia);Post-traumatic stress disorder;Major depressive disorder;Stress-related and adjustment…	0.0132563	Mental disorder:0.038799;Specific learning disorders:0.035501;Childhood emotional/social disorders:0.029566;Tic disorders (incl. Tourette):0.022098;Stress-related and adjustment disorders:0.019918;Attention-deficit/hyperactivity disorder:0.018218;Eating disorders:0.017823;Developmental motor coordination disorder:0.013922;Mental disorders due to brain dysfunction:0.013465;Autism spectrum disorder…	20	0.253165	Brigatinib(A,A);Imatinib(A,B);Lamotrigine(A,A);Lorlatinib (ROS1)(A,B)	10	7	5	0	0	0.454545	0.227273	No	No	Yes	884	54	15448	Large (>=1000);Moderate (200-999);Small (50-199)	Available count is aggregated from ICD-level patient counts in Supplementary Table 2B; diagnosis-level WGS counts were not available in supplied files
Regulatory	hsa01250	Biosynthesis of nucleotide sugars - Homo sapiens (human)	22	Malignant neoplasm of brain;Spina bifida;Dissociative/conversion disorders;Obsessive-compulsive disorder;Bipolar disorder;Mental disorders due to brain dysfunction;Neurofibromatosis;Migraine;Cerebral infarction;Congenital cerebral cysts;Corpus callosum malformations;Developmental motor coordination disorder;Down syndrome;Gender identity disorder;Gender identity disorder of childhood;Other impulse…	0.0065705	Migraine:0.058919;Down syndrome:0.016776;Developmental motor coordination disorder:0.0093451;Bipolar disorder:0.0073239;Mental disorders due to brain dysfunction:0.0055664;Neurofibromatosis:0.0046248;Malignant neoplasm of brain:0.0045772;Other impulse disorders:0.0044126;Obsessive-compulsive disorder:0.0040413;Trichotillomania:0.0039092	22	0.594595	Cenobamate(A,A);Entrectinib(A,A);Nilotinib(A,B);Tepotinib(A,A)	7	5	7	2	1	0.333333	0.428571	No	No	Yes	252	38	10457	Large (>=1000);Moderate (200-999);Small (50-199);Very small (<50);Unavailable	Available count is aggregated from ICD-level patient counts in Supplementary Table 2B; diagnosis-level WGS counts were not available in supplied files
Regulatory	hsa01523	Antifolate resistance - Homo sapiens (human)	22	Attention-deficit/hyperactivity disorder;Conduct disorder;Bipolar disorder;Nontraumatic intracerebral hemorrhage;Personality disorders;Cerebral infarction;Cerebral infarction due to unspecified occlusion or stenosis of unspecified cerebral artery;Cognitive deficits following unspecified cerebrovascular disease;Corpus callosum malformations;Developmental motor coordination disorder;Hemiplegia and …	0.0046728	Conduct disorder:0.025314;Attention-deficit/hyperactivity disorder:0.010527;Mental disorder:0.0089699;Cerebral infarction due to unspecified occlusion or stenosis of unspecified cerebral artery:0.0074845;Unspecified mood disorder:0.0061016;Developmental motor coordination disorder:0.0054787;Other cerebrovascular disease:0.0048512;Cerebral infarction:0.0042569;Hemiplegia and hemiparesis following …	20	0.666667		4	7	10	1	0	0.181818	0.5	No	No	Yes	181.5	44	15448	Large (>=1000);Moderate (200-999);Small (50-199);Very small (<50)	Available count is aggregated from ICD-level patient counts in Supplementary Table 2B; diagnosis-level WGS counts were not available in supplied files
Regulatory	hsa04122	Sulfur relay system - Homo sapiens (human)	21	Sleep disorders;Other childhood-onset behavioral/emotional disorders;Anxiety disorders;Attention-deficit/hyperactivity disorder;Childhood emotional/social disorders;Tic disorders (incl. Tourette);Autism spectrum disorder;Phobic anxiety disorders;Somatoform disorders;Bipolar disorder;Mental disorders due to brain dysfunction;Neurocutaneous syndromes (other);Migraine;Major depressive disorder;Impul…	0.007715	Attention-deficit/hyperactivity disorder:0.022601;Major depressive disorder:0.016143;Anxiety disorders:0.015174;Migraine:0.012946;Autism spectrum disorder:0.012874;Mental disorders due to brain dysfunction:0.01151;Other childhood-onset behavioral/emotional disorders:0.010757;Personality/behavior disorders due to brain disease:0.0077716;Unspecified organic mental disorder:0.0072988;Bipolar disorde…	6	0.75		8	7	6	0	0	0.380952	0.285714	No	No	Yes	634	59	15448	Large (>=1000);Moderate (200-999);Small (50-199)	Available count is aggregated from ICD-level patient counts in Supplementary Table 2B; diagnosis-level WGS counts were not available in supplied files
Regulatory	hsa00020	Citrate cycle (TCA cycle) - Homo sapiens (human)	21	Malignant neoplasm of brain;Anxiety disorders;Childhood emotional/social disorders;Autism spectrum disorder;Malignant neoplasm of other parts of CNS;Other disorders of brain;Benign neoplasm of CNS;Congenital hydrocephalus;Neurocutaneous syndromes (other);Neurofibromatosis;Neoplasm of uncertain behavior of CNS;Major depressive disorder;Cerebral infarction;Cerebral infarction due to unspecified occ…	0.0045848	Other disorders of brain:0.014236;Major depressive disorder:0.011881;Autism spectrum disorder:0.011721;Anxiety disorders:0.0097556;Childhood emotional/social disorders:0.0049929;Neurocutaneous syndromes (other):0.0039876;Malignant neoplasm of brain:0.003805;Cerebral infarction due to unspecified occlusion or stenosis of unspecified cerebral artery:0.0033196;Neurofibromatosis:0.003292;Malignant ne…	17	0.566667	Vorasidenib (Voranigo)(A,A)	7	9	5	0	0	0.333333	0.238095	No	No	Yes	351	59	11004	Large (>=1000);Moderate (200-999);Small (50-199)	Available count is aggregated from ICD-level patient counts in Supplementary Table 2B; diagnosis-level WGS counts were not available in supplied files
Regulatory	hsa05140	Leishmaniasis - Homo sapiens (human)	20	Malignant neoplasm of brain;Other childhood-onset behavioral/emotional disorders;Attention-deficit/hyperactivity disorder;Dissociative/conversion disorders;Intellectual disability;Obsessive-compulsive disorder;Specific learning disorders;Autism spectrum disorder;Benign neoplasm of CNS;Bipolar disorder;Benign neoplasm of pituitary/craniopharyngeal region;Nontraumatic intracerebral hemorrhage;Other…	0.00641918	Other psychological development disorders:0.021817;Other childhood-onset behavioral/emotional disorders:0.016961;Attention-deficit/hyperactivity disorder:0.013342;Autism spectrum disorder:0.012606;Developmental motor coordination disorder:0.010878;Specific learning disorders:0.009215;Intellectual disability:0.0081686;Bipolar disorder:0.005524;Nontraumatic intracerebral hemorrhage:0.0046703;Other …	37	0.468354		10	5	3	2	0	0.5	0.25	No	No	Yes	927	32	15448	Large (>=1000);Moderate (200-999);Small (50-199);Very small (<50)	Available count is aggregated from ICD-level patient counts in Supplementary Table 2B; diagnosis-level WGS counts were not available in supplied files
Regulatory	hsa04981	Folate transport and metabolism - Homo sapiens (human)	20	Malignant neoplasm of brain;Eating disorders;Childhood emotional/social disorders;Specific learning disorders;Malignant neoplasm of other parts of CNS;Benign neoplasm of CNS;Congenital hydrocephalus;Neurofibromatosis;Other psychological development disorders;Post-traumatic stress disorder;Aphasia following unspecified cerebrovascular disease;Cerebral aneurysm;Down syndrome;Hemiplegia and hemipare…	0.00610879	Other psychological development disorders:0.029354;Down syndrome:0.017001;Specific learning disorders:0.01692;Eating disorders:0.010357;Childhood emotional/social disorders:0.0072173;Malignant neoplasm of other parts of CNS:0.0045823;Microcephaly:0.0042683;Neurofibromatosis:0.0042438;Post-traumatic stress disorder:0.0041105;Congenital hydrocephalus:0.0038772	19	0.612903	SHANK3 3′-UTR antisense oligonucleotides (preclinical)(C,C);Temsirolimus(A,B);Trastuzumab emtansine (T-DM1)(A,B);Valproate / Divalproex(A,A)	8	4	5	2	1	0.421053	0.368421	No	No	Yes	498	37	9502	Large (>=1000);Moderate (200-999);Small (50-199);Very small (<50);Unavailable	Available count is aggregated from ICD-level patient counts in Supplementary Table 2B; diagnosis-level WGS counts were not available in supplied files
Regulatory	hsa00350	Tyrosine metabolism - Homo sapiens (human)	20	Eating disorders;Other childhood-onset behavioral/emotional disorders;Attention-deficit/hyperactivity disorder;Tic disorders (incl. Tourette);Arnold-Chiari malformation;Bipolar disorder;Neurofibromatosis;Persistent mood disorders (dysthymia/cyclothymia);Benign neoplasm of pituitary/craniopharyngeal region;Post-traumatic stress disorder;Cognitive deficits following unspecified cerebrovascular dise…	0.00460564	Attention-deficit/hyperactivity disorder:0.01197;Eating disorders:0.009595;Other childhood-onset behavioral/emotional disorders:0.0093902;Neurofibromatosis:0.0076629;Bipolar disorder:0.007131;Other impulse disorders:0.0067777;Trichotillomania:0.0061765;Persistent mood disorders (dysthymia/cyclothymia):0.005722;Post-traumatic stress disorder:0.005013;Tic disorders (incl. Tourette):0.0040032	16	0.432432	Alteplase (tPA)(A,A);Erlotinib(A,A);Phenobarbital(A,A);Sonidegib(A,B)	7	2	11	0	0	0.35	0.55	No	No	Yes	189	54	15448	Large (>=1000);Moderate (200-999);Small (50-199)	Available count is aggregated from ICD-level patient counts in Supplementary Table 2B; diagnosis-level WGS counts were not available in supplied files
Regulatory	hsa04966	Collecting duct acid secretion - Homo sapiens (human)	20	Developmental speech/language disorders;Sleep disorders;Spina bifida;Attention-deficit/hyperactivity disorder;Autism spectrum disorder;Neurocutaneous syndromes (other);Personality disorders;Cerebral infarction;Cerebral infarction due to unspecified occlusion or stenosis of unspecified cerebral artery;Hemiplegia and hemiparesis following unspecified cerebrovascular disease affecting left dominant …	0.00369548	Developmental speech/language disorders:0.012086;Attention-deficit/hyperactivity disorder:0.011807;Autism spectrum disorder:0.006521;Sleep disorders:0.0051227;Cerebral infarction:0.0050212;Cerebral infarction due to unspecified occlusion or stenosis of unspecified cerebral artery:0.004685;Other impulse disorders:0.0031336;Spina bifida:0.0028389;Personality disorders:0.0027133;Unspecified sequelae…	20	0.714286		5	4	10	1	0	0.25	0.55	No	No	Yes	180	42	18612	Large (>=1000);Moderate (200-999);Small (50-199);Very small (<50)	Available count is aggregated from ICD-level patient counts in Supplementary Table 2B; diagnosis-level WGS counts were not available in supplied files
Regulatory	hsa00785	Lipoic acid metabolism - Homo sapiens (human)	20	Malignant neoplasm of brain;Spina bifida;Arnold-Chiari malformation;Benign neoplasm of CNS;Congenital hydrocephalus;Cerebral vascular malformations;Neoplasm of uncertain behavior of CNS;Other congenital malformations of brain;Ataxia following unspecified cerebrovascular disease;Cerebral aneurysm;Cognitive deficits following unspecified cerebrovascular disease;Congenital cerebral cysts;Corpus call…	0.00271582	Other congenital malformations of brain:0.009958;Malignant neoplasm of brain:0.0044624;Microcephaly:0.0041279;Moyamoya disease:0.0034115;Congenital hydrocephalus:0.0032139;Spina bifida:0.0030473;Cognitive deficits following unspecified cerebrovascular disease:0.0027558;Unspecified symptoms and signs involving cognitive functions following unspecified cerebrovascular disease:0.0027493;Reduction de…	9	0.45	Crizotinib(A,A);Lorlatinib(A,B);Oxcarbazepine(A,A);Ripretinib(A,B)	5	3	9	3	0	0.25	0.6	No	No	Yes	116.5	37	1401	Large (>=1000);Moderate (200-999);Small (50-199);Very small (<50)	Available count is aggregated from ICD-level patient counts in Supplementary Table 2B; diagnosis-level WGS counts were not available in supplied files
Regulatory	hsa00511	Other glycan degradation - Homo sapiens (human)	19	Developmental speech/language disorders;Eating disorders;Spina bifida;Other childhood-onset behavioral/emotional disorders;Childhood emotional/social disorders;Intellectual disability;Specific learning disorders;Mental disorders due to brain dysfunction;Other psychological development disorders;Delirium;Developmental motor coordination disorder;Down syndrome;Mental disorder;Microcephaly;Occlusion…	0.00869095	Down syndrome:0.029198;Other psychological development disorders:0.022465;Other childhood-onset behavioral/emotional disorders:0.014983;Specific learning disorders:0.014269;Developmental speech/language disorders:0.013994;Developmental motor coordination disorder:0.012922;Intellectual disability:0.0099997;Eating disorders:0.0096862;Childhood emotional/social disorders:0.0076857;Other neurotic dis…	9	0.5	Afatinib(A,A);Ivosidenib(A,B);Lapatinib(A,A);Vigabatrin(A,A)	9	4	5	0	1	0.5	0.277778	No	No	Yes	983	59	18612	Large (>=1000);Moderate (200-999);Small (50-199);Unavailable	Available count is aggregated from ICD-level patient counts in Supplementary Table 2B; diagnosis-level WGS counts were not available in supplied files
Regulatory	hsa00360	Phenylalanine metabolism - Homo sapiens (human)	19	Malignant neoplasm of brain;Spina bifida;Anxiety disorders;Dissociative/conversion disorders;Intellectual disability;Malignant neoplasm of other parts of CNS;Somatoform disorders;Arnold-Chiari malformation;Congenital hydrocephalus;Migraine;Down syndrome;Gender identity disorder of childhood;Hemiplegia and hemiparesis following unspecified cerebrovascular disease affecting left dominant side;Malig…	0.00511401	Migraine:0.019012;Intellectual disability:0.013815;Anxiety disorders:0.011588;Down syndrome:0.0062603;Somatoform disorders:0.0052307;Personality/behavior disorders due to brain disease:0.0047522;Microcephaly:0.0046435;Dissociative/conversion disorders:0.0043437;Unspecified behavioral syndromes associated with physiological disturbances and physical factors:0.0038771;Congenital hydrocephalus:0.003…	7	0.4375	Cetuximab(A,B);Erlotinib(A,A);Phenobarbital(A,A);Sonidegib(A,B)	8	6	3	1	1	0.444444	0.222222	No	No	Yes	507.5	30	10645	Large (>=1000);Moderate (200-999);Small (50-199);Very small (<50);Unavailable	Available count is aggregated from ICD-level patient counts in Supplementary Table 2B; diagnosis-level WGS counts were not available in supplied files
Regulatory	hsa04964	Proximal tubule bicarbonate reclamation - Homo sapiens (human)	18	Sleep disorders;Spina bifida;Specific learning disorders;Other disorders of brain;Mental disorders due to brain dysfunction;Neurofibromatosis;Migraine;Cerebral vascular malformations;Major depressive disorder;Cerebral aneurysm;Dysphagia following unspecified cerebrovascular disease;Mental disorder;Microcephaly;Moyamoya disease;Other cerebrovascular disease;Other neurotic disorders;Psychological a…	0.00651839	Migraine:0.021016;Major depressive disorder:0.014133;Microcephaly:0.013191;Specific learning disorders:0.01214;Other neurotic disorders:0.0093293;Mental disorders due to brain dysfunction:0.008145;Neurofibromatosis:0.0063209;Other disorders of brain:0.0048402;Other cerebrovascular disease:0.0045156;Sleep disorders:0.0042583	14	0.608696		8	4	4	2	0	0.444444	0.333333	No	No	Yes	691	31	11004	Large (>=1000);Moderate (200-999);Small (50-199);Very small (<50)	Available count is aggregated from ICD-level patient counts in Supplementary Table 2B; diagnosis-level WGS counts were not available in supplied files
Regulatory	hsa00380	Tryptophan metabolism - Homo sapiens (human)	18	Developmental speech/language disorders;Intellectual disability;Congenital hydrocephalus;Mental disorders due to brain dysfunction;Migraine;Benign neoplasm of pituitary/craniopharyngeal region;Cerebral vascular malformations;Stress-related and adjustment disorders;Aphasia following unspecified cerebrovascular disease;Ataxia following unspecified cerebrovascular disease;Cerebral infarction due to …	0.00570982	Intellectual disability:0.022193;Migraine:0.013929;Stress-related and adjustment disorders:0.010372;Developmental speech/language disorders:0.0099755;Microcephaly:0.0090677;Down syndrome:0.0067695;Developmental motor coordination disorder:0.0060749;Congenital hydrocephalus:0.0039134;Psychological and behavioral factors associated with disorders or diseases classified elsewhere:0.0034901;Mental di…	26	0.619048	Cetuximab(A,B);Erlotinib(A,A);Phenobarbital(A,A);Sonidegib(A,B)	7	2	4	4	1	0.411765	0.470588	No	No	Yes	260	31	18612	Large (>=1000);Moderate (200-999);Small (50-199);Very small (<50);Unavailable	Available count is aggregated from ICD-level patient counts in Supplementary Table 2B; diagnosis-level WGS counts were not available in supplied files
Regulatory	hsa04980	Cobalamin transport and metabolism - Homo sapiens (human)	18	Developmental speech/language disorders;Sleep disorders;Anxiety disorders;Attention-deficit/hyperactivity disorder;Other disorders of brain;Phobic anxiety disorders;Arnold-Chiari malformation;Personality disorders;Stress-related and adjustment disorders;Cerebral infarction due to embolism of unspecified cerebral artery;Developmental motor coordination disorder;Down syndrome;Dysphagia following un…	0.00462829	Attention-deficit/hyperactivity disorder:0.013911;Developmental speech/language disorders:0.010553;Anxiety disorders:0.0084258;Down syndrome:0.0075343;Stress-related and adjustment disorders:0.0064521;Sleep disorders:0.0053019;Developmental motor coordination disorder:0.0052163;Other disorders of brain:0.0047553;Phobic anxiety disorders:0.0037862;Personality disorders:0.0035533	13	0.722222	Duvelisib(A,B);SHANK3 3′-UTR antisense oligonucleotides (preclinical)(C,C);Trastuzumab deruxtecan(A,B);Zonisamide(A,A)	7	2	5	3	1	0.411765	0.470588	No	No	Yes	410	31	18612	Large (>=1000);Moderate (200-999);Small (50-199);Very small (<50);Unavailable	Available count is aggregated from ICD-level patient counts in Supplementary Table 2B; diagnosis-level WGS counts were not available in supplied files
Regulatory	hsa00541	Biosynthesis of various nucleotide sugars - Homo sapiens (human)	18	Sleep disorders;Other childhood-onset behavioral/emotional disorders;Childhood emotional/social disorders;Intellectual disability;Other disorders of brain;Phobic anxiety disorders;Benign neoplasm of pituitary/craniopharyngeal region;Cerebral vascular malformations;Other congenital malformations of brain;Ataxia following unspecified cerebrovascular disease;Congenital cerebral cysts;Delirium;Develo…	0.00419984	Childhood emotional/social disorders:0.015643;Other childhood-onset behavioral/emotional disorders:0.0080662;Intellectual disability:0.0075359;Other neurotic disorders:0.0063156;Sleep disorders:0.0052931;Other disorders of brain:0.0049567;Developmental motor coordination disorder:0.0049031;Other congenital malformations of brain:0.0040903;Phobic anxiety disorders:0.0034583;Occlusion and stenosis …	12	0.6	Imatinib(A,B);Mobocertinib(A,A);Tiagabine(A,A);Trastuzumab(A,B)	6	3	7	2	0	0.333333	0.5	No	No	Yes	304	38	3793	Large (>=1000);Moderate (200-999);Small (50-199);Very small (<50)	Available count is aggregated from ICD-level patient counts in Supplementary Table 2B; diagnosis-level WGS counts were not available in supplied files
Regulatory	hsa01210	2-Oxocarboxylic acid metabolism - Homo sapiens (human)	17	Sleep disorders;Conduct disorder;Specific learning disorders;Persistent mood disorders (dysthymia/cyclothymia);Other psychological development disorders;Post-traumatic stress disorder;Stress-related and adjustment disorders;Cerebral infarction;Cerebrovascular disease;Congenital cerebral cysts;Developmental motor coordination disorder;Hemiplegia and hemiparesis following unspecified cerebrovascula…	0.00623917	Specific learning disorders:0.022582;Other psychological development disorders:0.015516;Conduct disorder:0.014367;Stress-related and adjustment disorders:0.01243;Sleep disorders:0.0068883;Personality/behavior disorders due to brain disease:0.0062742;Persistent mood disorders (dysthymia/cyclothymia):0.0055932;Developmental motor coordination disorder:0.0052381;Post-traumatic stress disorder:0.0049…	15	0.454545	Capmatinib(A,A);Ceritinib(A,A);Dasatinib(A,B);Lacosamide(A,A)	8	2	5	2	0	0.470588	0.411765	No	No	Yes	498	32	9502	Large (>=1000);Moderate (200-999);Small (50-199);Very small (<50)	Available count is aggregated from ICD-level patient counts in Supplementary Table 2B; diagnosis-level WGS counts were not available in supplied files
Regulatory	hsa00730	Thiamine metabolism - Homo sapiens (human)	17	Eating disorders;Dissociative/conversion disorders;Specific learning disorders;Autism spectrum disorder;Somatoform disorders;Migraine;Nontraumatic intracerebral hemorrhage;Personality disorders;Stress-related and adjustment disorders;Delirium;Down syndrome;Microcephaly;Moyamoya disease;Other cerebral infarction;Other neurodegenerative diseases;Other sequelae following unspecified cerebrovascular …	0.0059523	Specific learning disorders:0.015607;Stress-related and adjustment disorders:0.014447;Migraine:0.01261;Autism spectrum disorder:0.012266;Down syndrome:0.0079853;Dissociative/conversion disorders:0.0062044;Eating disorders:0.0057267;Somatoform disorders:0.0055604;Personality/behavior disorders due to brain disease:0.0051199;Microcephaly:0.0036148	8	0.533333	Alectinib(A,B);Avapritinib(A,B);Carbamazepine(A,A);Ceritinib(A,A)	7	3	5	1	1	0.4375	0.375	No	No	Yes	507.5	33	10457	Large (>=1000);Moderate (200-999);Small (50-199);Very small (<50);Unavailable	Available count is aggregated from ICD-level patient counts in Supplementary Table 2B; diagnosis-level WGS counts were not available in supplied files
Regulatory	hsa00480	Glutathione metabolism - Homo sapiens (human)	17	Developmental speech/language disorders;Childhood emotional/social disorders;Conduct disorder;Intellectual disability;Obsessive-compulsive disorder;Tic disorders (incl. Tourette);Autism spectrum disorder;Mental disorders due to brain dysfunction;Neoplasm of uncertain behavior of CNS;Down syndrome;Nontraumatic subarachnoid hemorrhage;Occlusion and stenosis of unspecified cerebral artery;Other impu…	0.00550251	Developmental speech/language disorders:0.016711;Down syndrome:0.010919;Autism spectrum disorder:0.010605;Conduct disorder:0.0090897;Tic disorders (incl. Tourette):0.0079961;Mental disorders due to brain dysfunction:0.0071826;Intellectual disability:0.0061609;Childhood emotional/social disorders:0.0058628;Unspecified mood disorder:0.00459;Obsessive-compulsive disorder:0.0036299	24	0.40678	Gefitinib(A,A);Panitumumab(A,B);Primidone(A,A);Vorasidenib(A,A)	7	2	6	1	1	0.4375	0.4375	No	No	Yes	756	44	18612	Large (>=1000);Moderate (200-999);Small (50-199);Very small (<50);Unavailable	Available count is aggregated from ICD-level patient counts in Supplementary Table 2B; diagnosis-level WGS counts were not available in supplied files
Regulatory	hsa00860	Porphyrin metabolism - Homo sapiens (human)	17	Sleep disorders;Conduct disorder;Specific learning disorders;Tic disorders (incl. Tourette);Somatoform disorders;Neurocutaneous syndromes (other);Migraine;Cerebral vascular malformations;Stress-related and adjustment disorders;Cerebral aneurysm;Cerebrovascular disease;Gender identity disorder of childhood;Hemiplegia and hemiparesis following unspecified cerebrovascular disease affecting left non-…	0.00455216	Specific learning disorders:0.021151;Conduct disorder:0.012481;Migraine:0.010505;Stress-related and adjustment disorders:0.006183;Sleep disorders:0.0048314;Tic disorders (incl. Tourette):0.004731;Somatoform disorders:0.0032502;Other cerebrovascular disease:0.0023881;Other sequelae following unspecified cerebrovascular disease:0.0017209;Neurocutaneous syndromes (other):0.0016007	14	0.304348	Eslicarbazepine(A,A);Lorlatinib(A,B);Repotrectinib(A,A);Ripretinib(A,B)	6	4	5	2	0	0.352941	0.411765	No	No	Yes	260	32	10457	Large (>=1000);Moderate (200-999);Small (50-199);Very small (<50)	Available count is aggregated from ICD-level patient counts in Supplementary Table 2B; diagnosis-level WGS counts were not available in supplied files
Regulatory	hsa04918	Thyroid hormone synthesis - Homo sapiens (human)	17	Conduct disorder;Intellectual disability;Obsessive-compulsive disorder;Tic disorders (incl. Tourette);Other disorders of brain;Bipolar disorder;Nontraumatic intracerebral hemorrhage;Stress-related and adjustment disorders;Delirium;Hemiplegia and hemiparesis following unspecified cerebrovascular disease affecting left dominant side;Impulse disorder;Malignant neoplasm of pineal gland;Moyamoya disea…	0.00451826	Conduct disorder:0.01684;Stress-related and adjustment disorders:0.014244;Bipolar disorder:0.0071823;Intellectual disability:0.0066974;Other disorders of brain:0.0048212;Tic disorders (incl. Tourette):0.0036742;Tuberous sclerosis complex:0.0030181;Obsessive-compulsive disorder:0.0025201;Hemiplegia and hemiparesis following unspecified cerebrovascular disease affecting left dominant side:0.0022954…	47	0.626667		6	2	6	3	0	0.352941	0.529412	No	No	Yes	123	30	6437	Large (>=1000);Moderate (200-999);Small (50-199);Very small (<50)	Available count is aggregated from ICD-level patient counts in Supplementary Table 2B; diagnosis-level WGS counts were not available in supplied files
Regulatory	hsa00010	Glycolysis / Gluconeogenesis - Homo sapiens (human)	17	Malignant neoplasm of brain;Other childhood-onset behavioral/emotional disorders;Other disorders of brain;Somatoform disorders;Bipolar disorder;Nontraumatic intracerebral hemorrhage;Other congenital malformations of brain;Post-traumatic stress disorder;Cerebral infarction due to unspecified occlusion or stenosis of unspecified cerebral artery;Cognitive deficits following unspecified cerebrovascul…	0.00448299	Other congenital malformations of brain:0.011213;Down syndrome:0.011085;Other disorders of brain:0.0081702;Other childhood-onset behavioral/emotional disorders:0.0078649;Malignant neoplasm of brain:0.0063541;Bipolar disorder:0.0050426;Cerebral infarction due to unspecified occlusion or stenosis of unspecified cerebral artery:0.004431;Somatoform disorders:0.004348;Post-traumatic stress disorder:0.…	35	0.522388		5	5	6	0	1	0.3125	0.375	No	No	Yes	312.5	60	3793	Large (>=1000);Moderate (200-999);Small (50-199);Unavailable	Available count is aggregated from ICD-level patient counts in Supplementary Table 2B; diagnosis-level WGS counts were not available in supplied files
Regulatory	hsa04216	Ferroptosis - Homo sapiens (human)	17	Eating disorders;Sleep disorders;Other childhood-onset behavioral/emotional disorders;Somatoform disorders;Neurofibromatosis;Persistent mood disorders (dysthymia/cyclothymia);Nontraumatic intracerebral hemorrhage;Other psychological development disorders;Stress-related and adjustment disorders;Cerebral aneurysm;Congenital cerebral cysts;Intermittent explosive disorder;Nontraumatic intracranial he…	0.00424847	Other childhood-onset behavioral/emotional disorders:0.013889;Other psychological development disorders:0.013889;Stress-related and adjustment disorders:0.0094653;Neurofibromatosis:0.0050802;Persistent mood disorders (dysthymia/cyclothymia):0.0044285;Sleep disorders:0.0041597;Eating disorders:0.0039658;Nontraumatic subarachnoid hemorrhage:0.0029852;Somatoform disorders:0.0026313;Nontraumatic intr…	25	0.595238		7	2	6	2	0	0.411765	0.470588	No	No	Yes	274	37	9502	Large (>=1000);Moderate (200-999);Small (50-199);Very small (<50)	Available count is aggregated from ICD-level patient counts in Supplementary Table 2B; diagnosis-level WGS counts were not available in supplied files
Regulatory	hsa00603	Glycosphingolipid biosynthesis - globo and isoglobo series - Homo sapiens (human)	17	Developmental speech/language disorders;Sleep disorders;Spina bifida;Attention-deficit/hyperactivity disorder;Conduct disorder;Migraine;Benign neoplasm of pituitary/craniopharyngeal region;Cerebral vascular malformations;Personality disorders;Cerebral aneurysm;Cerebral infarction;Cerebrovascular disease;Delirium;Mental disorder;Multiple sclerosis;Other impulse disorders;Postpartum depression	0.00417459	Attention-deficit/hyperactivity disorder:0.012557;Migraine:0.0090415;Developmental speech/language disorders:0.0086157;Conduct disorder:0.0082468;Sleep disorders:0.0078046;Mental disorder:0.0058032;Personality disorders:0.0027838;Cerebral infarction:0.0020968;Spina bifida:0.0019337;Postpartum depression:0.0019078	10	0.625	Ado-trastuzumab emtansine(A,B);Brigatinib(A,A);Fosphenytoin(A,A);Regorafenib(A,B)	6	2	7	2	0	0.352941	0.529412	No	No	Yes	199	32	18612	Large (>=1000);Moderate (200-999);Small (50-199);Very small (<50)	Available count is aggregated from ICD-level patient counts in Supplementary Table 2B; diagnosis-level WGS counts were not available in supplied files
Regulatory	hsa00500	Starch and sucrose metabolism - Homo sapiens (human)	17	Attention-deficit/hyperactivity disorder;Intellectual disability;Autism spectrum disorder;Other disorders of brain;Bipolar disorder;Neurocutaneous syndromes (other);Neoplasm of uncertain behavior of CNS;Nontraumatic intracerebral hemorrhage;Major depressive disorder;Aphasia following unspecified cerebrovascular disease;Cerebral infarction due to unspecified occlusion or stenosis of unspecified ce…	0.00413459	Attention-deficit/hyperactivity disorder:0.011095;Other disorders of brain:0.0091923;Major depressive disorder:0.0085682;Intellectual disability:0.0079165;Autism spectrum disorder:0.0078544;Bipolar disorder:0.0047829;Cognitive deficits following unspecified cerebrovascular disease:0.0025729;Unspecified symptoms and signs involving cognitive functions following unspecified cerebrovascular disease:…	24	0.6	Afatinib(A,A);Ivosidenib(A,B);Panitumumab(A,B);Primidone(A,A)	5	5	5	2	0	0.294118	0.411765	No	No	Yes	274	42	15448	Large (>=1000);Moderate (200-999);Small (50-199);Very small (<50)	Available count is aggregated from ICD-level patient counts in Supplementary Table 2B; diagnosis-level WGS counts were not available in supplied files
Regulatory	hsa04260	Cardiac muscle contraction - Homo sapiens (human)	17	Benign neoplasm of CNS;Cerebral vascular malformations;Aphasia following unspecified cerebrovascular disease;Cerebral infarction;Cerebral infarction due to unspecified occlusion or stenosis of unspecified cerebral artery;Hemiplegia and hemiparesis following unspecified cerebrovascular disease affecting left dominant side;Hemiplegia and hemiparesis following unspecified cerebrovascular disease aff…	0.00181365	Other cerebrovascular disease:0.0035768;Cerebral infarction:0.0027469;Cerebral infarction due to unspecified occlusion or stenosis of unspecified cerebral artery:0.0024872;Hemiplegia and hemiparesis following unspecified cerebrovascular disease affecting unspecified side:0.0024555;Moyamoya disease:0.0019202;Aphasia following unspecified cerebrovascular disease:0.0018964;Hemiplegia and hemiparesis…	50	0.574713		0	5	11	1	0	0	0.705882	No	Yes	Yes	80	44	351	Moderate (200-999);Small (50-199);Very small (<50)	Available count is aggregated from ICD-level patient counts in Supplementary Table 2B; diagnosis-level WGS counts were not available in supplied files
Regulatory	hsa05323	Rheumatoid arthritis - Homo sapiens (human)	16	Anxiety disorders;Attention-deficit/hyperactivity disorder;Malignant neoplasm of other parts of CNS;Somatoform disorders;Persistent mood disorders (dysthymia/cyclothymia);Other congenital malformations of brain;Major depressive disorder;Stress-related and adjustment disorders;Congenital cerebral cysts;Intermittent explosive disorder;Mental disorder;Occlusion and stenosis of unspecified cerebral a…	0.00624065	Stress-related and adjustment disorders:0.021181;Major depressive disorder:0.018857;Persistent mood disorders (dysthymia/cyclothymia):0.014636;Attention-deficit/hyperactivity disorder:0.013303;Anxiety disorders:0.0079591;Other congenital malformations of brain:0.0043586;Mental disorder:0.0034696;Other neurotic disorders:0.0033277;Somatoform disorders:0.0025848;Malignant neoplasm of other parts of…	48	0.505263		6	5	4	1	0	0.375	0.3125	No	No	Yes	477.5	38	15448	Large (>=1000);Moderate (200-999);Small (50-199);Very small (<50)	Available count is aggregated from ICD-level patient counts in Supplementary Table 2B; diagnosis-level WGS counts were not available in supplied files
Regulatory	hsa04744	Phototransduction - Homo sapiens (human)	16	Other childhood-onset behavioral/emotional disorders;Attention-deficit/hyperactivity disorder;Childhood emotional/social disorders;Conduct disorder;Dissociative/conversion disorders;Autism spectrum disorder;Other congenital malformations of brain;Cerebral aneurysm;Developmental motor coordination disorder;Gender identity disorder;Impulse disorder;Intermittent explosive disorder;Microcephaly;Moyam…	0.00599578	Attention-deficit/hyperactivity disorder:0.016315;Autism spectrum disorder:0.014321;Conduct disorder:0.013428;Other congenital malformations of brain:0.011112;Other childhood-onset behavioral/emotional disorders:0.0072726;Developmental motor coordination disorder:0.0062831;Childhood emotional/social disorders:0.0044099;Personality/behavior disorders due to brain disease:0.0037708;Microcephaly:0.0…	16	0.551724		8	2	5	1	0	0.5	0.375	No	No	Yes	985.5	37	15448	Large (>=1000);Moderate (200-999);Small (50-199);Very small (<50)	Available count is aggregated from ICD-level patient counts in Supplementary Table 2B; diagnosis-level WGS counts were not available in supplied files
Regulatory	hsa04622	RIG-I-like receptor signaling pathway - Homo sapiens (human)	16	Malignant neoplasm of brain;Other childhood-onset behavioral/emotional disorders;Attention-deficit/hyperactivity disorder;Childhood emotional/social disorders;Obsessive-compulsive disorder;Malignant neoplasm of other parts of CNS;Persistent mood disorders (dysthymia/cyclothymia);Other congenital malformations of brain;Post-traumatic stress disorder;Major depressive disorder;Hemiplegia and hemipar…	0.00542233	Major depressive disorder:0.020409;Other childhood-onset behavioral/emotional disorders:0.013972;Attention-deficit/hyperactivity disorder:0.010244;Other congenital malformations of brain:0.0050803;Persistent mood disorders (dysthymia/cyclothymia):0.0050664;Post-traumatic stress disorder:0.0048238;Childhood emotional/social disorders:0.0046532;Microcephaly:0.0037489;Personality/behavior disorders …	33	0.458333	Capivasertib(A,B);Perampanel(A,A);Tucatinib(A,B);Upadacitinib(A,B)	9	3	4	0	0	0.5625	0.25	No	No	Yes	1037.5	58	15448	Large (>=1000);Moderate (200-999);Small (50-199)	Available count is aggregated from ICD-level patient counts in Supplementary Table 2B; diagnosis-level WGS counts were not available in supplied files
Regulatory	hsa00910	Nitrogen metabolism - Homo sapiens (human)	16	Spina bifida;Obsessive-compulsive disorder;Specific learning disorders;Malignant neoplasm of other parts of CNS;Other disorders of brain;Phobic anxiety disorders;Arnold-Chiari malformation;Neurofibromatosis;Persistent mood disorders (dysthymia/cyclothymia);Other congenital malformations of brain;Personality disorders;Post-traumatic stress disorder;Ataxia following unspecified cerebrovascular dise…	0.00473652	Specific learning disorders:0.019475;Other disorders of brain:0.010235;Phobic anxiety disorders:0.007219;Neurofibromatosis:0.0057873;Persistent mood disorders (dysthymia/cyclothymia):0.005302;Other congenital malformations of brain:0.0041192;Post-traumatic stress disorder:0.0036461;Other neurodegenerative diseases:0.0031179;Arnold-Chiari malformation:0.0029825;Personality disorders:0.0027354	9	0.529412	Brigatinib(A,A);Eslicarbazepine(A,A);Repotrectinib(A,A);Ripretinib(A,B)	8	3	3	2	0	0.5	0.3125	No	No	Yes	921	42	6150	Large (>=1000);Moderate (200-999);Small (50-199);Very small (<50)	Available count is aggregated from ICD-level patient counts in Supplementary Table 2B; diagnosis-level WGS counts were not available in supplied files
Regulatory	hsa00650	Butanoate metabolism - Homo sapiens (human)	16	Conduct disorder;Obsessive-compulsive disorder;Tic disorders (incl. Tourette);Malignant neoplasm of other parts of CNS;Benign neoplasm of CNS;Bipolar disorder;Neurocutaneous syndromes (other);Persistent mood disorders (dysthymia/cyclothymia);Personality disorders;Intermittent explosive disorder;Malignant neoplasm of pineal gland;Nontraumatic intracranial hemorrhage;Nontraumatic subarachnoid hemor…	0.00370444	Conduct disorder:0.015085;Persistent mood disorders (dysthymia/cyclothymia):0.0076033;Tic disorders (incl. Tourette):0.0050917;Bipolar disorder:0.0050344;Trichotillomania:0.0034044;Other impulse disorders:0.0031426;Tuberous sclerosis complex:0.0029951;Obsessive-compulsive disorder:0.0027472;Personality disorders:0.0025028;Malignant neoplasm of pineal gland:0.0020039	13	0.481481	Alectinib(A,B);Carbamazepine(A,A);Ceritinib(A,A);Regorafenib(A,B)	4	4	7	1	0	0.25	0.5	No	No	Yes	243	30	6437	Large (>=1000);Moderate (200-999);Small (50-199);Very small (<50)	Available count is aggregated from ICD-level patient counts in Supplementary Table 2B; diagnosis-level WGS counts were not available in supplied files
Regulatory	hsa00062	Fatty acid elongation - Homo sapiens (human)	16	Neoplasm of uncertain behavior of CNS;Nontraumatic intracerebral hemorrhage;Cerebral infarction;Cerebral infarction due to unspecified occlusion or stenosis of unspecified cerebral artery;Cognitive deficits following unspecified cerebrovascular disease;Corpus callosum malformations;Down syndrome;Impulse disorder;Nontraumatic intracranial hemorrhage;Nontraumatic subarachnoid hemorrhage;Occlusion a…	0.00348029	Down syndrome:0.0086841;Nontraumatic intracerebral hemorrhage:0.0071553;Cerebral infarction due to unspecified occlusion or stenosis of unspecified cerebral artery:0.0054833;Cerebral infarction:0.0049387;Other neurotic disorders:0.0048033;Cognitive deficits following unspecified cerebrovascular disease:0.0035002;Unspecified symptoms and signs involving cognitive functions following unspecified ce…	15	0.535714		0	5	9	1	1	0	0.666667	No	No	Yes	116	33	438	Moderate (200-999);Small (50-199);Very small (<50);Unavailable	Available count is aggregated from ICD-level patient counts in Supplementary Table 2B; diagnosis-level WGS counts were not available in supplied files
Regulatory	hsa00030	Pentose phosphate pathway - Homo sapiens (human)	15	Anxiety disorders;Dissociative/conversion disorders;Malignant neoplasm of other parts of CNS;Phobic anxiety disorders;Mental disorders due to brain dysfunction;Neurofibromatosis;Migraine;Benign neoplasm of pituitary/craniopharyngeal region;Nontraumatic intracerebral hemorrhage;Other congenital malformations of brain;Post-traumatic stress disorder;Developmental motor coordination disorder;Reductio…	0.00581014	Anxiety disorders:0.027708;Migraine:0.015131;Other congenital malformations of brain:0.0073448;Phobic anxiety disorders:0.005241;Neurofibromatosis:0.0047411;Post-traumatic stress disorder:0.0044547;Developmental motor coordination disorder:0.0041827;Mental disorders due to brain dysfunction:0.0039369;Dissociative/conversion disorders:0.0034828;Malignant neoplasm of other parts of CNS:0.0030666	15	0.483871		7	5	2	1	0	0.466667	0.2	No	No	Yes	822	44	10645	Large (>=1000);Moderate (200-999);Small (50-199);Very small (<50)	Available count is aggregated from ICD-level patient counts in Supplementary Table 2B; diagnosis-level WGS counts were not available in supplied files
Regulatory	hsa00052	Galactose metabolism - Homo sapiens (human)	15	Other childhood-onset behavioral/emotional disorders;Conduct disorder;Dissociative/conversion disorders;Obsessive-compulsive disorder;Neurofibromatosis;Migraine;Cerebral vascular malformations;Cerebral aneurysm;Cerebral infarction due to embolism of unspecified cerebral artery;Impulse disorder;Intermittent explosive disorder;Other impulse disorders;Personality/behavior disorders due to brain dise…	0.00487389	Migraine:0.018438;Conduct disorder:0.0148;Other childhood-onset behavioral/emotional disorders:0.0071562;Personality/behavior disorders due to brain disease:0.0062996;Unspecified mood disorder:0.0052628;Neurofibromatosis:0.0037034;Dissociative/conversion disorders:0.0028811;Obsessive-compulsive disorder:0.0023586;Other impulse disorders:0.0023215;Cerebral aneurysm:0.0022831	23	0.71875	Atezolizumab(A,B);Cladribine (Mavenclad)(A,A);Midazolam (Nayzilam/IV)(A,A);Rucaparib(A,B)	7	1	5	2	0	0.466667	0.466667	No	No	Yes	498	37	10457	Large (>=1000);Moderate (200-999);Small (50-199);Very small (<50)	Available count is aggregated from ICD-level patient counts in Supplementary Table 2B; diagnosis-level WGS counts were not available in supplied files
Regulatory	hsa00513	Various types of N-glycan biosynthesis - Homo sapiens (human)	15	Eating disorders;Sleep disorders;Anxiety disorders;Major depressive disorder;Delirium;Developmental motor coordination disorder;Down syndrome;Hemiplegia and hemiparesis following unspecified cerebrovascular disease affecting unspecified side;Impulse disorder;Intermittent explosive disorder;Moyamoya disease;Other impulse disorders;Other sequelae following unspecified cerebrovascular disease;Tricho…	0.00351097	Major depressive disorder:0.0084681;Anxiety disorders:0.0070548;Down syndrome:0.0064022;Developmental motor coordination disorder:0.0054991;Eating disorders:0.005179;Sleep disorders:0.0036074;Other sequelae following unspecified cerebrovascular disease:0.0027174;Impulse disorder:0.0021568;Moyamoya disease:0.00192;Delirium:0.0017958	28	0.636364	Afatinib(A,A);Ivosidenib(A,B);Lapatinib(A,A);Vigabatrin(A,A)	5	1	8	0	1	0.357143	0.571429	No	No	Yes	173.5	60	11004	Large (>=1000);Moderate (200-999);Small (50-199);Unavailable	Available count is aggregated from ICD-level patient counts in Supplementary Table 2B; diagnosis-level WGS counts were not available in supplied files
Regulatory	hsa04672	Intestinal immune network for IgA production - Homo sapiens (human)	15	Anxiety disorders;Migraine;Post-traumatic stress disorder;Aphasia following unspecified cerebrovascular disease;Cognitive deficits following unspecified cerebrovascular disease;Corpus callosum malformations;Hemiplegia and hemiparesis following unspecified cerebrovascular disease affecting left dominant side;Mental disorder;Moyamoya disease;Multiple sclerosis;Other cerebrovascular vasospasm and va…	0.00341059	Anxiety disorders:0.012325;Migraine:0.012016;Unspecified mood disorder:0.0047595;Mental disorder:0.0040193;Post-traumatic stress disorder:0.0037457;Other cerebrovascular vasospasm and vasoconstriction:0.0022419;Unspecified symptoms and signs involving cognitive functions following unspecified cerebrovascular disease:0.0019515;Cognitive deficits following unspecified cerebrovascular disease:0.0019…	24	0.48	Cemiplimab(A,B);Diroximel fumarate (Vumerity)(A,A);Interferon beta-1a (Avonex/Rebif)(A,A);Pembrolizumab(A,B)	4	1	8	2	0	0.266667	0.666667	No	No	Yes	103	42	10645	Large (>=1000);Moderate (200-999);Small (50-199);Very small (<50)	Available count is aggregated from ICD-level patient counts in Supplementary Table 2B; diagnosis-level WGS counts were not available in supplied files
Regulatory	hsa04913	Ovarian steroidogenesis - Homo sapiens (human)	15	Spina bifida;Childhood emotional/social disorders;Conduct disorder;Tic disorders (incl. Tourette);Autism spectrum disorder;Arnold-Chiari malformation;Benign neoplasm of CNS;Congenital hydrocephalus;Neoplasm of uncertain behavior of CNS;Delirium;Intermittent explosive disorder;Nontraumatic subarachnoid hemorrhage;Postpartum depression;Tuberous sclerosis complex;Unspecified organic mental disorder	0.00296103	Conduct disorder:0.0086299;Autism spectrum disorder:0.006874;Childhood emotional/social disorders:0.0046408;Tic disorders (incl. Tourette):0.0033944;Congenital hydrocephalus:0.003345;Benign neoplasm of CNS:0.0032317;Intermittent explosive disorder:0.0026071;Spina bifida:0.0020597;Unspecified organic mental disorder:0.0016272;Arnold-Chiari malformation:0.0015132	33	0.634615		5	3	7	0	0	0.333333	0.466667	No	No	Yes	335	52	6437	Large (>=1000);Moderate (200-999);Small (50-199)	Available count is aggregated from ICD-level patient counts in Supplementary Table 2B; diagnosis-level WGS counts were not available in supplied files
Regulatory	hsa05320	Autoimmune thyroid disease - Homo sapiens (human)	14	Developmental speech/language disorders;Malignant neoplasm of brain;Other childhood-onset behavioral/emotional disorders;Autism spectrum disorder;Benign neoplasm of CNS;Congenital hydrocephalus;Mental disorders due to brain dysfunction;Down syndrome;Dual role transvestism;Hemiplegia and hemiparesis following unspecified cerebrovascular disease affecting left non-dominant side;Microcephaly;Other c…	0.00718193	Developmental speech/language disorders:0.031856;Autism spectrum disorder:0.01546;Other childhood-onset behavioral/emotional disorders:0.01018;Microcephaly:0.0072884;Down syndrome:0.0069874;Malignant neoplasm of brain:0.0050513;Mental disorders due to brain dysfunction:0.0049831;Benign neoplasm of CNS:0.0046485;Congenital hydrocephalus:0.0041683;Other neurotic disorders:0.0035208	16	0.296296	Axitinib(A,B);Diroximel fumarate (Vumerity)(A,A);Ibrutinib(A,B);Ponesimod (Ponvory)(A,A)	6	3	2	2	1	0.461538	0.307692	No	No	Yes	566	33	18612	Large (>=1000);Moderate (200-999);Small (50-199);Very small (<50);Unavailable	Available count is aggregated from ICD-level patient counts in Supplementary Table 2B; diagnosis-level WGS counts were not available in supplied files
Regulatory	hsa00531	Glycosaminoglycan degradation - Homo sapiens (human)	14	Malignant neoplasm of brain;Spina bifida;Childhood emotional/social disorders;Other disorders of brain;Phobic anxiety disorders;Arnold-Chiari malformation;Benign neoplasm of CNS;Neurocutaneous syndromes (other);Persistent mood disorders (dysthymia/cyclothymia);Migraine;Other congenital malformations of brain;Personality disorders;Post-traumatic stress disorder;Impulse disorder	0.00500203	Migraine:0.020077;Other disorders of brain:0.0081759;Childhood emotional/social disorders:0.0066542;Post-traumatic stress disorder:0.0065161;Persistent mood disorders (dysthymia/cyclothymia):0.0050054;Other congenital malformations of brain:0.0042833;Malignant neoplasm of brain:0.0032148;Phobic anxiety disorders:0.0027358;Spina bifida:0.0026838;Impulse disorder:0.0024755	10	0.526316	Dacomitinib(A,A);Enasidenib(A,B);Necitumumab(A,B);Tiagabine(A,A)	7	5	2	0	0	0.5	0.142857	No	No	Yes	983	123	10457	Large (>=1000);Moderate (200-999);Small (50-199)	Available count is aggregated from ICD-level patient counts in Supplementary Table 2B; diagnosis-level WGS counts were not available in supplied files
Regulatory	hsa05340	Primary immunodeficiency - Homo sapiens (human)	14	Eating disorders;Anxiety disorders;Autism spectrum disorder;Phobic anxiety disorders;Arnold-Chiari malformation;Congenital hydrocephalus;Mental disorders due to brain dysfunction;Migraine;Cerebral vascular malformations;Nontraumatic intracerebral hemorrhage;Personality disorders;Ataxia following unspecified cerebrovascular disease;Down syndrome;Trichotillomania	0.00446044	Migraine:0.010177;Down syndrome:0.010043;Anxiety disorders:0.0092339;Autism spectrum disorder:0.0074518;Eating disorders:0.0045685;Congenital hydrocephalus:0.0039126;Phobic anxiety disorders:0.0037145;Mental disorders due to brain dysfunction:0.00369;Nontraumatic intracerebral hemorrhage:0.0021451;Ataxia following unspecified cerebrovascular disease:0.0021215	21	0.552632	Cemiplimab(A,B);Diroximel fumarate (Vumerity)(A,A);Interferon beta-1a (Avonex/Rebif)(A,A);Pembrolizumab(A,B)	5	4	3	1	1	0.384615	0.307692	No	No	Yes	566	47	10645	Large (>=1000);Moderate (200-999);Small (50-199);Very small (<50);Unavailable	Available count is aggregated from ICD-level patient counts in Supplementary Table 2B; diagnosis-level WGS counts were not available in supplied files
Regulatory	hsa00450	Selenocompound metabolism - Homo sapiens (human)	14	Obsessive-compulsive disorder;Tic disorders (incl. Tourette);Autism spectrum disorder;Malignant neoplasm of other parts of CNS;Benign neoplasm of CNS;Persistent mood disorders (dysthymia/cyclothymia);Benign neoplasm of pituitary/craniopharyngeal region;Other congenital malformations of brain;Other psychological development disorders;Malignant neoplasm of pineal gland;Personality/behavior disorder…	0.00444787	Other psychological development disorders:0.0132;Autism spectrum disorder:0.010481;Tic disorders (incl. Tourette):0.0062111;Other congenital malformations of brain:0.0061328;Unspecified mood disorder:0.0053728;Persistent mood disorders (dysthymia/cyclothymia):0.0045152;Obsessive-compulsive disorder:0.0044655;Personality/behavior disorders due to brain disease:0.0031768;Benign neoplasm of pituitar…	11	0.647059	Gefitinib(A,A);Panitumumab(A,B);Primidone(A,A);Vorasidenib(A,A)	7	3	3	1	0	0.5	0.285714	No	No	Yes	756.5	30	9502	Large (>=1000);Moderate (200-999);Small (50-199);Very small (<50)	Available count is aggregated from ICD-level patient counts in Supplementary Table 2B; diagnosis-level WGS counts were not available in supplied files
Regulatory	hsa00120	Primary bile acid biosynthesis - Homo sapiens (human)	14	Obsessive-compulsive disorder;Autism spectrum disorder;Benign neoplasm of pituitary/craniopharyngeal region;Neoplasm of uncertain behavior of CNS;Post-traumatic stress disorder;Cerebral aneurysm;Developmental motor coordination disorder;Impulse disorder;Intermittent explosive disorder;Nontraumatic intracranial hemorrhage;Other impulse disorders;Other neurodegenerative diseases;Schizophrenia;Trich…	0.00380723	Autism spectrum disorder:0.010766;Developmental motor coordination disorder:0.0075053;Post-traumatic stress disorder:0.0057165;Benign neoplasm of pituitary/craniopharyngeal region:0.0042209;Other impulse disorders:0.004124;Obsessive-compulsive disorder:0.0034558;Trichotillomania:0.0033069;Impulse disorder:0.0031875;Intermittent explosive disorder:0.0026223;Nontraumatic intracranial hemorrhage:0.0…	9	0.529412	Alpelisib(B,B);Durvalumab(A,B);Lorazepam (IV)(A,A);Natalizumab (Tysabri)(A,A)	4	0	8	2	0	0.285714	0.714286	No	Yes	Yes	130.5	37	5793	Large (>=1000);Small (50-199);Very small (<50)	Available count is aggregated from ICD-level patient counts in Supplementary Table 2B; diagnosis-level WGS counts were not available in supplied files
Regulatory	hsa04975	Fat digestion and absorption - Homo sapiens (human)	14	Arnold-Chiari malformation;Personality disorders;Aphasia following unspecified cerebrovascular disease;Cerebral infarction due to unspecified occlusion or stenosis of unspecified cerebral artery;Cognitive deficits following unspecified cerebrovascular disease;Mental disorder;Nontraumatic intracranial hemorrhage;Nontraumatic subarachnoid hemorrhage;Other speech and language deficits following unsp…	0.00302102	Mental disorder:0.0094566;Unspecified mood disorder:0.0087636;Other speech and language deficits following unspecified cerebrovascular disease:0.0033254;Cerebral infarction due to unspecified occlusion or stenosis of unspecified cerebral artery:0.0028271;Unspecified symptoms and signs involving cognitive functions following unspecified cerebrovascular disease:0.0025814;Cognitive deficits followin…	17	0.395349		1	3	7	3	0	0.0714286	0.714286	No	Yes	Yes	114	42	1015	Large (>=1000);Moderate (200-999);Small (50-199);Very small (<50)	Available count is aggregated from ICD-level patient counts in Supplementary Table 2B; diagnosis-level WGS counts were not available in supplied files
Regulatory	hsa00590	Arachidonic acid metabolism - Homo sapiens (human)	14	Eating disorders;Dissociative/conversion disorders;Cerebral vascular malformations;Stress-related and adjustment disorders;Aphasia following unspecified cerebrovascular disease;Cerebral aneurysm;Cerebral infarction;Cognitive deficits following unspecified cerebrovascular disease;Hemiplegia and hemiparesis following unspecified cerebrovascular disease affecting left dominant side;Moyamoya disease;…	0.00251557	Stress-related and adjustment disorders:0.0064397;Eating disorders:0.0046372;Dissociative/conversion disorders:0.0032022;Personality/behavior disorders due to brain disease:0.0030175;Aphasia following unspecified cerebrovascular disease:0.0023921;Moyamoya disease:0.0020019;Hemiplegia and hemiparesis following unspecified cerebrovascular disease affecting left dominant side:0.0019749;Other speech …	37	0.587302	Amivantamab(A,B);Pertuzumab(A,B);Phenytoin(A,A);Sunitinib(A,B)	3	2	6	3	0	0.214286	0.642857	No	No	Yes	120	37	3000	Large (>=1000);Moderate (200-999);Small (50-199);Very small (<50)	Available count is aggregated from ICD-level patient counts in Supplementary Table 2B; diagnosis-level WGS counts were not available in supplied files
Regulatory	hsa03450	Non-homologous end-joining - Homo sapiens (human)	13	Malignant neoplasm of brain;Attention-deficit/hyperactivity disorder;Intellectual disability;Obsessive-compulsive disorder;Malignant neoplasm of other parts of CNS;Benign neoplasm of CNS;Neurofibromatosis;Benign neoplasm of pituitary/craniopharyngeal region;Other congenital malformations of brain;Moyamoya disease;Other cerebrovascular vasospasm and vasoconstriction;Personality/behavior disorders …	0.00508762	Attention-deficit/hyperactivity disorder:0.02016;Intellectual disability:0.0089294;Other congenital malformations of brain:0.0075562;Obsessive-compulsive disorder:0.0041592;Benign neoplasm of CNS:0.0040637;Neurofibromatosis:0.0039311;Personality/behavior disorders due to brain disease:0.0038339;Malignant neoplasm of brain:0.0038328;Moyamoya disease:0.002984;Reduction deformities of brain:0.0021807	10	0.769231		6	4	3	0	0	0.461538	0.230769	No	No	Yes	498	59	15448	Large (>=1000);Moderate (200-999);Small (50-199)	Available count is aggregated from ICD-level patient counts in Supplementary Table 2B; diagnosis-level WGS counts were not available in supplied files
Regulatory	hsa05030	Cocaine addiction - Homo sapiens (human)	13	Spina bifida;Specific learning disorders;Phobic anxiety disorders;Arnold-Chiari malformation;Mental disorders due to brain dysfunction;Persistent mood disorders (dysthymia/cyclothymia);Migraine;Multiple sclerosis;Nontraumatic subarachnoid hemorrhage;Occlusion and stenosis of unspecified cerebral artery;Other cerebrovascular vasospasm and vasoconstriction;Tuberous sclerosis complex;Unspecified moo…	0.0049526	Specific learning disorders:0.018516;Migraine:0.013255;Unspecified mood disorder:0.007429;Phobic anxiety disorders:0.0059896;Persistent mood disorders (dysthymia/cyclothymia):0.0049096;Mental disorders due to brain dysfunction:0.0031091;Spina bifida:0.0023279;Other cerebrovascular vasospasm and vasoconstriction:0.0015878;Occlusion and stenosis of unspecified cerebral artery:0.0015842;Arnold-Chiar…	33	0.673469	AAV9.Syn.hCDKL5 (preclinical)(C,C);ACTH (repository corticotropin)(A,A);Levetiracetam(A,A);scAAV9.P546.MeCP2 (preclinical platform)(C,C)	5	3	5	0	0	0.384615	0.384615	No	No	Yes	566	52	10457	Large (>=1000);Moderate (200-999);Small (50-199)	Available count is aggregated from ICD-level patient counts in Supplementary Table 2B; diagnosis-level WGS counts were not available in supplied files
Regulatory	hsa03060	Protein export - Homo sapiens (human)	13	Anxiety disorders;Obsessive-compulsive disorder;Specific learning disorders;Autism spectrum disorder;Arnold-Chiari malformation;Mental disorders due to brain dysfunction;Neurocutaneous syndromes (other);Other psychological development disorders;Malignant neoplasm of pineal gland;Other cerebrovascular vasospasm and vasoconstriction;Psychological and behavioral factors associated with disorders or …	0.00493365	Specific learning disorders:0.012024;Anxiety disorders:0.010108;Other psychological development disorders:0.010037;Autism spectrum disorder:0.008526;Unspecified mood disorder:0.0048932;Mental disorders due to brain dysfunction:0.0043216;Neurocutaneous syndromes (other):0.0035427;Obsessive-compulsive disorder:0.0026522;Psychological and behavioral factors associated with disorders or diseases clas…	14	0.451613		6	4	2	1	0	0.461538	0.230769	No	No	Yes	566	30	10645	Large (>=1000);Moderate (200-999);Small (50-199);Very small (<50)	Available count is aggregated from ICD-level patient counts in Supplementary Table 2B; diagnosis-level WGS counts were not available in supplied files
Regulatory	hsa05150	Staphylococcus aureus infection - Homo sapiens (human)	13	Developmental speech/language disorders;Autism spectrum disorder;Nontraumatic intracerebral hemorrhage;Aphasia following unspecified cerebrovascular disease;Cognitive deficits following unspecified cerebrovascular disease;Dysphagia following unspecified cerebrovascular disease;Hemiplegia and hemiparesis following unspecified cerebrovascular disease affecting left non-dominant side;Hemiplegia and …	0.00397549	Developmental speech/language disorders:0.017352;Autism spectrum disorder:0.014258;Nontraumatic intracerebral hemorrhage:0.0029348;Dysphagia following unspecified cerebrovascular disease:0.0025264;Unspecified sequelae of cerebral infarction:0.0024023;Hemiplegia and hemiparesis following unspecified cerebrovascular disease affecting unspecified side:0.0023055;Aphasia following unspecified cerebrov…	29	0.284314	Belzutifan(A,B);Cabozantinib(A,B);Peginterferon beta-1a (Plegridy)(A,A);Siponimod (Mayzent)(A,A)	2	2	7	2	0	0.153846	0.692308	No	No	Yes	94	31	18612	Large (>=1000);Moderate (200-999);Small (50-199);Very small (<50)	Available count is aggregated from ICD-level patient counts in Supplementary Table 2B; diagnosis-level WGS counts were not available in supplied files
Regulatory	hsa05414	Dilated cardiomyopathy - Homo sapiens (human)	13	Spina bifida;Intellectual disability;Personality disorders;Stress-related and adjustment disorders;Cerebral infarction;Cerebral infarction due to embolism of unspecified cerebral artery;Cerebral infarction due to unspecified occlusion or stenosis of unspecified cerebral artery;Down syndrome;Hemiplegia and hemiparesis following unspecified cerebrovascular disease affecting left dominant side;Impul…	0.00395669	Down syndrome:0.012972;Intellectual disability:0.0069774;Stress-related and adjustment disorders:0.0063685;Cerebral infarction due to unspecified occlusion or stenosis of unspecified cerebral artery:0.006137;Cerebral infarction:0.0035788;Microcephaly:0.0033012;Spina bifida:0.0018624;Reduction deformities of brain:0.00186;Trichotillomania:0.0018072;Impulse disorder:0.0017865	76	0.72381		4	3	4	1	1	0.333333	0.416667	No	No	Yes	301.5	41	3000	Large (>=1000);Moderate (200-999);Small (50-199);Very small (<50);Unavailable	Available count is aggregated from ICD-level patient counts in Supplementary Table 2B; diagnosis-level WGS counts were not available in supplied files
Regulatory	hsa00053	Ascorbate and aldarate metabolism - Homo sapiens (human)	13	Childhood emotional/social disorders;Dissociative/conversion disorders;Tic disorders (incl. Tourette);Phobic anxiety disorders;Personality disorders;Intermittent explosive disorder;Malignant neoplasm of pineal gland;Nontraumatic intracranial hemorrhage;Nontraumatic subarachnoid hemorrhage;Other impulse disorders;Personality/behavior disorders due to brain disease;Trichotillomania;Unspecified sequ…	0.00378114	Tic disorders (incl. Tourette):0.0099093;Childhood emotional/social disorders:0.0064356;Other impulse disorders:0.0049286;Trichotillomania:0.0046926;Personality/behavior disorders due to brain disease:0.0035614;Phobic anxiety disorders:0.0034799;Dissociative/conversion disorders:0.0032361;Personality disorders:0.0027874;Nontraumatic intracranial hemorrhage:0.0026113;Intermittent explosive disorde…	8	0.258065	Cladribine (Mavenclad)(A,A);Durvalumab(A,B);Midazolam (Nayzilam/IV)(A,A);Rucaparib(A,B)	2	3	7	1	0	0.153846	0.615385	No	No	Yes	161	30	2012	Large (>=1000);Moderate (200-999);Small (50-199);Very small (<50)	Available count is aggregated from ICD-level patient counts in Supplementary Table 2B; diagnosis-level WGS counts were not available in supplied files
Regulatory	hsa04927	Cortisol synthesis and secretion - Homo sapiens (human)	13	Sleep disorders;Other childhood-onset behavioral/emotional disorders;Other disorders of brain;Somatoform disorders;Arnold-Chiari malformation;Bipolar disorder;Neurocutaneous syndromes (other);Benign neoplasm of pituitary/craniopharyngeal region;Ataxia following unspecified cerebrovascular disease;Cerebral infarction;Nontraumatic intracranial hemorrhage;Psychological and behavioral factors associa…	0.00298447	Other childhood-onset behavioral/emotional disorders:0.0089162;Other disorders of brain:0.005412;Sleep disorders:0.0044427;Bipolar disorder:0.0041593;Somatoform disorders:0.0032861;Cerebral infarction:0.0021546;Benign neoplasm of pituitary/craniopharyngeal region:0.0019932;Nontraumatic intracranial hemorrhage:0.0019279;Ataxia following unspecified cerebrovascular disease:0.0014632;Neurocutaneous …	47	0.723077		3	5	3	2	0	0.230769	0.384615	No	No	Yes	287	44	3793	Large (>=1000);Moderate (200-999);Small (50-199);Very small (<50)	Available count is aggregated from ICD-level patient counts in Supplementary Table 2B; diagnosis-level WGS counts were not available in supplied files
Regulatory	hsa01040	Biosynthesis of unsaturated fatty acids - Homo sapiens (human)	12	Eating disorders;Spina bifida;Dissociative/conversion disorders;Arnold-Chiari malformation;Migraine;Other psychological development disorders;Post-traumatic stress disorder;Major depressive disorder;Intermittent explosive disorder;Microcephaly;Other cerebral infarction;Unspecified mood disorder	0.00909665	Migraine:0.039595;Major depressive disorder:0.024012;Other psychological development disorders:0.013523;Unspecified mood disorder:0.006929;Post-traumatic stress disorder:0.0064444;Eating disorders:0.0052194;Microcephaly:0.0050675;Dissociative/conversion disorders:0.0028817;Spina bifida:0.0019463;Other cerebral infarction:0.0012693	17	0.62963	Ceritinib(A,A);Imatinib(A,B);Lacosamide(A,A);Lorlatinib (ROS1)(A,B)	9	1	1	1	0	0.75	0.166667	Yes	No	Yes	1122	33	11004	Large (>=1000);Moderate (200-999);Small (50-199);Very small (<50)	Available count is aggregated from ICD-level patient counts in Supplementary Table 2B; diagnosis-level WGS counts were not available in supplied files
Regulatory	hsa04623	Cytosolic DNA-sensing pathway - Homo sapiens (human)	12	Developmental speech/language disorders;Eating disorders;Sleep disorders;Specific learning disorders;Autism spectrum disorder;Persistent mood disorders (dysthymia/cyclothymia);Delirium;Mental disorder;Microcephaly;Other neurotic disorders;Psychological and behavioral factors associated with disorders or diseases classified elsewhere;Trichotillomania	0.0056161	Specific learning disorders:0.011612;Developmental speech/language disorders:0.010036;Autism spectrum disorder:0.0094974;Eating disorders:0.0067634;Other neurotic disorders:0.0057005;Sleep disorders:0.0051042;Microcephaly:0.0048694;Persistent mood disorders (dysthymia/cyclothymia):0.0047782;Mental disorder:0.0045285;Trichotillomania:0.0017309	29	0.349398		7	2	3	0	0	0.583333	0.25	No	No	Yes	1081	111	18612	Large (>=1000);Moderate (200-999);Small (50-199)	Available count is aggregated from ICD-level patient counts in Supplementary Table 2B; diagnosis-level WGS counts were not available in supplied files
Regulatory	hsa03410	Base excision repair - Homo sapiens (human)	12	Spina bifida;Other childhood-onset behavioral/emotional disorders;Childhood emotional/social disorders;Intellectual disability;Malignant neoplasm of other parts of CNS;Other disorders of brain;Arnold-Chiari malformation;Neurofibromatosis;Cerebral vascular malformations;Neoplasm of uncertain behavior of CNS;Other psychological development disorders;Unspecified sequelae of unspecified cerebrovascul…	0.00505329	Other psychological development disorders:0.01598;Intellectual disability:0.0087327;Other childhood-onset behavioral/emotional disorders:0.0078753;Other disorders of brain:0.0064644;Childhood emotional/social disorders:0.0050307;Neurofibromatosis:0.0037636;Malignant neoplasm of other parts of CNS:0.0024598;Cerebral vascular malformations:0.0024185;Spina bifida:0.0022845;Neoplasm of uncertain beha…	23	0.522727	CSF1R inhibitor (microglial depletion+repopulation; preclinical)(C,C);Cannabidiol (Epidiolex)(A,A);Cobimetinib(A,A);Vandetanib(A,B);Vorasidenib (Voranigo)(A,A)	6	3	3	0	0	0.5	0.25	No	No	Yes	983	57	9502	Large (>=1000);Moderate (200-999);Small (50-199)	Available count is aggregated from ICD-level patient counts in Supplementary Table 2B; diagnosis-level WGS counts were not available in supplied files
Regulatory	hsa04614	Renin-angiotensin system - Homo sapiens (human)	12	Developmental speech/language disorders;Eating disorders;Childhood emotional/social disorders;Dissociative/conversion disorders;Intellectual disability;Obsessive-compulsive disorder;Impulse disorder;Mental disorder;Nontraumatic intracranial hemorrhage;Other cerebrovascular disease;Other impulse disorders;Trichotillomania	0.00411501	Developmental speech/language disorders:0.014567;Intellectual disability:0.0060391;Childhood emotional/social disorders:0.0043094;Mental disorder:0.0042427;Eating disorders:0.0042067;Other cerebrovascular disease:0.0034113;Obsessive-compulsive disorder:0.0028463;Dissociative/conversion disorders:0.0026401;Other impulse disorders:0.002393;Trichotillomania:0.00217	13	0.565217	Telmisartan(C,C)	5	3	4	0	0	0.416667	0.333333	No	No	Yes	881	116	18612	Large (>=1000);Moderate (200-999);Small (50-199)	Available count is aggregated from ICD-level patient counts in Supplementary Table 2B; diagnosis-level WGS counts were not available in supplied files
Regulatory	hsa00140	Steroid hormone biosynthesis - Homo sapiens (human)	12	Conduct disorder;Malignant neoplasm of other parts of CNS;Phobic anxiety disorders;Somatoform disorders;Gender identity disorder of childhood;Mental disorder;Microcephaly;Other neurotic disorders;Psychological and behavioral factors associated with disorders or diseases classified elsewhere;Unspecified behavioral syndromes associated with physiological disturbances and physical factors;Unspecifie…	0.00389605	Conduct disorder:0.010624;Microcephaly:0.0064178;Other neurotic disorders:0.0060225;Somatoform disorders:0.0046848;Mental disorder:0.0040646;Gender identity disorder of childhood:0.0027738;Psychological and behavioral factors associated with disorders or diseases classified elsewhere:0.0027201;Malignant neoplasm of other parts of CNS:0.0025186;Phobic anxiety disorders:0.0023512;Unspecified behavi…	14	0.21875	Alpelisib(B,B);Avelumab(A,B);Lorazepam (IV)(A,A);Natalizumab (Tysabri)(A,A)	2	6	4	0	0	0.166667	0.333333	No	No	Yes	405.5	57	6437	Large (>=1000);Moderate (200-999);Small (50-199)	Available count is aggregated from ICD-level patient counts in Supplementary Table 2B; diagnosis-level WGS counts were not available in supplied files
Regulatory	hsa04657	IL-17 signaling pathway - Homo sapiens (human)	12	Neurofibromatosis;Migraine;Cerebral infarction;Cerebral infarction due to unspecified occlusion or stenosis of unspecified cerebral artery;Cognitive deficits following unspecified cerebrovascular disease;Delirium;Mental disorder;Psychological and behavioral factors associated with disorders or diseases classified elsewhere;Septo-optic dysplasia;Tuberous sclerosis complex;Unspecified sequelae of c…	0.00376174	Migraine:0.015342;Mental disorder:0.0053252;Cerebral infarction:0.0040724;Neurofibromatosis:0.0033054;Unspecified sequelae of cerebral infarction:0.0031358;Cerebral infarction due to unspecified occlusion or stenosis of unspecified cerebral artery:0.0030726;Psychological and behavioral factors associated with disorders or diseases classified elsewhere:0.0024353;Tuberous sclerosis complex:0.002301…	45	0.473684	Encorafenib(A,A);Ezogabine/Retigabine (withdrawn; historical)(A,A);Regorafenib(A,B);Scn2a-targeting antisense oligonucleotide (preclinical)(C,C)	2	3	7	0	0	0.166667	0.583333	No	No	Yes	127	62	10457	Large (>=1000);Moderate (200-999);Small (50-199)	Available count is aggregated from ICD-level patient counts in Supplementary Table 2B; diagnosis-level WGS counts were not available in supplied files
Regulatory	hsa04610	Complement and coagulation cascades - Homo sapiens (human)	12	Malignant neoplasm of other parts of CNS;Other disorders of brain;Benign neoplasm of CNS;Neurofibromatosis;Other congenital malformations of brain;Microcephaly;Nontraumatic intracranial hemorrhage;Occlusion and stenosis of unspecified cerebral artery;Other cerebrovascular disease;Other cerebrovascular vasospasm and vasoconstriction;Other speech and language deficits following unspecified cerebrov…	0.00295756	Neurofibromatosis:0.0064977;Other disorders of brain:0.005041;Other cerebrovascular disease:0.0045672;Other congenital malformations of brain:0.0040573;Microcephaly:0.0033269;Malignant neoplasm of other parts of CNS:0.0028106;Benign neoplasm of CNS:0.0025502;Occlusion and stenosis of unspecified cerebral artery:0.0017145;Nontraumatic intracranial hemorrhage:0.0014238;Other speech and language def…	38	0.431818	Alteplase (tPA)(A,A);Edaravone (Radicut/Radicava)(A,A);Scn2a-targeting antisense oligonucleotide (preclinical)(C,C);Topiramate(A,A);Vemurafenib(A,B)	4	3	4	1	0	0.333333	0.416667	No	No	Yes	297.5	42	1924	Large (>=1000);Moderate (200-999);Small (50-199);Very small (<50)	Available count is aggregated from ICD-level patient counts in Supplementary Table 2B; diagnosis-level WGS counts were not available in supplied files
Regulatory	hsa04720	Long-term potentiation - Homo sapiens (human)	12	Benign neoplasm of CNS;Mental disorders due to brain dysfunction;Neurocutaneous syndromes (other);Major depressive disorder;Cerebral aneurysm;Hemiplegia and hemiparesis following unspecified cerebrovascular disease affecting left dominant side;Hemiplegia and hemiparesis following unspecified cerebrovascular disease affecting unspecified side;Impulse disorder;Other cerebrovascular disease;Other ce…	0.0025915	Major depressive disorder:0.0089732;Other neurotic disorders:0.0029047;Mental disorders due to brain dysfunction:0.0027755;Other cerebrovascular disease:0.0026667;Benign neoplasm of CNS:0.0023884;Impulse disorder:0.0021851;Neurocutaneous syndromes (other):0.0019736;Other cerebrovascular vasospasm and vasoconstriction:0.0018557;Hemiplegia and hemiparesis following unspecified cerebrovascular disea…	45	0.671642	Brivaracetam(A,A);Everolimus(A,A);Intravenous AAV-MeCP2 (preclinical; toxicity signal)(C,C);NSI-189(B,B);Piracetam(A,A);Secretable cell-penetrating CDKL5 (preclinical adjunct)(C,C);Tofersen (Qalsody)(A,A);Trofinetide (Daybue)(A,A);Zavegepant (Zavzpret)(A,A)	1	6	3	2	0	0.0833333	0.416667	No	No	Yes	231	37	11004	Large (>=1000);Moderate (200-999);Small (50-199);Very small (<50)	Available count is aggregated from ICD-level patient counts in Supplementary Table 2B; diagnosis-level WGS counts were not available in supplied files
Regulatory	hsa00563	Glycosylphosphatidylinositol (GPI)-anchor biosynthesis - Homo sapiens (human)	12	Malignant neoplasm of brain;Dissociative/conversion disorders;Tic disorders (incl. Tourette);Somatoform disorders;Congenital hydrocephalus;Ataxia following unspecified cerebrovascular disease;Cognitive deficits following unspecified cerebrovascular disease;Dysphagia following unspecified cerebrovascular disease;Hemiplegia and hemiparesis following unspecified cerebrovascular disease affecting lef…	0.00256956	Tic disorders (incl. Tourette):0.0048387;Malignant neoplasm of brain:0.0034294;Other cerebrovascular disease:0.00341;Congenital hydrocephalus:0.0030726;Somatoform disorders:0.002977;Dissociative/conversion disorders:0.0028428;Cognitive deficits following unspecified cerebrovascular disease:0.0021183;Unspecified symptoms and signs involving cognitive functions following unspecified cerebrovascular…	19	0.633333	Amivantamab(A,B);Imatinib(A,B);Pertuzumab(A,B);Phenytoin(A,A)	4	2	4	2	0	0.333333	0.5	No	No	Yes	181.5	31	2012	Large (>=1000);Moderate (200-999);Small (50-199);Very small (<50)	Available count is aggregated from ICD-level patient counts in Supplementary Table 2B; diagnosis-level WGS counts were not available in supplied files
Regulatory	hsa00280	Valine, leucine and isoleucine degradation - Homo sapiens (human)	11	Anxiety disorders;Childhood emotional/social disorders;Dissociative/conversion disorders;Other disorders of brain;Neurocutaneous syndromes (other);Migraine;Major depressive disorder;Corpus callosum malformations;Developmental motor coordination disorder;Gender identity disorder of childhood;Other neurotic disorders	0.00525834	Major depressive disorder:0.012872;Migraine:0.0097158;Anxiety disorders:0.0078071;Other disorders of brain:0.0070095;Developmental motor coordination disorder:0.0047931;Childhood emotional/social disorders:0.0046038;Other neurotic disorders:0.0045204;Dissociative/conversion disorders:0.0028976;Neurocutaneous syndromes (other):0.00187;Gender identity disorder of childhood:0.0014474	35	0.729167	Alemtuzumab (Lemtrada)(A,A);Clonazepam(A,A);Donanemab(A,A);Vismodegib(A,B)	6	4	1	0	0	0.545455	0.0909091	No	No	Yes	1220	115	11004	Large (>=1000);Moderate (200-999);Small (50-199)	Available count is aggregated from ICD-level patient counts in Supplementary Table 2B; diagnosis-level WGS counts were not available in supplied files
Regulatory	hsa00620	Pyruvate metabolism - Homo sapiens (human)	11	Anxiety disorders;Conduct disorder;Dissociative/conversion disorders;Autism spectrum disorder;Benign neoplasm of CNS;Cerebral infarction;Cognitive deficits following unspecified cerebrovascular disease;Mental disorder;Occlusion and stenosis of unspecified cerebral artery;Unspecified organic mental disorder;Unspecified symptoms and signs involving cognitive functions following unspecified cerebrov…	0.003951	Conduct disorder:0.013071;Autism spectrum disorder:0.0071095;Anxiety disorders:0.0069486;Dissociative/conversion disorders:0.0034677;Mental disorder:0.0033718;Cerebral infarction:0.0020218;Unspecified organic mental disorder:0.0018377;Benign neoplasm of CNS:0.0016008;Unspecified symptoms and signs involving cognitive functions following unspecified cerebrovascular disease:0.0014574;Cognitive defi…	24	0.510638	Ado-trastuzumab emtansine(A,B);Brigatinib(A,A);Carbamazepine(A,A);Regorafenib(A,B)	4	3	4	0	0	0.363636	0.363636	No	No	Yes	335	60	10645	Large (>=1000);Moderate (200-999);Small (50-199)	Available count is aggregated from ICD-level patient counts in Supplementary Table 2B; diagnosis-level WGS counts were not available in supplied files
Regulatory	hsa00630	Glyoxylate and dicarboxylate metabolism - Homo sapiens (human)	11	Anxiety disorders;Autism spectrum disorder;Congenital hydrocephalus;Neurocutaneous syndromes (other);Neoplasm of uncertain behavior of CNS;Stress-related and adjustment disorders;Delirium;Other neurodegenerative diseases;Schizophrenia;Tuberous sclerosis complex;Unspecified organic mental disorder	0.00380422	Stress-related and adjustment disorders:0.010724;Anxiety disorders:0.0084585;Autism spectrum disorder:0.0071719;Congenital hydrocephalus:0.0031062;Tuberous sclerosis complex:0.0028039;Other neurodegenerative diseases:0.0019325;Neoplasm of uncertain behavior of CNS:0.0019244;Schizophrenia:0.0018121;Neurocutaneous syndromes (other):0.0014543;Unspecified organic mental disorder:0.0013305	18	0.5625	Ado-trastuzumab emtansine(A,B);Carbamazepine(A,A);Ceritinib(A,A);Regorafenib(A,B)	4	1	5	1	0	0.363636	0.545455	No	No	Yes	117	44	10645	Large (>=1000);Moderate (200-999);Small (50-199);Very small (<50)	Available count is aggregated from ICD-level patient counts in Supplementary Table 2B; diagnosis-level WGS counts were not available in supplied files
Regulatory	hsa03030	DNA replication - Homo sapiens (human)	11	Malignant neoplasm of brain;Spina bifida;Obsessive-compulsive disorder;Autism spectrum disorder;Arnold-Chiari malformation;Congenital hydrocephalus;Mental disorders due to brain dysfunction;Stress-related and adjustment disorders;Developmental motor coordination disorder;Unspecified behavioral syndromes associated with physiological disturbances and physical factors;Unspecified organic mental dis…	0.00378963	Developmental motor coordination disorder:0.0080119;Autism spectrum disorder:0.0079749;Stress-related and adjustment disorders:0.0066327;Mental disorders due to brain dysfunction:0.0033029;Obsessive-compulsive disorder:0.002957;Malignant neoplasm of brain:0.0028506;Congenital hydrocephalus:0.0026699;Spina bifida:0.0023677;Unspecified behavioral syndromes associated with physiological disturbances…	17	0.472222		7	2	2	0	0	0.636364	0.181818	No	No	Yes	1050	112	5793	Large (>=1000);Moderate (200-999);Small (50-199)	Available count is aggregated from ICD-level patient counts in Supplementary Table 2B; diagnosis-level WGS counts were not available in supplied files
Regulatory	hsa04914	Progesterone-mediated oocyte maturation - Homo sapiens (human)	11	Intellectual disability;Mental disorders due to brain dysfunction;Neurocutaneous syndromes (other);Other psychological development disorders;Developmental motor coordination disorder;Hemiplegia and hemiparesis following unspecified cerebrovascular disease affecting left non-dominant side;Moyamoya disease;Other cerebrovascular disease;Other neurotic disorders;Other sequelae following unspecified c…	0.00353528	Other psychological development disorders:0.010313;Intellectual disability:0.0055013;Developmental motor coordination disorder:0.0051339;Mental disorders due to brain dysfunction:0.00427;Other neurotic disorders:0.0032697;Other cerebrovascular disease:0.002591;Moyamoya disease:0.0019064;Neurocutaneous syndromes (other):0.0016659;Hemiplegia and hemiparesis following unspecified cerebrovascular dis…	59	0.531532		3	4	4	0	0	0.272727	0.363636	No	No	Yes	287	58	9502	Large (>=1000);Moderate (200-999);Small (50-199)	Available count is aggregated from ICD-level patient counts in Supplementary Table 2B; diagnosis-level WGS counts were not available in supplied files
Regulatory	hsa04136	Autophagy - other - Homo sapiens (human)	11	Tic disorders (incl. Tourette);Phobic anxiety disorders;Congenital hydrocephalus;Aphasia following unspecified cerebrovascular disease;Cognitive deficits following unspecified cerebrovascular disease;Gender identity disorder of childhood;Hemiplegia and hemiparesis following unspecified cerebrovascular disease affecting left dominant side;Hemiplegia and hemiparesis following unspecified cerebrovas…	0.00209792	Congenital hydrocephalus:0.0038624;Tic disorders (incl. Tourette):0.0033914;Phobic anxiety disorders:0.0023433;Hemiplegia and hemiparesis following unspecified cerebrovascular disease affecting unspecified side:0.0022079;Unspecified symptoms and signs involving cognitive functions following unspecified cerebrovascular disease:0.0021269;Cognitive deficits following unspecified cerebrovascular dise…	18	0.5625	Dabrafenib(A,B);Ponatinib(A,B);Pregabalin(A,A);Vemurafenib(A,B)	2	3	5	1	0	0.181818	0.545455	No	No	Yes	137	44	2012	Large (>=1000);Moderate (200-999);Small (50-199);Very small (<50)	Available count is aggregated from ICD-level patient counts in Supplementary Table 2B; diagnosis-level WGS counts were not available in supplied files
Regulatory	hsa03050	Proteasome - Homo sapiens (human)	10	Childhood emotional/social disorders;Mental disorders due to brain dysfunction;Persistent mood disorders (dysthymia/cyclothymia);Nontraumatic intracerebral hemorrhage;Other psychological development disorders;Major depressive disorder;Nontraumatic intracranial hemorrhage;Trichotillomania;Unspecified mood disorder;Unspecified organic mental disorder	0.00717813	Major depressive disorder:0.026982;Persistent mood disorders (dysthymia/cyclothymia):0.0099144;Other psychological development disorders:0.0098235;Unspecified mood disorder:0.0073741;Childhood emotional/social disorders:0.0072821;Mental disorders due to brain dysfunction:0.0035352;Nontraumatic intracerebral hemorrhage:0.0024817;Trichotillomania:0.0018651;Unspecified organic mental disorder:0.0014…	28	0.608696	Bosutinib(A,B);Pralsetinib(A,A);Repotrectinib(A,A);Rufinamide(A,A)	4	3	3	0	0	0.4	0.3	No	No	Yes	756	112	11004	Large (>=1000);Moderate (200-999);Small (50-199)	Available count is aggregated from ICD-level patient counts in Supplementary Table 2B; diagnosis-level WGS counts were not available in supplied files
Regulatory	hsa04061	Viral protein interaction with cytokine and cytokine receptor - Homo sapiens (human)	10	Persistent mood disorders (dysthymia/cyclothymia);Migraine;Major depressive disorder;Developmental motor coordination disorder;Impulse disorder;Mental disorder;Microcephaly;Transsexualism;Tuberous sclerosis complex;Unspecified behavioral syndromes associated with physiological disturbances and physical factors	0.00473219	Migraine:0.014096;Major depressive disorder:0.0081013;Persistent mood disorders (dysthymia/cyclothymia):0.0057577;Developmental motor coordination disorder:0.0055757;Mental disorder:0.0033957;Microcephaly:0.0030803;Tuberous sclerosis complex:0.0023617;Unspecified behavioral syndromes associated with physiological disturbances and physical factors:0.0019842;Impulse disorder:0.0019068;Transsexualis…	35	0.35	Bosutinib(A,B);Gabapentin(A,A);Pralsetinib(A,A);Savolitinib(A,B)	5	1	4	0	0	0.5	0.4	No	No	Yes	933	80	11004	Large (>=1000);Moderate (200-999);Small (50-199)	Available count is aggregated from ICD-level patient counts in Supplementary Table 2B; diagnosis-level WGS counts were not available in supplied files
Regulatory	hsa04977	Vitamin digestion and absorption - Homo sapiens (human)	10	Eating disorders;Tic disorders (incl. Tourette);Nontraumatic intracerebral hemorrhage;Other psychological development disorders;Developmental motor coordination disorder;Mental disorder;Nontraumatic intracranial hemorrhage;Other neurotic disorders;Psychological and behavioral factors associated with disorders or diseases classified elsewhere;Tuberous sclerosis complex	0.00398384	Other psychological development disorders:0.011135;Developmental motor coordination disorder:0.0050464;Eating disorders:0.0049455;Mental disorder:0.0044854;Tic disorders (incl. Tourette):0.0043958;Other neurotic disorders:0.0031664;Nontraumatic intracerebral hemorrhage:0.0020063;Psychological and behavioral factors associated with disorders or diseases classified elsewhere:0.0018348;Nontraumatic …	14	0.538462		4	3	3	0	0	0.4	0.3	No	No	Yes	627	80	9502	Large (>=1000);Moderate (200-999);Small (50-199)	Available count is aggregated from ICD-level patient counts in Supplementary Table 2B; diagnosis-level WGS counts were not available in supplied files
Regulatory	hsa01522	Endocrine resistance - Homo sapiens (human)	10	Developmental speech/language disorders;Aphasia following unspecified cerebrovascular disease;Cognitive deficits following unspecified cerebrovascular disease;Hemiplegia and hemiparesis following unspecified cerebrovascular disease affecting unspecified side;Mental disorder;Nontraumatic intracranial hemorrhage;Other sequelae following unspecified cerebrovascular disease;Other speech and language …	0.00351497	Developmental speech/language disorders:0.016178;Other sequelae following unspecified cerebrovascular disease:0.0035831;Mental disorder:0.0033463;Nontraumatic intracranial hemorrhage:0.0020672;Unspecified symptoms and signs involving cognitive functions following unspecified cerebrovascular disease:0.002038;Cognitive deficits following unspecified cerebrovascular disease:0.0020189;Aphasia followi…	72	0.727273		1	2	5	2	0	0.1	0.7	No	Yes	Yes	109.5	42	18612	Large (>=1000);Moderate (200-999);Small (50-199);Very small (<50)	Available count is aggregated from ICD-level patient counts in Supplementary Table 2B; diagnosis-level WGS counts were not available in supplied files
Regulatory	hsa05110	Vibrio cholerae infection - Homo sapiens (human)	10	Sleep disorders;Arnold-Chiari malformation;Nontraumatic intracerebral hemorrhage;Other congenital malformations of brain;Post-traumatic stress disorder;Cognitive deficits following unspecified cerebrovascular disease;Hemiplegia and hemiparesis following unspecified cerebrovascular disease affecting unspecified side;Moyamoya disease;Other cerebrovascular disease;Unspecified symptoms and signs invo…	0.00304478	Other congenital malformations of brain:0.0058034;Sleep disorders:0.0056952;Post-traumatic stress disorder:0.0038274;Other cerebrovascular disease:0.0027017;Cognitive deficits following unspecified cerebrovascular disease:0.0024246;Unspecified symptoms and signs involving cognitive functions following unspecified cerebrovascular disease:0.0024134;Nontraumatic intracerebral hemorrhage:0.0023381;He…	40	0.784314	Abemaciclib(A,B);Fingolimod (Gilenya)(A,A);Interferon beta-1b (Betaseron/Extavia)(A,A);Sunitinib(A,B)	3	4	3	0	0	0.3	0.3	No	No	Yes	267	60	1194	Large (>=1000);Moderate (200-999);Small (50-199)	Available count is aggregated from ICD-level patient counts in Supplementary Table 2B; diagnosis-level WGS counts were not available in supplied files
Regulatory	hsa00040	Pentose and glucuronate interconversions - Homo sapiens (human)	10	Malignant neoplasm of brain;Malignant neoplasm of other parts of CNS;Benign neoplasm of CNS;Personality disorders;Cerebral infarction;Cerebral infarction due to unspecified occlusion or stenosis of unspecified cerebral artery;Delirium;Hemiplegia and hemiparesis following unspecified cerebrovascular disease affecting unspecified side;Other sequelae following unspecified cerebrovascular disease;Uns…	0.00253582	Malignant neoplasm of brain:0.0036323;Cerebral infarction:0.00345;Benign neoplasm of CNS:0.0030392;Hemiplegia and hemiparesis following unspecified cerebrovascular disease affecting unspecified side:0.002881;Unspecified sequelae of cerebral infarction:0.002479;Malignant neoplasm of other parts of CNS:0.0024443;Cerebral infarction due to unspecified occlusion or stenosis of unspecified cerebral ar…	9	0.25		1	5	4	0	0	0.1	0.4	No	No	Yes	227	80	1401	Large (>=1000);Moderate (200-999);Small (50-199)	Available count is aggregated from ICD-level patient counts in Supplementary Table 2B; diagnosis-level WGS counts were not available in supplied files
Regulatory	hsa00100	Steroid biosynthesis - Homo sapiens (human)	10	Eating disorders;Dissociative/conversion disorders;Somatoform disorders;Mental disorders due to brain dysfunction;Delirium;Other cerebrovascular vasospasm and vasoconstriction;Other neurodegenerative diseases;Schizophrenia;Unspecified behavioral syndromes associated with physiological disturbances and physical factors;Unspecified organic mental disorder	0.00248894	Eating disorders:0.0043863;Mental disorders due to brain dysfunction:0.0043384;Dissociative/conversion disorders:0.00356;Somatoform disorders:0.0024552;Unspecified behavioral syndromes associated with physiological disturbances and physical factors:0.002144;Delirium:0.0019195;Other cerebrovascular vasospasm and vasoconstriction:0.0017185;Schizophrenia:0.0016968;Unspecified organic mental disorder…	10	0.5	Durvalumab(A,B);Lorazepam (IV)(A,A);Natalizumab (Tysabri)(A,A);Rucaparib(A,B)	2	2	5	1	0	0.2	0.6	No	No	Yes	130	44	1838	Large (>=1000);Moderate (200-999);Small (50-199);Very small (<50)	Available count is aggregated from ICD-level patient counts in Supplementary Table 2B; diagnosis-level WGS counts were not available in supplied files
Regulatory	hsa03265	Virion - Ebolavirus, Lyssavirus and Morbillivirus - Homo sapiens (human)	9	Childhood emotional/social disorders;Tic disorders (incl. Tourette);Migraine;Other psychological development disorders;Cognitive deficits following unspecified cerebrovascular disease;Other speech and language deficits following unspecified cerebrovascular disease;Personality/behavior disorders due to brain disease;Unspecified organic mental disorder;Unspecified symptoms and signs involving cogni…	0.0066754	Migraine:0.024388;Other psychological development disorders:0.013084;Childhood emotional/social disorders:0.0081513;Personality/behavior disorders due to brain disease:0.0051644;Tic disorders (incl. Tourette):0.0039383;Unspecified symptoms and signs involving cognitive functions following unspecified cerebrovascular disease:0.0015453;Cognitive deficits following unspecified cerebrovascular diseas…	9	0.75	Bevacizumab(A,A);Interferon beta-1b (Betaseron/Extavia)(A,A);Monomethyl fumarate (Bafiertam)(A,A);Ribociclib(A,B)	3	2	3	1	0	0.333333	0.444444	No	No	Yes	498	42	10457	Large (>=1000);Moderate (200-999);Small (50-199);Very small (<50)	Available count is aggregated from ICD-level patient counts in Supplementary Table 2B; diagnosis-level WGS counts were not available in supplied files
Regulatory	hsa00071	Fatty acid degradation - Homo sapiens (human)	9	Spina bifida;Arnold-Chiari malformation;Bipolar disorder;Other psychological development disorders;Post-traumatic stress disorder;Major depressive disorder;Gender identity disorder;Gender identity disorder of childhood;Mental disorder	0.005486	Major depressive disorder:0.018278;Other psychological development disorders:0.011745;Bipolar disorder:0.0046868;Mental disorder:0.0035872;Post-traumatic stress disorder:0.0035684;Spina bifida:0.0025731;Arnold-Chiari malformation:0.0021826;Gender identity disorder of childhood:0.001677;Gender identity disorder:0.0010768	23	0.534884	Durvalumab(A,B);Lorazepam (IV)(A,A);Natalizumab (Tysabri)(A,A);Rucaparib(A,B)	4	4	1	0	0	0.444444	0.111111	No	No	Yes	816	179	11004	Large (>=1000);Moderate (200-999);Small (50-199)	Available count is aggregated from ICD-level patient counts in Supplementary Table 2B; diagnosis-level WGS counts were not available in supplied files
Regulatory	hsa05031	Amphetamine addiction - Homo sapiens (human)	9	Other childhood-onset behavioral/emotional disorders;Intellectual disability;Autism spectrum disorder;Other congenital malformations of brain;Developmental motor coordination disorder;Gender identity disorder;Gender identity disorder of childhood;Other impulse disorders;Trichotillomania	0.0054045	Autism spectrum disorder:0.016159;Intellectual disability:0.0081073;Other childhood-onset behavioral/emotional disorders:0.0072489;Other congenital malformations of brain:0.005375;Developmental motor coordination disorder:0.0052333;Other impulse disorders:0.0019978;Trichotillomania:0.0018743;Gender identity disorder of childhood:0.0013649;Gender identity disorder:0.0012801	44	0.637681	AAV9.Syn.hCDKL5 (preclinical)(C,C);ACTH (repository corticotropin)(A,A);Levetiracetam(A,A);scAAV9.P546.MeCP2 (preclinical platform)(C,C)	5	1	3	0	0	0.555556	0.333333	No	No	Yes	1025	138	5793	Large (>=1000);Moderate (200-999);Small (50-199)	Available count is aggregated from ICD-level patient counts in Supplementary Table 2B; diagnosis-level WGS counts were not available in supplied files
Regulatory	hsa00970	Aminoacyl-tRNA biosynthesis - Homo sapiens (human)	9	Sleep disorders;Conduct disorder;Intellectual disability;Somatoform disorders;Persistent mood disorders (dysthymia/cyclothymia);Post-traumatic stress disorder;Developmental motor coordination disorder;Personality/behavior disorders due to brain disease;Reduction deformities of brain	0.00528731	Conduct disorder:0.0094671;Persistent mood disorders (dysthymia/cyclothymia):0.0070258;Post-traumatic stress disorder:0.0066552;Intellectual disability:0.0058606;Sleep disorders:0.0053098;Developmental motor coordination disorder:0.0050202;Somatoform disorders:0.0035341;Personality/behavior disorders due to brain disease:0.0033145;Reduction deformities of brain:0.0013984	23	0.348485	Brigatinib(A,A);Imatinib(A,B);Lamotrigine(A,A);Lorlatinib (ROS1)(A,B)	6	3	0	0	0	0.666667	0	No	No	Yes	1171	398	6437	Large (>=1000);Moderate (200-999)	Available count is aggregated from ICD-level patient counts in Supplementary Table 2B; diagnosis-level WGS counts were not available in supplied files
Regulatory	hsa00533	Glycosaminoglycan biosynthesis - keratan sulfate - Homo sapiens (human)	9	Childhood emotional/social disorders;Autism spectrum disorder;Neurofibromatosis;Other congenital malformations of brain;Other psychological development disorders;Intermittent explosive disorder;Microcephaly;Other sequelae following unspecified cerebrovascular disease;Reduction deformities of brain	0.0048183	Other psychological development disorders:0.0097638;Autism spectrum disorder:0.0096109;Childhood emotional/social disorders:0.0061365;Other congenital malformations of brain:0.005428;Neurofibromatosis:0.0043615;Microcephaly:0.0027696;Reduction deformities of brain:0.0024627;Intermittent explosive disorder:0.001483;Other sequelae following unspecified cerebrovascular disease:0.0013486	10	0.714286	Enasidenib(A,B);Mobocertinib(A,A);Tiagabine(A,A);Trastuzumab(A,B)	5	2	2	0	0	0.555556	0.222222	No	No	Yes	1025	71	9502	Large (>=1000);Moderate (200-999);Small (50-199)	Available count is aggregated from ICD-level patient counts in Supplementary Table 2B; diagnosis-level WGS counts were not available in supplied files
Regulatory	hsa05144	Malaria - Homo sapiens (human)	9	Developmental speech/language disorders;Sleep disorders;Specific learning disorders;Neurocutaneous syndromes (other);Benign neoplasm of pituitary/craniopharyngeal region;Post-traumatic stress disorder;Delirium;Hemiplegia and hemiparesis following unspecified cerebrovascular disease affecting unspecified side;Occlusion and stenosis of unspecified cerebral artery	0.00470473	Specific learning disorders:0.013125;Developmental speech/language disorders:0.010553;Post-traumatic stress disorder:0.0046825;Sleep disorders:0.0036963;Neurocutaneous syndromes (other):0.0026615;Delirium:0.0022844;Benign neoplasm of pituitary/craniopharyngeal region:0.0021393;Hemiplegia and hemiparesis following unspecified cerebrovascular disease affecting unspecified side:0.0018092;Occlusion a…	22	0.44	Belzutifan(A,B);Cabozantinib(A,B);Peginterferon beta-1a (Plegridy)(A,A);Siponimod (Mayzent)(A,A)	4	2	3	0	0	0.444444	0.333333	No	No	Yes	287	60	18612	Large (>=1000);Moderate (200-999);Small (50-199)	Available count is aggregated from ICD-level patient counts in Supplementary Table 2B; diagnosis-level WGS counts were not available in supplied files
Regulatory	hsa01230	Biosynthesis of amino acids - Homo sapiens (human)	9	Childhood emotional/social disorders;Tic disorders (incl. Tourette);Somatoform disorders;Congenital hydrocephalus;Major depressive disorder;Stress-related and adjustment disorders;Other cerebral infarction;Other cerebrovascular vasospasm and vasoconstriction;Other neurodegenerative diseases	0.00407474	Major depressive disorder:0.010859;Stress-related and adjustment disorders:0.0076291;Childhood emotional/social disorders:0.0046324;Congenital hydrocephalus:0.0037786;Tic disorders (incl. Tourette):0.0030914;Somatoform disorders:0.0029924;Other neurodegenerative diseases:0.0012902;Other cerebrovascular vasospasm and vasoconstriction:0.0012047;Other cerebral infarction:0.0011952	33	0.44	Capmatinib(A,A);Dasatinib(A,B);Entrectinib(A,A);Lacosamide(A,A)	4	2	2	1	0	0.444444	0.333333	No	No	Yes	946	33	11004	Large (>=1000);Moderate (200-999);Small (50-199);Very small (<50)	Available count is aggregated from ICD-level patient counts in Supplementary Table 2B; diagnosis-level WGS counts were not available in supplied files
Regulatory	hsa03266	Virion - Herpesvirus - Homo sapiens (human)	9	Tic disorders (incl. Tourette);Benign neoplasm of pituitary/craniopharyngeal region;Major depressive disorder;Ataxia following unspecified cerebrovascular disease;Developmental motor coordination disorder;Other speech and language deficits following unspecified cerebrovascular disease;Postpartum depression;Unspecified mood disorder;Unspecified sequelae of unspecified cerebrovascular disease	0.00387835	Major depressive disorder:0.012694;Unspecified mood disorder:0.0055132;Developmental motor coordination disorder:0.0051032;Tic disorders (incl. Tourette):0.0045958;Ataxia following unspecified cerebrovascular disease:0.0020186;Unspecified sequelae of unspecified cerebrovascular disease:0.001693;Benign neoplasm of pituitary/craniopharyngeal region:0.0012268;Other speech and language deficits follo…	5	0.555556	Bevacizumab(A,A);Fingolimod (Gilenya)(A,A);Interferon beta-1b (Betaseron/Extavia)(A,A);Ribociclib(A,B)	4	0	3	2	0	0.444444	0.555556	No	No	Yes	140	42	11004	Large (>=1000);Small (50-199);Very small (<50)	Available count is aggregated from ICD-level patient counts in Supplementary Table 2B; diagnosis-level WGS counts were not available in supplied files
Regulatory	hsa00770	Pantothenate and CoA biosynthesis - Homo sapiens (human)	9	Spina bifida;Neurofibromatosis;Cerebral vascular malformations;Major depressive disorder;Malignant neoplasm of pineal gland;Nontraumatic intracranial hemorrhage;Other cerebrovascular disease;Other sequelae following unspecified cerebrovascular disease;Personality/behavior disorders due to brain disease	0.00372527	Major depressive disorder:0.014826;Neurofibromatosis:0.0047995;Personality/behavior disorders due to brain disease:0.0029399;Other cerebrovascular disease:0.0025094;Malignant neoplasm of pineal gland:0.002357;Spina bifida:0.0018111;Other sequelae following unspecified cerebrovascular disease:0.0016749;Cerebral vascular malformations:0.0013075;Nontraumatic intracranial hemorrhage:0.001302	15	0.714286	Avapritinib(A,B);Crizotinib(A,A);Lorlatinib(A,B);Oxcarbazepine(A,A)	3	2	3	1	0	0.333333	0.444444	No	No	Yes	260	30	11004	Large (>=1000);Moderate (200-999);Small (50-199);Very small (<50)	Available count is aggregated from ICD-level patient counts in Supplementary Table 2B; diagnosis-level WGS counts were not available in supplied files
Regulatory	hsa04936	Alcoholic liver disease - Homo sapiens (human)	9	Intellectual disability;Other disorders of brain;Cerebral vascular malformations;Cerebral aneurysm;Cerebral infarction due to unspecified occlusion or stenosis of unspecified cerebral artery;Developmental motor coordination disorder;Mental disorder;Reduction deformities of brain;Tuberous sclerosis complex	0.00330117	Other disorders of brain:0.0075634;Intellectual disability:0.0062362;Mental disorder:0.0042721;Developmental motor coordination disorder:0.0039776;Cerebral infarction due to unspecified occlusion or stenosis of unspecified cerebral artery:0.0023904;Reduction deformities of brain:0.0016007;Cerebral vascular malformations:0.0014826;Tuberous sclerosis complex:0.00118;Cerebral aneurysm:0.0010074	77	0.534722	Dabrafenib + Trametinib(A,A);Glatiramer acetate (Copaxone/Glatopa)(A,A);Ipilimumab(A,B);Palbociclib(A,B)	3	3	2	1	0	0.333333	0.333333	No	No	Yes	398	37	3072	Large (>=1000);Moderate (200-999);Small (50-199);Very small (<50)	Available count is aggregated from ICD-level patient counts in Supplementary Table 2B; diagnosis-level WGS counts were not available in supplied files
Regulatory	hsa04940	Type I diabetes mellitus - Homo sapiens (human)	8	Other childhood-onset behavioral/emotional disorders;Attention-deficit/hyperactivity disorder;Other disorders of brain;Mental disorders due to brain dysfunction;Major depressive disorder;Psychological and behavioral factors associated with disorders or diseases classified elsewhere;Unspecified mood disorder;Unspecified organic mental disorder	0.00582354	Attention-deficit/hyperactivity disorder:0.013086;Major depressive disorder:0.0091587;Other childhood-onset behavioral/emotional disorders:0.0082787;Other disorders of brain:0.0052429;Unspecified mood disorder:0.0045769;Mental disorders due to brain dysfunction:0.003166;Psychological and behavioral factors associated with disorders or diseases classified elsewhere:0.0017512;Unspecified organic me…	20	0.454545		5	1	2	0	0	0.625	0.25	No	No	Yes	1469.5	112	15448	Large (>=1000);Moderate (200-999);Small (50-199)	Available count is aggregated from ICD-level patient counts in Supplementary Table 2B; diagnosis-level WGS counts were not available in supplied files
Regulatory	hsa04950	Maturity onset diabetes of the young - Homo sapiens (human)	8	Developmental speech/language disorders;Other psychological development disorders;Personality disorders;Cerebral infarction due to embolism of unspecified cerebral artery;Other cerebrovascular disease;Other impulse disorders;Psychological and behavioral factors associated with disorders or diseases classified elsewhere;Trichotillomania	0.00554893	Developmental speech/language disorders:0.01776;Other psychological development disorders:0.014157;Other cerebrovascular disease:0.0031464;Personality disorders:0.0026179;Other impulse disorders:0.0022749;Trichotillomania:0.0016812;Psychological and behavioral factors associated with disorders or diseases classified elsewhere:0.0014984;Cerebral infarction due to embolism of unspecified cerebral a…	16	0.615385		2	1	4	1	0	0.25	0.625	No	No	Yes	180	41	18612	Large (>=1000);Moderate (200-999);Small (50-199);Very small (<50)	Available count is aggregated from ICD-level patient counts in Supplementary Table 2B; diagnosis-level WGS counts were not available in supplied files
Regulatory	hsa00983	Drug metabolism - other enzymes - Homo sapiens (human)	8	Specific learning disorders;Bipolar disorder;Persistent mood disorders (dysthymia/cyclothymia);Post-traumatic stress disorder;Stress-related and adjustment disorders;Aphasia following unspecified cerebrovascular disease;Delirium;Other speech and language deficits following unspecified cerebrovascular disease	0.00532572	Specific learning disorders:0.010533;Stress-related and adjustment disorders:0.010252;Persistent mood disorders (dysthymia/cyclothymia):0.0098188;Post-traumatic stress disorder:0.0049641;Bipolar disorder:0.0038392;Delirium:0.0011271;Aphasia following unspecified cerebrovascular disease:0.0010628;Other speech and language deficits following unspecified cerebrovascular disease:0.0010088	33	0.407407	Ceritinib(A,A);Imatinib(A,B);Lamotrigine(A,A);Lorlatinib (ROS1)(A,B)	4	1	1	2	0	0.5	0.375	No	No	Yes	902.5	42	6150	Large (>=1000);Moderate (200-999);Small (50-199);Very small (<50)	Available count is aggregated from ICD-level patient counts in Supplementary Table 2B; diagnosis-level WGS counts were not available in supplied files
Regulatory	hsa00250	Alanine, aspartate and glutamate metabolism - Homo sapiens (human)	8	Spina bifida;Intellectual disability;Autism spectrum disorder;Stress-related and adjustment disorders;Delirium;Hemiplegia and hemiparesis following unspecified cerebrovascular disease affecting unspecified side;Multiple sclerosis;Unspecified behavioral syndromes associated with physiological disturbances and physical factors	0.00450059	Autism spectrum disorder:0.012371;Stress-related and adjustment disorders:0.0069152;Intellectual disability:0.0057123;Unspecified behavioral syndromes associated with physiological disturbances and physical factors:0.0036368;Spina bifida:0.0029027;Hemiplegia and hemiparesis following unspecified cerebrovascular disease affecting unspecified side:0.0020483;Delirium:0.0012693;Multiple sclerosis:0.0…	19	0.513514	Clobazam(A,A);Felbamate(A,A);Lamotrigine(A,A);Perampanel(A,A);SHANK3 3′-UTR antisense oligonucleotides (preclinical)(C,C);Topiramate(A,A)	4	1	3	0	0	0.5	0.375	No	No	Yes	611	95	5793	Large (>=1000);Moderate (200-999);Small (50-199)	Available count is aggregated from ICD-level patient counts in Supplementary Table 2B; diagnosis-level WGS counts were not available in supplied files
Regulatory	hsa04620	Toll-like receptor signaling pathway - Homo sapiens (human)	8	Conduct disorder;Dissociative/conversion disorders;Phobic anxiety disorders;Somatoform disorders;Neurocutaneous syndromes (other);Microcephaly;Unspecified behavioral syndromes associated with physiological disturbances and physical factors;Unspecified mood disorder	0.00404374	Conduct disorder:0.0097895;Somatoform disorders:0.0047577;Unspecified mood disorder:0.0043804;Microcephaly:0.0035803;Dissociative/conversion disorders:0.0032425;Phobic anxiety disorders:0.0028465;Unspecified behavioral syndromes associated with physiological disturbances and physical factors:0.0019815;Neurocutaneous syndromes (other):0.0017715	46	0.422018	Scn2a-targeting antisense oligonucleotide (preclinical)(C,C);Sodium oligomannate (GV-971)(A,A);Sorafenib(A,B);Topiramate(A,A);Vemurafenib(A,B)	4	3	1	0	0	0.5	0.125	No	No	Yes	918.5	148	6437	Large (>=1000);Moderate (200-999);Small (50-199)	Available count is aggregated from ICD-level patient counts in Supplementary Table 2B; diagnosis-level WGS counts were not available in supplied files
Regulatory	hsa00410	beta-Alanine metabolism - Homo sapiens (human)	8	Malignant neoplasm of brain;Neoplasm of uncertain behavior of CNS;Stress-related and adjustment disorders;Cerebral infarction due to unspecified occlusion or stenosis of unspecified cerebral artery;Other neurodegenerative diseases;Psychological and behavioral factors associated with disorders or diseases classified elsewhere;Tuberous sclerosis complex;Unspecified organic mental disorder	0.0029838	Stress-related and adjustment disorders:0.0079207;Psychological and behavioral factors associated with disorders or diseases classified elsewhere:0.0031637;Cerebral infarction due to unspecified occlusion or stenosis of unspecified cerebral artery:0.0030913;Malignant neoplasm of brain:0.0028624;Tuberous sclerosis complex:0.0018152;Neoplasm of uncertain behavior of CNS:0.0017995;Unspecified organi…	23	0.741935	Cetuximab(A,B);Erlotinib(A,A);Phenobarbital(A,A);Sonidegib(A,B)	2	1	5	0	0	0.25	0.625	No	No	Yes	130	80	3000	Large (>=1000);Moderate (200-999);Small (50-199)	Available count is aggregated from ICD-level patient counts in Supplementary Table 2B; diagnosis-level WGS counts were not available in supplied files
Regulatory	hsa03022	Basal transcription factors - Homo sapiens (human)	8	Obsessive-compulsive disorder;Other disorders of brain;Somatoform disorders;Benign neoplasm of pituitary/craniopharyngeal region;Other congenital malformations of brain;Delirium;Other cerebrovascular disease;Other neurodegenerative diseases	0.00287568	Other congenital malformations of brain:0.0063514;Other disorders of brain:0.0047242;Somatoform disorders:0.0028366;Other cerebrovascular disease:0.0026831;Obsessive-compulsive disorder:0.0022246;Delirium:0.0016664;Benign neoplasm of pituitary/craniopharyngeal region:0.0014209;Other neurodegenerative diseases:0.0010982	24	0.545455		3	2	3	0	0	0.375	0.375	No	No	Yes	388.5	92	1924	Large (>=1000);Moderate (200-999);Small (50-199)	Available count is aggregated from ICD-level patient counts in Supplementary Table 2B; diagnosis-level WGS counts were not available in supplied files
Regulatory	hsa00790	Folate biosynthesis - Homo sapiens (human)	8	Eating disorders;Tic disorders (incl. Tourette);Bipolar disorder;Neoplasm of uncertain behavior of CNS;Post-traumatic stress disorder;Cerebral aneurysm;Occlusion and stenosis of unspecified cerebral artery;Tuberous sclerosis complex	0.00285401	Eating disorders:0.0064852;Bipolar disorder:0.0039089;Post-traumatic stress disorder:0.0038863;Tic disorders (incl. Tourette):0.0032135;Tuberous sclerosis complex:0.0015846;Occlusion and stenosis of unspecified cerebral artery:0.0013314;Neoplasm of uncertain behavior of CNS:0.0012785;Cerebral aneurysm:0.0011437	15	0.535714	Eslicarbazepine(A,A);Lorlatinib(A,B);Repotrectinib(A,A);Ripretinib(A,B)	3	1	3	1	0	0.375	0.5	No	No	Yes	375.5	37	2012	Large (>=1000);Moderate (200-999);Small (50-199);Very small (<50)	Available count is aggregated from ICD-level patient counts in Supplementary Table 2B; diagnosis-level WGS counts were not available in supplied files
Regulatory	hsa00900	Terpenoid backbone biosynthesis - Homo sapiens (human)	8	Obsessive-compulsive disorder;Somatoform disorders;Bipolar disorder;Personality disorders;Mental disorder;Postpartum depression;Reduction deformities of brain;Unspecified sequelae of cerebral infarction	0.00271603	Bipolar disorder:0.0053698;Mental disorder:0.0034433;Somatoform disorders:0.0033345;Personality disorders:0.0023593;Obsessive-compulsive disorder:0.0022567;Unspecified sequelae of cerebral infarction:0.0021415;Reduction deformities of brain:0.0017863;Postpartum depression:0.0010369	11	0.478261	Brigatinib(A,A);Eslicarbazepine(A,A);Repotrectinib(A,A);Ripretinib(A,B)	1	4	3	0	0	0.125	0.375	No	No	Yes	457.5	54	1596	Large (>=1000);Moderate (200-999);Small (50-199)	Available count is aggregated from ICD-level patient counts in Supplementary Table 2B; diagnosis-level WGS counts were not available in supplied files
Regulatory	hsa03430	Mismatch repair - Homo sapiens (human)	8	Eating disorders;Mental disorders due to brain dysfunction;Personality disorders;Corpus callosum malformations;Other impulse disorders;Personality/behavior disorders due to brain disease;Trichotillomania;Unspecified mood disorder	0.00271321	Unspecified mood disorder:0.006039;Eating disorders:0.0043558;Personality/behavior disorders due to brain disease:0.0030681;Mental disorders due to brain dysfunction:0.0025505;Personality disorders:0.0024924;Trichotillomania:0.0016411;Other impulse disorders:0.0012944;Corpus callosum malformations:0.00026436	13	0.565217	Cannabidiol (Epidiolex)(A,A);Cobimetinib(A,A);PLX5622 (CSF1R inhibitor; preclinical)(C,C);Vandetanib(A,B)	2	2	4	0	0	0.25	0.5	No	No	Yes	348.5	115	1838	Large (>=1000);Moderate (200-999);Small (50-199)	Available count is aggregated from ICD-level patient counts in Supplementary Table 2B; diagnosis-level WGS counts were not available in supplied files
Regulatory	hsa04068	FoxO signaling pathway - Homo sapiens (human)	8	Obsessive-compulsive disorder;Somatoform disorders;Persistent mood disorders (dysthymia/cyclothymia);Gender identity disorder;Gender identity disorder of childhood;Hemiplegia and hemiparesis following unspecified cerebrovascular disease affecting unspecified side;Other impulse disorders;Trichotillomania	0.00223377	Persistent mood disorders (dysthymia/cyclothymia):0.0057881;Somatoform disorders:0.0025347;Obsessive-compulsive disorder:0.002139;Trichotillomania:0.0019242;Hemiplegia and hemiparesis following unspecified cerebrovascular disease affecting unspecified side:0.0016534;Other impulse disorders:0.0015498;Gender identity disorder of childhood:0.0011835;Gender identity disorder:0.0010975	86	0.646617	Bosutinib(A,B);Gabapentin(A,A);Pralsetinib(A,A);Savolitinib(A,B)	2	3	3	0	0	0.25	0.375	No	No	Yes	222	138	1596	Large (>=1000);Moderate (200-999);Small (50-199)	Available count is aggregated from ICD-level patient counts in Supplementary Table 2B; diagnosis-level WGS counts were not available in supplied files
Regulatory	hsa00601	Glycosphingolipid biosynthesis - lacto and neolacto series - Homo sapiens (human)	8	Neoplasm of uncertain behavior of CNS;Post-traumatic stress disorder;Congenital cerebral cysts;Corpus callosum malformations;Occlusion and stenosis of unspecified cerebral artery;Reduction deformities of brain;Septo-optic dysplasia;Unspecified sequelae of unspecified cerebrovascular disease	0.00161305	Post-traumatic stress disorder:0.0049106;Reduction deformities of brain:0.0015568;Neoplasm of uncertain behavior of CNS:0.0015016;Occlusion and stenosis of unspecified cerebral artery:0.0013305;Unspecified sequelae of unspecified cerebrovascular disease:0.0011354;Septo-optic dysplasia:0.00111;Congenital cerebral cysts:0.0010079;Corpus callosum malformations:0.00035151	16	0.571429	Brigatinib(A,A);Fam-trastuzumab deruxtecan(A,B);Fosphenytoin(A,A);Sunitinib(A,B)	1	1	5	1	0	0.125	0.75	No	Yes	Yes	88.5	38	1194	Large (>=1000);Moderate (200-999);Small (50-199);Very small (<50)	Available count is aggregated from ICD-level patient counts in Supplementary Table 2B; diagnosis-level WGS counts were not available in supplied files
Regulatory	hsa00760	Nicotinate and nicotinamide metabolism - Homo sapiens (human)	7	Sleep disorders;Attention-deficit/hyperactivity disorder;Conduct disorder;Personality disorders;Psychological and behavioral factors associated with disorders or diseases classified elsewhere;Schizophrenia;Unspecified organic mental disorder	0.00582673	Conduct disorder:0.016265;Attention-deficit/hyperactivity disorder:0.011163;Sleep disorders:0.0058339;Personality disorders:0.0027809;Psychological and behavioral factors associated with disorders or diseases classified elsewhere:0.0017391;Unspecified organic mental disorder:0.0015118;Schizophrenia:0.001493	25	0.657895	Alectinib(A,B);Avapritinib(A,B);Crizotinib(A,A);Oxcarbazepine(A,A)	3	0	3	1	0	0.428571	0.571429	No	No	Yes	161	44	15448	Large (>=1000);Small (50-199);Very small (<50)	Available count is aggregated from ICD-level patient counts in Supplementary Table 2B; diagnosis-level WGS counts were not available in supplied files
Regulatory	hsa05134	Legionellosis - Homo sapiens (human)	7	Congenital hydrocephalus;Migraine;Down syndrome;Dysphagia following unspecified cerebrovascular disease;Nontraumatic subarachnoid hemorrhage;Postpartum depression;Unspecified mood disorder	0.00511784	Migraine:0.013981;Down syndrome:0.009081;Unspecified mood disorder:0.0044406;Congenital hydrocephalus:0.0028469;Dysphagia following unspecified cerebrovascular disease:0.0023771;Nontraumatic subarachnoid hemorrhage:0.0020394;Postpartum depression:0.0010593	22	0.392857		3	0	2	1	1	0.5	0.5	No	No	Yes	534.5	31	10457	Large (>=1000);Small (50-199);Very small (<50);Unavailable	Available count is aggregated from ICD-level patient counts in Supplementary Table 2B; diagnosis-level WGS counts were not available in supplied files
Regulatory	hsa04650	Natural killer cell mediated cytotoxicity - Homo sapiens (human)	7	Attention-deficit/hyperactivity disorder;Migraine;Cerebral vascular malformations;Corpus callosum malformations;Impulse disorder;Other neurotic disorders;Unspecified mood disorder	0.0046322	Attention-deficit/hyperactivity disorder:0.010094;Migraine:0.0093928;Unspecified mood disorder:0.006724;Other neurotic disorders:0.0031623;Impulse disorder:0.0017105;Cerebral vascular malformations:0.0010313;Corpus callosum malformations:0.00031011	61	0.455224	Minocycline(B,B)	3	1	3	0	0	0.428571	0.428571	No	No	Yes	438	115	15448	Large (>=1000);Moderate (200-999);Small (50-199)	Available count is aggregated from ICD-level patient counts in Supplementary Table 2B; diagnosis-level WGS counts were not available in supplied files
Regulatory	hsa01200	Carbon metabolism - Homo sapiens (human)	7	Attention-deficit/hyperactivity disorder;Bipolar disorder;Persistent mood disorders (dysthymia/cyclothymia);Hemiplegia and hemiparesis following unspecified cerebrovascular disease affecting left dominant side;Other impulse disorders;Personality/behavior disorders due to brain disease;Trichotillomania	0.00458227	Attention-deficit/hyperactivity disorder:0.010935;Persistent mood disorders (dysthymia/cyclothymia):0.0082166;Bipolar disorder:0.004703;Personality/behavior disorders due to brain disease:0.0031394;Trichotillomania:0.0021271;Other impulse disorders:0.0016733;Hemiplegia and hemiparesis following unspecified cerebrovascular disease affecting left dominant side:0.0012818	65	0.555556	Capmatinib(A,A);Ceritinib(A,A);Dasatinib(A,B);Lacosamide(A,A)	2	2	3	0	0	0.285714	0.428571	No	No	Yes	498	62	15448	Large (>=1000);Moderate (200-999);Small (50-199)	Available count is aggregated from ICD-level patient counts in Supplementary Table 2B; diagnosis-level WGS counts were not available in supplied files
Regulatory	hsa04973	Carbohydrate digestion and absorption - Homo sapiens (human)	7	Developmental speech/language disorders;Specific learning disorders;Phobic anxiety disorders;Personality disorders;Delirium;Postpartum depression;Unspecified sequelae of cerebral infarction	0.00440453	Specific learning disorders:0.012705;Developmental speech/language disorders:0.0086429;Phobic anxiety disorders:0.0033046;Personality disorders:0.0019221;Unspecified sequelae of cerebral infarction:0.0017952;Delirium:0.0013573;Postpartum depression:0.0011046	35	0.673077		2	1	4	0	0	0.285714	0.571429	No	No	Yes	161	54	18612	Large (>=1000);Moderate (200-999);Small (50-199)	Available count is aggregated from ICD-level patient counts in Supplementary Table 2B; diagnosis-level WGS counts were not available in supplied files
Regulatory	hsa05168	Herpes simplex virus 1 infection - Homo sapiens (human)	7	Malignant neoplasm of brain;Specific learning disorders;Arnold-Chiari malformation;Stress-related and adjustment disorders;Cerebral aneurysm;Corpus callosum malformations;Mental disorder	0.0037545	Specific learning disorders:0.0091002;Stress-related and adjustment disorders:0.0079586;Mental disorder:0.0035566;Malignant neoplasm of brain:0.0026654;Cerebral aneurysm:0.0012622;Arnold-Chiari malformation:0.0011799;Corpus callosum malformations:0.00055864	82	0.448087	Dimethyl fumarate (Tecfidera)(A,A);Lenvatinib(A,B);Ozanimod (Zeposia)(A,A);Venetoclax(A,B)	3	2	1	1	0	0.428571	0.285714	No	No	Yes	816	37	6150	Large (>=1000);Moderate (200-999);Small (50-199);Very small (<50)	Available count is aggregated from ICD-level patient counts in Supplementary Table 2B; diagnosis-level WGS counts were not available in supplied files
Regulatory	hsa04970	Salivary secretion - Homo sapiens (human)	7	Spina bifida;Other childhood-onset behavioral/emotional disorders;Somatoform disorders;Arnold-Chiari malformation;Moyamoya disease;Reduction deformities of brain;Unspecified organic mental disorder	0.00324587	Other childhood-onset behavioral/emotional disorders:0.0096905;Somatoform disorders:0.004663;Reduction deformities of brain:0.0021371;Spina bifida:0.0017229;Arnold-Chiari malformation:0.0017145;Unspecified organic mental disorder:0.0014162;Moyamoya disease:0.001377	60	0.618557		2	3	2	0	0	0.285714	0.285714	No	No	Yes	410	60	3793	Large (>=1000);Moderate (200-999);Small (50-199)	Available count is aggregated from ICD-level patient counts in Supplementary Table 2B; diagnosis-level WGS counts were not available in supplied files
Regulatory	hsa05133	Pertussis - Homo sapiens (human)	7	Malignant neoplasm of other parts of CNS;Other disorders of brain;Nontraumatic subarachnoid hemorrhage;Other cerebrovascular vasospasm and vasoconstriction;Other impulse disorders;Other neurodegenerative diseases;Trichotillomania	0.00299356	Other disorders of brain:0.0069295;Other impulse disorders:0.0035423;Trichotillomania:0.0035407;Other cerebrovascular vasospasm and vasoconstriction:0.002604;Malignant neoplasm of other parts of CNS:0.0016877;Other neurodegenerative diseases:0.0015925;Nontraumatic subarachnoid hemorrhage:0.0010582	36	0.461538		1	1	5	0	0	0.142857	0.714286	No	Yes	Yes	138	52	1924	Large (>=1000);Moderate (200-999);Small (50-199)	Available count is aggregated from ICD-level patient counts in Supplementary Table 2B; diagnosis-level WGS counts were not available in supplied files
Regulatory	hsa05143	African trypanosomiasis - Homo sapiens (human)	7	Congenital hydrocephalus;Ataxia following unspecified cerebrovascular disease;Down syndrome;Dysphagia following unspecified cerebrovascular disease;Occlusion and stenosis of unspecified cerebral artery;Unspecified organic mental disorder;Unspecified sequelae of unspecified cerebrovascular disease	0.00254624	Down syndrome:0.009;Congenital hydrocephalus:0.0028162;Unspecified organic mental disorder:0.0016748;Occlusion and stenosis of unspecified cerebral artery:0.0012204;Unspecified sequelae of unspecified cerebrovascular disease:0.0010933;Dysphagia following unspecified cerebrovascular disease:0.001012;Ataxia following unspecified cerebrovascular disease:0.001007	14	0.378378		1	0	3	2	1	0.166667	0.833333	No	Yes	Yes	58.5	31	1050	Large (>=1000);Small (50-199);Very small (<50);Unavailable	Available count is aggregated from ICD-level patient counts in Supplementary Table 2B; diagnosis-level WGS counts were not available in supplied files
Regulatory	hsa04070	Phosphatidylinositol signaling system - Homo sapiens (human)	7	Conduct disorder;Malignant neoplasm of other parts of CNS;Cognitive deficits following unspecified cerebrovascular disease;Other neurodegenerative diseases;Unspecified sequelae of cerebral infarction;Unspecified sequelae of unspecified cerebrovascular disease;Unspecified symptoms and signs involving cognitive functions following unspecified cerebrovascular disease	0.00253611	Conduct disorder:0.0082364;Unspecified sequelae of cerebral infarction:0.0021112;Malignant neoplasm of other parts of CNS:0.0016996;Unspecified symptoms and signs involving cognitive functions following unspecified cerebrovascular disease:0.001566;Cognitive deficits following unspecified cerebrovascular disease:0.001565;Unspecified sequelae of unspecified cerebrovascular disease:0.0013052;Other n…	71	0.72449	Futibatinib(A,B)	1	1	5	0	0	0.142857	0.714286	No	Yes	Yes	94	57	6437	Large (>=1000);Moderate (200-999);Small (50-199)	Available count is aggregated from ICD-level patient counts in Supplementary Table 2B; diagnosis-level WGS counts were not available in supplied files
Regulatory	hsa00561	Glycerolipid metabolism - Homo sapiens (human)	7	Benign neoplasm of CNS;Cerebral infarction;Down syndrome;Impulse disorder;Malignant neoplasm of pineal gland;Other cerebral infarction;Unspecified behavioral syndromes associated with physiological disturbances and physical factors	0.00235959	Down syndrome:0.0073768;Cerebral infarction:0.0022837;Impulse disorder:0.0018666;Benign neoplasm of CNS:0.0014234;Unspecified behavioral syndromes associated with physiological disturbances and physical factors:0.0013452;Other cerebral infarction:0.0011183;Malignant neoplasm of pineal gland:0.0011031	35	0.538462	Imatinib(A,B);Mobocertinib(A,A);Pertuzumab(A,B);Phenytoin(A,A)	0	2	2	2	1	0	0.666667	No	No	Yes	135.5	30	335	Moderate (200-999);Small (50-199);Very small (<50);Unavailable	Available count is aggregated from ICD-level patient counts in Supplementary Table 2B; diagnosis-level WGS counts were not available in supplied files
Regulatory	hsa05033	Nicotine addiction - Homo sapiens (human)	6	Developmental speech/language disorders;Somatoform disorders;Neurofibromatosis;Other psychological development disorders;Personality disorders;Unspecified behavioral syndromes associated with physiological disturbances and physical factors	0.0074339	Developmental speech/language disorders:0.021516;Other psychological development disorders:0.012417;Neurofibromatosis:0.0039407;Somatoform disorders:0.0031861;Personality disorders:0.0021999;Unspecified behavioral syndromes associated with physiological disturbances and physical factors:0.0013432	27	0.658537	AAV9.Syn.hCDKL5 (preclinical)(C,C);Brivaracetam(A,A);Everolimus(A,A);Intravenous AAV-MeCP2 (preclinical; toxicity signal)(C,C)	3	1	2	0	0	0.5	0.333333	No	No	Yes	911.5	148	18612	Large (>=1000);Moderate (200-999);Small (50-199)	Available count is aggregated from ICD-level patient counts in Supplementary Table 2B; diagnosis-level WGS counts were not available in supplied files
Regulatory	hsa04934	Cushing syndrome - Homo sapiens (human)	6	Intellectual disability;Phobic anxiety disorders;Other psychological development disorders;Stress-related and adjustment disorders;Delirium;Unspecified sequelae of cerebral infarction	0.00660592	Stress-related and adjustment disorders:0.018437;Other psychological development disorders:0.0093732;Intellectual disability:0.0054228;Phobic anxiety disorders:0.0032114;Delirium:0.0016277;Unspecified sequelae of cerebral infarction:0.0015639	109	0.703226		3	1	2	0	0	0.5	0.333333	No	No	Yes	1852.5	80	9502	Large (>=1000);Moderate (200-999);Small (50-199)	Available count is aggregated from ICD-level patient counts in Supplementary Table 2B; diagnosis-level WGS counts were not available in supplied files
Regulatory	hsa03272	Virion - Hepatitis viruses - Homo sapiens (human)	6	Malignant neoplasm of brain;Anxiety disorders;Phobic anxiety disorders;Neurofibromatosis;Microcephaly;Psychological and behavioral factors associated with disorders or diseases classified elsewhere	0.00363458	Anxiety disorders:0.008117;Phobic anxiety disorders:0.0033018;Neurofibromatosis:0.0032267;Microcephaly:0.0032211;Malignant neoplasm of brain:0.0025556;Psychological and behavioral factors associated with disorders or diseases classified elsewhere:0.0013852	20	0.416667	Bevacizumab(A,A);Fingolimod (Gilenya)(A,A);Interferon beta-1b (Betaseron/Extavia)(A,A);Ribociclib(A,B)	4	1	1	0	0	0.666667	0.166667	No	No	Yes	1178	143	10645	Large (>=1000);Moderate (200-999);Small (50-199)	Available count is aggregated from ICD-level patient counts in Supplementary Table 2B; diagnosis-level WGS counts were not available in supplied files
Regulatory	hsa04664	Fc epsilon RI signaling pathway - Homo sapiens (human)	6	Malignant neoplasm of brain;Neurocutaneous syndromes (other);Major depressive disorder;Corpus callosum malformations;Reduction deformities of brain;Unspecified sequelae of cerebral infarction	0.00357389	Major depressive disorder:0.013252;Malignant neoplasm of brain:0.0031813;Reduction deformities of brain:0.0016682;Unspecified sequelae of cerebral infarction:0.0015992;Neurocutaneous syndromes (other):0.0014432;Corpus callosum malformations:0.00029938	50	0.724638	Idelalisib(A,B);Lapatinib(A,A);Perampanel(A,A);Secretable cell-penetrating CDKL5 (preclinical adjunct)(C,C)	2	2	2	0	0	0.333333	0.333333	No	No	Yes	342.5	80	11004	Large (>=1000);Moderate (200-999);Small (50-199)	Available count is aggregated from ICD-level patient counts in Supplementary Table 2B; diagnosis-level WGS counts were not available in supplied files
Regulatory	hsa00270	Cysteine and methionine metabolism - Homo sapiens (human)	6	Neurocutaneous syndromes (other);Migraine;Neoplasm of uncertain behavior of CNS;Cognitive deficits following unspecified cerebrovascular disease;Schizophrenia;Unspecified symptoms and signs involving cognitive functions following unspecified cerebrovascular disease	0.00349576	Migraine:0.014496;Cognitive deficits following unspecified cerebrovascular disease:0.0014183;Unspecified symptoms and signs involving cognitive functions following unspecified cerebrovascular disease:0.0014141;Neurocutaneous syndromes (other):0.0013839;Neoplasm of uncertain behavior of CNS:0.0011405;Schizophrenia:0.0011218	31	0.596154	Alemtuzumab (Lemtrada)(A,A);Clonazepam(A,A);Donanemab(A,A);Vismodegib(A,B)	1	1	3	1	0	0.166667	0.666667	No	No	Yes	110	44	10457	Large (>=1000);Moderate (200-999);Small (50-199);Very small (<50)	Available count is aggregated from ICD-level patient counts in Supplementary Table 2B; diagnosis-level WGS counts were not available in supplied files
Regulatory	hsa04114	Oocyte meiosis - Homo sapiens (human)	6	Eating disorders;Sleep disorders;Obsessive-compulsive disorder;Phobic anxiety disorders;Somatoform disorders;Personality disorders	0.00310312	Eating disorders:0.0043117;Phobic anxiety disorders:0.00426;Sleep disorders:0.0039632;Somatoform disorders:0.0024433;Obsessive-compulsive disorder:0.0021606;Personality disorders:0.00148	76	0.546763		3	2	1	0	0	0.5	0.166667	No	No	Yes	967	161	1838	Large (>=1000);Moderate (200-999);Small (50-199)	Available count is aggregated from ICD-level patient counts in Supplementary Table 2B; diagnosis-level WGS counts were not available in supplied files
Regulatory	hsa04750	Inflammatory mediator regulation of TRP channels - Homo sapiens (human)	6	Eating disorders;Personality disorders;Cerebral infarction;Other neurotic disorders;Other sequelae following unspecified cerebrovascular disease;Reduction deformities of brain	0.00298474	Eating disorders:0.0052587;Other neurotic disorders:0.00381;Reduction deformities of brain:0.0033078;Cerebral infarction:0.002168;Other sequelae following unspecified cerebrovascular disease:0.0018142;Personality disorders:0.0015497	74	0.747475	AAV-dCas9 (dNmCas9) targeting Ube3a-ATS (preclinical)(C,C);Felbamate(A,A);Idelalisib(A,B);Lapatinib(A,A)	1	3	2	0	0	0.166667	0.333333	No	No	Yes	325	137	1838	Large (>=1000);Moderate (200-999);Small (50-199)	Available count is aggregated from ICD-level patient counts in Supplementary Table 2B; diagnosis-level WGS counts were not available in supplied files
Regulatory	hsa05142	Chagas disease - Homo sapiens (human)	6	Autism spectrum disorder;Arnold-Chiari malformation;Benign neoplasm of pituitary/craniopharyngeal region;Gender identity disorder of childhood;Schizophrenia;Unspecified mood disorder	0.0029197	Autism spectrum disorder:0.0078794;Unspecified mood disorder:0.0044727;Arnold-Chiari malformation:0.001543;Schizophrenia:0.0013515;Gender identity disorder of childhood:0.0012699;Benign neoplasm of pituitary/craniopharyngeal region:0.0010017	62	0.601942	Dabrafenib + Trametinib(A,A);Ipilimumab(A,B);Ocrelizumab (Ocrevus)(A,A);Palbociclib(A,B)	2	2	1	1	0	0.333333	0.333333	No	No	Yes	326	44	5793	Large (>=1000);Moderate (200-999);Small (50-199);Very small (<50)	Available count is aggregated from ICD-level patient counts in Supplementary Table 2B; diagnosis-level WGS counts were not available in supplied files
Regulatory	hsa00670	One carbon pool by folate - Homo sapiens (human)	6	Eating disorders;Spina bifida;Obsessive-compulsive disorder;Arnold-Chiari malformation;Cerebral infarction;Unspecified sequelae of cerebral infarction	0.00247646	Eating disorders:0.0048343;Unspecified sequelae of cerebral infarction:0.0023784;Cerebral infarction:0.0022989;Obsessive-compulsive disorder:0.00216;Spina bifida:0.0020857;Arnold-Chiari malformation:0.0011015	27	0.692308		3	2	1	0	0	0.5	0.166667	No	No	Yes	715	80	1838	Large (>=1000);Moderate (200-999);Small (50-199)	Available count is aggregated from ICD-level patient counts in Supplementary Table 2B; diagnosis-level WGS counts were not available in supplied files
Regulatory	hsa04917	Prolactin signaling pathway - Homo sapiens (human)	6	Malignant neoplasm of brain;Dissociative/conversion disorders;Benign neoplasm of CNS;Ataxia following unspecified cerebrovascular disease;Nontraumatic subarachnoid hemorrhage;Other neurotic disorders	0.00216103	Other neurotic disorders:0.0034319;Malignant neoplasm of brain:0.0027601;Dissociative/conversion disorders:0.002683;Benign neoplasm of CNS:0.0015685;Nontraumatic subarachnoid hemorrhage:0.0014715;Ataxia following unspecified cerebrovascular disease:0.0010511	46	0.647887	AAV-dCas9 (dNmCas9) targeting Ube3a-ATS (preclinical)(C,C);Acetazolamide(A,A);Copanlisib(A,B);Neratinib(A,A)	2	2	1	1	0	0.333333	0.333333	No	No	Yes	386.5	47	1401	Large (>=1000);Moderate (200-999);Small (50-199);Very small (<50)	Available count is aggregated from ICD-level patient counts in Supplementary Table 2B; diagnosis-level WGS counts were not available in supplied files
Regulatory	hsa00330	Arginine and proline metabolism - Homo sapiens (human)	5	Attention-deficit/hyperactivity disorder;Conduct disorder;Somatoform disorders;Migraine;Tuberous sclerosis complex	0.00845234	Attention-deficit/hyperactivity disorder:0.01394;Migraine:0.012093;Conduct disorder:0.010491;Somatoform disorders:0.0033435;Tuberous sclerosis complex:0.0023944	23	0.46	Alteplase (tPA)(A,A);Clonazepam(A,A);Mitoxantrone(A,A);Vismodegib(A,B)	3	1	1	0	0	0.6	0.2	No	No	Yes	6437	80	15448	Large (>=1000);Moderate (200-999);Small (50-199)	Available count is aggregated from ICD-level patient counts in Supplementary Table 2B; diagnosis-level WGS counts were not available in supplied files
Regulatory	hsa05120	Epithelial cell signaling in Helicobacter pylori infection - Homo sapiens (human)	5	Childhood emotional/social disorders;Autism spectrum disorder;Congenital hydrocephalus;Other psychological development disorders;Unspecified behavioral syndromes associated with physiological disturbances and physical factors	0.00675474	Other psychological development disorders:0.011709;Autism spectrum disorder:0.011246;Childhood emotional/social disorders:0.0052773;Congenital hydrocephalus:0.0040317;Unspecified behavioral syndromes associated with physiological disturbances and physical factors:0.0015096	50	0.704225	Abemaciclib(A,B);Fingolimod (Gilenya)(A,A);Peginterferon beta-1a (Plegridy)(A,A);Sunitinib(A,B)	3	1	1	0	0	0.6	0.2	No	No	Yes	1050	148	9502	Large (>=1000);Moderate (200-999);Small (50-199)	Available count is aggregated from ICD-level patient counts in Supplementary Table 2B; diagnosis-level WGS counts were not available in supplied files
Regulatory	hsa00515	Mannose type O-glycan biosynthesis - Homo sapiens (human)	5	Other childhood-onset behavioral/emotional disorders;Attention-deficit/hyperactivity disorder;Tic disorders (incl. Tourette);Aphasia following unspecified cerebrovascular disease;Unspecified behavioral syndromes associated with physiological disturbances and physical factors	0.00585792	Attention-deficit/hyperactivity disorder:0.013201;Other childhood-onset behavioral/emotional disorders:0.0087555;Tic disorders (incl. Tourette):0.0047738;Unspecified behavioral syndromes associated with physiological disturbances and physical factors:0.0015039;Aphasia following unspecified cerebrovascular disease:0.0010552	16	0.695652	Dacomitinib(A,A);Enasidenib(A,B);Necitumumab(A,B);Vigabatrin(A,A)	3	0	1	1	0	0.6	0.4	No	No	Yes	2012	44	15448	Large (>=1000);Small (50-199);Very small (<50)	Available count is aggregated from ICD-level patient counts in Supplementary Table 2B; diagnosis-level WGS counts were not available in supplied files
Regulatory	hsa04724	Glutamatergic synapse - Homo sapiens (human)	5	Other psychological development disorders;Cerebral infarction due to unspecified occlusion or stenosis of unspecified cerebral artery;Down syndrome;Other cerebrovascular disease;Other sequelae following unspecified cerebrovascular disease	0.00516006	Other psychological development disorders:0.011841;Down syndrome:0.0062513;Cerebral infarction due to unspecified occlusion or stenosis of unspecified cerebral artery:0.0035583;Other cerebrovascular disease:0.0023729;Other sequelae following unspecified cerebrovascular disease:0.0017771	89	0.767241	Aniracetam(A,A);Lamotrigine(A,A);Oxiracetam(A,A);Piracetam(A,A);SHANK3 3′-UTR antisense oligonucleotides (preclinical)(C,C);Tianeptine(A,A)	1	2	1	0	1	0.25	0.25	No	No	Yes	305.5	137	9502	Large (>=1000);Moderate (200-999);Small (50-199);Unavailable	Available count is aggregated from ICD-level patient counts in Supplementary Table 2B; diagnosis-level WGS counts were not available in supplied files
Regulatory	hsa05322	Systemic lupus erythematosus - Homo sapiens (human)	5	Cerebral vascular malformations;Major depressive disorder;Congenital cerebral cysts;Down syndrome;Personality/behavior disorders due to brain disease	0.00492152	Down syndrome:0.0095027;Major depressive disorder:0.0093161;Personality/behavior disorders due to brain disease:0.0030984;Congenital cerebral cysts:0.001405;Cerebral vascular malformations:0.0012854	40	0.277778		1	1	1	1	1	0.25	0.5	No	No	Yes	334	38	11004	Large (>=1000);Moderate (200-999);Small (50-199);Very small (<50);Unavailable	Available count is aggregated from ICD-level patient counts in Supplementary Table 2B; diagnosis-level WGS counts were not available in supplied files
Regulatory	hsa04713	Circadian entrainment - Homo sapiens (human)	5	Anxiety disorders;Bipolar disorder;Neurocutaneous syndromes (other);Nontraumatic intracranial hemorrhage;Unspecified mood disorder	0.00405529	Anxiety disorders:0.007947;Unspecified mood disorder:0.0054451;Bipolar disorder:0.004225;Neurocutaneous syndromes (other):0.0014466;Nontraumatic intracranial hemorrhage:0.0012127	75	0.773196	AAV9.Syn.hCDKL5 (preclinical)(C,C);ACTH (repository corticotropin)(A,A);Levetiracetam(A,A);scAAV9.P546.MeCP2 (preclinical platform)(C,C)	2	2	1	0	0	0.4	0.2	No	No	Yes	634	116	10645	Large (>=1000);Moderate (200-999);Small (50-199)	Available count is aggregated from ICD-level patient counts in Supplementary Table 2B; diagnosis-level WGS counts were not available in supplied files
[truncated: 518 more rows]

## Sheet: 3B_diagnosis_pathway
Supplementary Table 3B. Diagnosis-level model-prioritized KEGG pathway annotations by variant class, cohort size, and attribution stability
[truncated: 9,661 more rows]
