# Supplementary material for: Drug repurposing opportunities across 92 CNS-related conditions using deep learning and whole-genome sequencing
Source: Neurotherapeutics. 2026 Jul 28;23(5):e00976. doi: 10.1016/j.neurot.2026.e00976 (PMC13430166; doi:10.1016/j.neurot.2026.e00976)
Supplement: Multimedia component 4 [file mmc4.xlsx]

## Sheet: 4A_candidate_rows
Supplementary Table 4A. Row-level drug–diagnosis candidate output by variant class with pathway-support and confidence annotations
Repurposing_score	Target_diagnosis	Drug	Current_indication	Supporting_KEGG_IDs	Supporting_KEGG_names	Variant_context	ICD_patient_count_sum_available	Sample_size_bin_available_count	Small_cohort_flag	Very_small_cohort_flag	Target_diagnosis_neoplastic_flag	N_supporting_KEGG_pathways_row	N_noninfection_supporting_pathways_row	N_noncancer_noninfection_pathways_row	N_cancer_map_supporting_pathways_row	N_infection_supporting_pathways_row	Single_pathway_row_flag	Infection_only_row_flag	Cancer_map_only_for_nonneoplastic_row_flag	Broad_KEGG_module_row_flag	Metabolism_only_row_flag	Clinical_sensitive_label_flag	Max_supporting_pathway_weight_row	Mean_supporting_pathway_weight_row	Best_supporting_pathway_rank_row	Mean_pathway_topK_shared_count_row	N_supporting_variant_classes	N_supporting_KEGG_pathways	N_noninfection_supporting_pathways	N_noncancer_noninfection_pathways	N_non_broad_supporting_pathways	Single_variant_class_flag	Single_pathway_flag	Infection_only_flag	Cancer_map_only_for_nonneoplastic_flag	Broad_KEGG_module_flag	Metabolism_only_support_flag	Conservative_high_confidence	Exploratory_flag	Exploratory_reason
0.912804	Cerebral infarction	Fosphenytoin	Status epilepticus	hsa00592;hsa00600;hsa00603	alpha-Linolenic acid metabolism - Homo sapiens (human);Sphingolipid metabolism - Homo sapiens (human);Glycosphingolipid biosynthesis - globo and isoglobo series - Homo sapiens (human)	Exonic	252	Moderate (200-999)	No	No	No	3	3	3	0	0	No	No	No	Yes	Yes	No	0.01515	0.007618	1	16.3333	4	3	3	3	0	No	No	No	No	Yes	Yes	No	Yes	contains broad infection/cancer/disease-module support; metabolism-only pathway support; no non-broad supporting pathway
0.912166	Somatoform disorders	Repotrectinib	ROS1+ NSCLC (CNS activity)	hsa00830;hsa00900;hsa00910;hsa00920	Retinol metabolism - Homo sapiens (human);Terpenoid backbone biosynthesis - Homo sapiens (human);Nitrogen metabolism - Homo sapiens (human);Sulfur metabolism - Homo sapiens (human)	Exonic	517	Moderate (200-999)	No	No	No	4	4	4	0	0	No	No	No	Yes	Yes	No	0.01483	0.00853425	1	14.75	4	6	6	6	1	No	No	No	No	Yes	No	Yes	No	contains broad infection/cancer/disease-module support
0.911688	Cerebral infarction due to unspecified occlusion or stenosis of unspecified cerebral artery	Ocrelizumab (Ocrevus)	Relapsing MS + PPMS	hsa05210;hsa05211;hsa05332	Colorectal cancer - Homo sapiens (human);Renal cell carcinoma - Homo sapiens (human);Graft-versus-host disease - Homo sapiens (human)	Exonic	351	Moderate (200-999)	No	No	No	3	3	1	2	0	No	No	No	Yes	No	No	0.011	0.00633633	1	16	2	3	3	1	0	No	No	No	No	Yes	No	No	Yes	contains broad infection/cancer/disease-module support; no non-broad supporting pathway
0.908567	Personality/behavior disorders due to brain disease	Lorazepam (IV)	Status epilepticus	hsa00120;hsa00140;hsa04630	Primary bile acid biosynthesis - Homo sapiens (human);Steroid hormone biosynthesis - Homo sapiens (human);JAK-STAT signaling pathway - Homo sapiens (human)	Exonic	498	Moderate (200-999)	No	No	No	3	3	3	0	0	No	No	No	Yes	No	No	0.01462	0.009328	2	8.33333	2	3	3	3	1	No	No	No	No	Yes	No	Yes	No	contains broad infection/cancer/disease-module support
0.908166	Somatoform disorders	Eslicarbazepine	Focal seizures	hsa00830;hsa00900;hsa00910;hsa00920	Retinol metabolism - Homo sapiens (human);Terpenoid backbone biosynthesis - Homo sapiens (human);Nitrogen metabolism - Homo sapiens (human);Sulfur metabolism - Homo sapiens (human)	Exonic	517	Moderate (200-999)	No	No	No	4	4	4	0	0	No	No	No	Yes	Yes	No	0.01483	0.00853425	1	14.75	3	5	5	5	0	No	No	No	No	Yes	Yes	No	Yes	contains broad infection/cancer/disease-module support; metabolism-only pathway support; no non-broad supporting pathway
0.903103	Other impulse disorders	Bevacizumab	Radiation necrosis; recurrent glioma (off-label); NF2 VS trials	hsa03265;hsa04370	Virion - Ebolavirus, Lyssavirus and Morbillivirus - Homo sapiens (human);VEGF signaling pathway - Homo sapiens (human)	Exonic	199	Small (50-199)	Yes	No	No	2	1	1	0	1	No	No	No	Yes	No	No	0.01158	0.008199	1	21	2	2	1	1	1	No	No	No	No	Yes	No	No	Yes	small available cohort count (50-199); contains broad infection/cancer/disease-module support; small cohort stricter criteria not met
0.902212	Occlusion and stenosis of unspecified cerebral artery	Cladribine (Mavenclad)	Relapsing MS	hsa00052;hsa00053;hsa00061	Galactose metabolism - Homo sapiens (human);Ascorbate and aldarate metabolism - Homo sapiens (human);Fatty acid biosynthesis - Homo sapiens (human)	Exonic	60	Small (50-199)	Yes	No	No	3	3	3	0	0	No	No	No	Yes	Yes	No	0.005263	0.00357333	2	21.6667	3	3	3	3	0	No	No	No	No	Yes	Yes	No	Yes	small available cohort count (50-199); contains broad infection/cancer/disease-module support; metabolism-only pathway support; no non-broad supporting pathway
0.900811	Postpartum depression	Capmatinib	MET exon 14 NSCLC	hsa01200;hsa01212;hsa01230	Carbon metabolism - Homo sapiens (human);Fatty acid metabolism - Homo sapiens (human);Biosynthesis of amino acids - Homo sapiens (human)	Exonic	54	Small (50-199)	Yes	No	No	3	3	3	0	0	No	No	No	Yes	Yes	No	0.003505	0.00268133	3	15.6667	3	3	3	3	0	No	No	No	No	Yes	Yes	No	Yes	small available cohort count (50-199); contains broad infection/cancer/disease-module support; metabolism-only pathway support; no non-broad supporting pathway
0.900676	Trichotillomania	Bevacizumab	Radiation necrosis; recurrent glioma (off-label); NF2 VS trials	hsa03265;hsa04370	Virion - Ebolavirus, Lyssavirus and Morbillivirus - Homo sapiens (human);VEGF signaling pathway - Homo sapiens (human)	Exonic	138	Small (50-199)	Yes	No	No	2	1	1	0	1	No	No	No	Yes	No	No	0.01159	0.007985	2	21	2	3	2	1	1	No	No	No	No	Yes	No	No	Yes	small available cohort count (50-199); contains broad infection/cancer/disease-module support; small cohort stricter criteria not met
0.899858	Somatoform disorders	Cladribine (Mavenclad)	Relapsing MS	hsa00051;hsa00052;hsa00053	Fructose and mannose metabolism - Homo sapiens (human);Galactose metabolism - Homo sapiens (human);Ascorbate and aldarate metabolism - Homo sapiens (human)	Exonic	517	Moderate (200-999)	No	No	No	3	3	3	0	0	No	No	No	Yes	Yes	No	0.01125	0.00915933	3	25	2	3	3	3	0	No	No	No	No	Yes	Yes	No	Yes	contains broad infection/cancer/disease-module support; metabolism-only pathway support; no non-broad supporting pathway
0.899784	Sleep disorders	Lorazepam (IV)	Status epilepticus	hsa00071;hsa00120;hsa04630	Fatty acid degradation - Homo sapiens (human);Primary bile acid biosynthesis - Homo sapiens (human);JAK-STAT signaling pathway - Homo sapiens (human)	Exonic	1112	Large (>=1000)	No	No	No	3	3	3	0	0	No	No	No	Yes	No	No	0.01711	0.0102547	5	9.66667	2	4	4	4	1	No	No	No	No	Yes	No	Yes	No	contains broad infection/cancer/disease-module support
0.899227	Schizophrenia	Repotrectinib	ROS1+ NSCLC (CNS activity)	hsa00790;hsa00860;hsa00910	Folate biosynthesis - Homo sapiens (human);Porphyrin metabolism - Homo sapiens (human);Nitrogen metabolism - Homo sapiens (human)	Exonic	44	Very small (<50)	Yes	Yes	No	3	3	3	0	0	No	No	No	Yes	Yes	No	0.00554	0.00384433	2	13	3	4	4	4	0	No	No	No	No	Yes	Yes	No	Yes	very small available cohort count (<50); contains broad infection/cancer/disease-module support; metabolism-only pathway support; no non-broad supporting pathway
0.899132	Unspecified sequelae of unspecified cerebrovascular disease	Natalizumab (Tysabri)	Relapsing MS	hsa00100;hsa00120;hsa00220	Steroid biosynthesis - Homo sapiens (human);Primary bile acid biosynthesis - Homo sapiens (human);Arginine biosynthesis - Homo sapiens (human)	Exonic	57	Small (50-199)	Yes	No	No	3	3	3	0	0	No	No	No	Yes	Yes	No	0.004374	0.00304067	1	20.6667	3	5	5	5	0	No	No	No	No	Yes	Yes	No	Yes	small available cohort count (50-199); contains broad infection/cancer/disease-module support; metabolism-only pathway support; no non-broad supporting pathway
0.898382	Cerebral infarction due to unspecified occlusion or stenosis of unspecified cerebral artery	Dordaviprone (Modeyso)	H3 K27M–mutant diffuse midline glioma (progressed)	hsa05210;hsa05332	Colorectal cancer - Homo sapiens (human);Graft-versus-host disease - Homo sapiens (human)	Exonic	351	Moderate (200-999)	No	No	No	2	2	1	1	0	No	No	No	Yes	No	No	0.011	0.007507	1	20.5	2	2	2	1	0	No	No	No	No	Yes	No	No	Yes	contains broad infection/cancer/disease-module support; no non-broad supporting pathway
0.898212	Occlusion and stenosis of unspecified cerebral artery	Midazolam (Nayzilam/IV)	Seizure clusters/status	hsa00052;hsa00053;hsa00061	Galactose metabolism - Homo sapiens (human);Ascorbate and aldarate metabolism - Homo sapiens (human);Fatty acid biosynthesis - Homo sapiens (human)	Exonic	60	Small (50-199)	Yes	No	No	3	3	3	0	0	No	No	No	Yes	Yes	No	0.005263	0.00357333	2	21.6667	3	3	3	3	0	No	No	No	No	Yes	Yes	No	Yes	small available cohort count (50-199); contains broad infection/cancer/disease-module support; metabolism-only pathway support; no non-broad supporting pathway
0.897926	Down syndrome	Bevacizumab	Radiation necrosis; recurrent glioma (off-label); NF2 VS trials	hsa03265;hsa03272;hsa04370;hsa05100	Virion - Ebolavirus, Lyssavirus and Morbillivirus - Homo sapiens (human);Virion - Hepatitis viruses - Homo sapiens (human);VEGF signaling pathway - Homo sapiens (human);Bacterial invasion of epithelial cells - Homo sapiens (human)	Exonic		Unavailable	Unavailable	Unavailable	No	4	1	1	0	3	No	No	No	Yes	No	No	0.01935	0.01601	10	17.25	2	4	1	1	1	No	No	No	No	Yes	No	No	Yes	cohort label missing from Supplementary Table 2A/2B; contains broad infection/cancer/disease-module support
0.897755	Occlusion and stenosis of unspecified cerebral artery	ACTH (repository corticotropin)	Infantile spasms	hsa04710;hsa05030;hsa05031	Circadian rhythm - Homo sapiens (human);Cocaine addiction - Homo sapiens (human);Amphetamine addiction - Homo sapiens (human)	Exonic	60	Small (50-199)	Yes	No	No	3	3	3	0	0	No	No	No	No	No	No	0.005072	0.0032	3	10	3	3	3	3	3	No	No	No	No	No	No	Yes	No	small available cohort count (50-199)
0.897755	Occlusion and stenosis of unspecified cerebral artery	Levetiracetam	Epilepsy (incl malformations/DEE)	hsa04710;hsa05030;hsa05031	Circadian rhythm - Homo sapiens (human);Cocaine addiction - Homo sapiens (human);Amphetamine addiction - Homo sapiens (human)	Exonic	60	Small (50-199)	Yes	No	No	3	3	3	0	0	No	No	No	No	No	No	0.005072	0.0032	3	10	3	3	3	3	3	No	No	No	No	No	No	Yes	No	small available cohort count (50-199)
0.897497	Neurocutaneous syndromes (other)	Cladribine (Mavenclad)	Relapsing MS	hsa00051;hsa00052;hsa00061	Fructose and mannose metabolism - Homo sapiens (human);Galactose metabolism - Homo sapiens (human);Fatty acid biosynthesis - Homo sapiens (human)	Exonic	287	Moderate (200-999)	No	No	No	3	3	3	0	0	No	No	No	Yes	Yes	No	0.00465	0.003246	4	20	4	3	3	3	0	No	No	No	No	Yes	Yes	No	Yes	contains broad infection/cancer/disease-module support; metabolism-only pathway support; no non-broad supporting pathway
0.896811	Postpartum depression	Lacosamide	Focal seizures	hsa01200;hsa01212;hsa01230	Carbon metabolism - Homo sapiens (human);Fatty acid metabolism - Homo sapiens (human);Biosynthesis of amino acids - Homo sapiens (human)	Exonic	54	Small (50-199)	Yes	No	No	3	3	3	0	0	No	No	No	Yes	Yes	No	0.003505	0.00268133	3	15.6667	3	3	3	3	0	No	No	No	No	Yes	Yes	No	Yes	small available cohort count (50-199); contains broad infection/cancer/disease-module support; metabolism-only pathway support; no non-broad supporting pathway
0.896607	Post-traumatic stress disorder	Clonazepam	Epilepsy (adjunct)	hsa00270;hsa00330;hsa00340	Cysteine and methionine metabolism - Homo sapiens (human);Arginine and proline metabolism - Homo sapiens (human);Histidine metabolism - Homo sapiens (human)	Exonic	1194	Large (>=1000)	No	No	No	3	3	3	0	0	No	No	No	Yes	Yes	No	0.01856	0.0110647	2	16.3333	2	3	3	3	0	No	No	No	No	Yes	Yes	No	Yes	contains broad infection/cancer/disease-module support; metabolism-only pathway support; no non-broad supporting pathway
0.896035	Dissociative/conversion disorders	Dordaviprone (Modeyso)	H3 K27M–mutant diffuse midline glioma (progressed)	hsa05210;hsa05218;hsa05332	Colorectal cancer - Homo sapiens (human);Melanoma - Homo sapiens (human);Graft-versus-host disease - Homo sapiens (human)	Exonic	1220	Large (>=1000)	No	No	No	3	3	1	2	0	No	No	No	Yes	No	No	0.008297	0.00684933	5	17.3333	3	3	3	1	0	No	No	No	No	Yes	No	No	Yes	contains broad infection/cancer/disease-module support; no non-broad supporting pathway
0.896035	Dissociative/conversion disorders	Ocrelizumab (Ocrevus)	Relapsing MS + PPMS	hsa05142;hsa05210;hsa05332	Chagas disease - Homo sapiens (human);Colorectal cancer - Homo sapiens (human);Graft-versus-host disease - Homo sapiens (human)	Exonic	1220	Large (>=1000)	No	No	No	3	2	1	1	1	No	No	No	Yes	No	No	0.008297	0.00612033	5	15.3333	3	3	2	1	0	No	No	No	No	Yes	No	No	Yes	contains broad infection/cancer/disease-module support; no non-broad supporting pathway
0.895858	Somatoform disorders	Midazolam (Nayzilam/IV)	Seizure clusters/status	hsa00051;hsa00052;hsa00053	Fructose and mannose metabolism - Homo sapiens (human);Galactose metabolism - Homo sapiens (human);Ascorbate and aldarate metabolism - Homo sapiens (human)	Exonic	517	Moderate (200-999)	No	No	No	3	3	3	0	0	No	No	No	Yes	Yes	No	0.01125	0.00915933	3	25	2	3	3	3	0	No	No	No	No	Yes	Yes	No	Yes	contains broad infection/cancer/disease-module support; metabolism-only pathway support; no non-broad supporting pathway
0.895747	Cerebral vascular malformations	Midazolam (Nayzilam/IV)	Seizure clusters/status	hsa00051;hsa04630	Fructose and mannose metabolism - Homo sapiens (human);JAK-STAT signaling pathway - Homo sapiens (human)	Exonic	170	Small (50-199)	Yes	No	No	2	2	2	0	0	No	No	No	Yes	No	No	0.005086	0.0033525	1	14	4	3	3	3	1	No	No	No	No	Yes	No	No	Yes	small available cohort count (50-199); contains broad infection/cancer/disease-module support; small cohort stricter criteria not met
0.895227	Schizophrenia	Eslicarbazepine	Focal seizures	hsa00790;hsa00860;hsa00910	Folate biosynthesis - Homo sapiens (human);Porphyrin metabolism - Homo sapiens (human);Nitrogen metabolism - Homo sapiens (human)	Exonic	44	Very small (<50)	Yes	Yes	No	3	3	3	0	0	No	No	No	Yes	Yes	No	0.00554	0.00384433	2	13	3	4	4	4	0	No	No	No	No	Yes	Yes	No	Yes	very small available cohort count (<50); contains broad infection/cancer/disease-module support; metabolism-only pathway support; no non-broad supporting pathway
0.895176	Unspecified sequelae of cerebral infarction	Cladribine (Mavenclad)	Relapsing MS	hsa00051;hsa00052	Fructose and mannose metabolism - Homo sapiens (human);Galactose metabolism - Homo sapiens (human)	Exonic	80	Small (50-199)	Yes	No	No	2	2	2	0	0	No	No	No	Yes	Yes	No	0.008536	0.005654	2	23.5	4	4	4	4	0	No	No	No	No	Yes	Yes	No	Yes	small available cohort count (50-199); contains broad infection/cancer/disease-module support; metabolism-only pathway support; no non-broad supporting pathway
0.894488	Sleep disorders	Natalizumab (Tysabri)	Relapsing MS	hsa00071;hsa00120;hsa00220	Fatty acid degradation - Homo sapiens (human);Primary bile acid biosynthesis - Homo sapiens (human);Arginine biosynthesis - Homo sapiens (human)	Exonic	1112	Large (>=1000)	No	No	No	3	3	3	0	0	No	No	No	Yes	Yes	No	0.018	0.014326	2	19.3333	2	4	4	4	0	No	No	No	No	Yes	Yes	No	Yes	contains broad infection/cancer/disease-module support; metabolism-only pathway support; no non-broad supporting pathway
0.894468	Congenital hydrocephalus	Vigabatrin	Infantile spasms; TSC seizures	hsa00511;hsa00512;hsa00520	Other glycan degradation - Homo sapiens (human);Mucin type O-glycan biosynthesis - Homo sapiens (human);Amino sugar and nucleotide sugar metabolism - Homo sapiens (human)	Exonic	1050	Large (>=1000)	No	No	No	3	3	3	0	0	No	No	No	Yes	Yes	No	0.009949	0.007488	3	11.6667	3	3	3	3	0	No	No	No	No	Yes	Yes	No	Yes	contains broad infection/cancer/disease-module support; metabolism-only pathway support; no non-broad supporting pathway
0.894237	Malignant neoplasm of pineal gland	Cladribine (Mavenclad)	Relapsing MS	hsa00051;hsa00053	Fructose and mannose metabolism - Homo sapiens (human);Ascorbate and aldarate metabolism - Homo sapiens (human)	Exonic	30	Very small (<50)	Yes	Yes	Yes	2	2	2	0	0	No	No	No	Yes	Yes	No	0.005053	0.0046525	1	25.5	4	3	3	3	0	No	No	No	No	Yes	Yes	No	Yes	very small available cohort count (<50); contains broad infection/cancer/disease-module support; metabolism-only pathway support; no non-broad supporting pathway
0.893529	Other neurodegenerative diseases	Monomethyl fumarate (Bafiertam)	Relapsing MS	hsa03265;hsa04658	Virion - Ebolavirus, Lyssavirus and Morbillivirus - Homo sapiens (human);Th1 and Th2 cell differentiation - Homo sapiens (human)	Exonic	92	Small (50-199)	Yes	No	No	2	1	1	0	1	No	No	No	Yes	No	No	0.005402	0.0036865	2	18	1	2	1	1	1	Yes	No	No	No	Yes	No	No	Yes	small available cohort count (50-199); single variant-class support; contains broad infection/cancer/disease-module support
0.893497	Neurocutaneous syndromes (other)	Midazolam (Nayzilam/IV)	Seizure clusters/status	hsa00051;hsa00052;hsa00061	Fructose and mannose metabolism - Homo sapiens (human);Galactose metabolism - Homo sapiens (human);Fatty acid biosynthesis - Homo sapiens (human)	Exonic	287	Moderate (200-999)	No	No	No	3	3	3	0	0	No	No	No	Yes	Yes	No	0.00465	0.003246	4	20	4	3	3	3	0	No	No	No	No	Yes	Yes	No	Yes	contains broad infection/cancer/disease-module support; metabolism-only pathway support; no non-broad supporting pathway
0.893096	Nontraumatic subarachnoid hemorrhage	Cladribine (Mavenclad)	Relapsing MS	hsa00051;hsa00053;hsa00061	Fructose and mannose metabolism - Homo sapiens (human);Ascorbate and aldarate metabolism - Homo sapiens (human);Fatty acid biosynthesis - Homo sapiens (human)	Exonic	52	Small (50-199)	Yes	No	No	3	3	3	0	0	No	No	No	Yes	Yes	No	0.004109	0.00284467	4	21.3333	3	3	3	3	0	No	No	No	No	Yes	Yes	No	Yes	small available cohort count (50-199); contains broad infection/cancer/disease-module support; metabolism-only pathway support; no non-broad supporting pathway
0.892459	Schizophrenia	Crizotinib	ALK+/ROS1+ NSCLC	hsa00760;hsa00770	Nicotinate and nicotinamide metabolism - Homo sapiens (human);Pantothenate and CoA biosynthesis - Homo sapiens (human)	Exonic	44	Very small (<50)	Yes	Yes	No	2	2	2	0	0	No	No	No	Yes	Yes	No	0.005575	0.0040865	1	17.5	3	3	3	3	0	No	No	No	No	Yes	Yes	No	Yes	very small available cohort count (<50); contains broad infection/cancer/disease-module support; metabolism-only pathway support; no non-broad supporting pathway
0.892	Ataxia following unspecified cerebrovascular disease	Dordaviprone (Modeyso)	H3 K27M–mutant diffuse midline glioma (progressed)	hsa05214;hsa05332	Glioma - Homo sapiens (human);Graft-versus-host disease - Homo sapiens (human)	Exonic	47	Very small (<50)	Yes	Yes	No	2	2	1	1	0	No	No	No	Yes	No	No	0.004257	0.003049	3	15.5	1	2	2	1	0	Yes	No	No	No	Yes	No	No	Yes	very small available cohort count (<50); single variant-class support; contains broad infection/cancer/disease-module support; no non-broad supporting pathway
0.89144	Unspecified behavioral syndromes associated with physiological disturbances and physical factors	Lamotrigine	Epilepsy	hsa00250;hsa00980;hsa00983	Alanine, aspartate and glutamate metabolism - Homo sapiens (human);Metabolism of xenobiotics by cytochrome P450 - Homo sapiens (human);Drug metabolism - other enzymes - Homo sapiens (human)	Exonic	148	Small (50-199)	Yes	No	No	3	3	3	0	0	No	No	No	Yes	Yes	No	0.005123	0.003158	2	14.3333	3	5	5	5	0	No	No	No	No	Yes	Yes	No	Yes	small available cohort count (50-199); contains broad infection/cancer/disease-module support; metabolism-only pathway support; no non-broad supporting pathway
0.891217	Eating disorders	Ceritinib	ALK+ NSCLC	hsa00630;hsa00730	Glyoxylate and dicarboxylate metabolism - Homo sapiens (human);Thiamine metabolism - Homo sapiens (human)	Exonic	1838	Large (>=1000)	No	No	No	2	2	2	0	0	No	No	No	Yes	Yes	No	0.02419	0.0153205	1	17.5	3	4	4	4	0	No	No	No	No	Yes	Yes	No	Yes	contains broad infection/cancer/disease-module support; metabolism-only pathway support; no non-broad supporting pathway
0.891176	Unspecified sequelae of cerebral infarction	Midazolam (Nayzilam/IV)	Seizure clusters/status	hsa00051;hsa00052	Fructose and mannose metabolism - Homo sapiens (human);Galactose metabolism - Homo sapiens (human)	Exonic	80	Small (50-199)	Yes	No	No	2	2	2	0	0	No	No	No	Yes	Yes	No	0.008536	0.005654	2	23.5	4	4	4	4	0	No	No	No	No	Yes	Yes	No	Yes	small available cohort count (50-199); contains broad infection/cancer/disease-module support; metabolism-only pathway support; no non-broad supporting pathway
0.890815	Developmental motor coordination disorder	Afatinib	EGFR-mutant NSCLC	hsa00500;hsa00512	Starch and sucrose metabolism - Homo sapiens (human);Mucin type O-glycan biosynthesis - Homo sapiens (human)	Exonic	3072	Large (>=1000)	No	No	No	2	2	2	0	0	No	No	No	Yes	Yes	No	0.01819	0.0131625	1	16	3	4	4	4	0	No	No	No	No	Yes	Yes	No	Yes	contains broad infection/cancer/disease-module support; metabolism-only pathway support; no non-broad supporting pathway
0.890721	Multiple sclerosis	Clobazam	Lennox-Gastaut	hsa00220;hsa00250;hsa00260	Arginine biosynthesis - Homo sapiens (human);Alanine, aspartate and glutamate metabolism - Homo sapiens (human);Glycine, serine and threonine metabolism - Homo sapiens (human)	Exonic	95	Small (50-199)	Yes	No	No	3	3	3	0	0	No	No	No	Yes	Yes	No	0.002786	0.00168467	3	17.6667	3	3	3	3	0	No	No	No	No	Yes	Yes	No	Yes	small available cohort count (50-199); contains broad infection/cancer/disease-module support; metabolism-only pathway support; no non-broad supporting pathway
0.890657	Eating disorders	Clobazam	Lennox-Gastaut	hsa00220;hsa00240	Arginine biosynthesis - Homo sapiens (human);Pyrimidine metabolism - Homo sapiens (human)	Exonic	1838	Large (>=1000)	No	No	No	2	2	2	0	0	No	No	No	Yes	Yes	No	0.02324	0.017325	2	26.5	3	2	2	2	0	No	No	No	No	Yes	Yes	No	Yes	contains broad infection/cancer/disease-module support; metabolism-only pathway support; no non-broad supporting pathway
0.890237	Malignant neoplasm of pineal gland	Midazolam (Nayzilam/IV)	Seizure clusters/status	hsa00051;hsa00053	Fructose and mannose metabolism - Homo sapiens (human);Ascorbate and aldarate metabolism - Homo sapiens (human)	Exonic	30	Very small (<50)	Yes	Yes	Yes	2	2	2	0	0	No	No	No	Yes	Yes	No	0.005053	0.0046525	1	25.5	4	4	4	4	1	No	No	No	No	Yes	No	No	Yes	very small available cohort count (<50); contains broad infection/cancer/disease-module support
0.890165	Spina bifida	Clonazepam	Epilepsy (adjunct)	hsa00270;hsa00340	Cysteine and methionine metabolism - Homo sapiens (human);Histidine metabolism - Homo sapiens (human)	Exonic	1020	Large (>=1000)	No	No	No	2	2	2	0	0	No	No	No	Yes	Yes	No	0.009584	0.0067595	1	22.5	2	2	2	2	0	No	No	No	No	Yes	Yes	No	Yes	contains broad infection/cancer/disease-module support; metabolism-only pathway support; no non-broad supporting pathway
0.889408	Nontraumatic intracranial hemorrhage	Donanemab	Alzheimer’s disease (early)	hsa00260;hsa00270;hsa00280	Glycine, serine and threonine metabolism - Homo sapiens (human);Cysteine and methionine metabolism - Homo sapiens (human);Valine, leucine and isoleucine degradation - Homo sapiens (human)	Exonic	116	Small (50-199)	Yes	No	No	3	3	3	0	0	No	No	No	Yes	Yes	No	0.004162	0.00321433	7	12.3333	2	3	3	3	0	No	No	No	No	Yes	Yes	No	Yes	small available cohort count (50-199); contains broad infection/cancer/disease-module support; metabolism-only pathway support; no non-broad supporting pathway
0.889408	Nontraumatic intracranial hemorrhage	Alemtuzumab (Lemtrada)	Relapsing MS (selected)	hsa00260;hsa00270;hsa00280	Glycine, serine and threonine metabolism - Homo sapiens (human);Cysteine and methionine metabolism - Homo sapiens (human);Valine, leucine and isoleucine degradation - Homo sapiens (human)	Exonic	116	Small (50-199)	Yes	No	No	3	3	3	0	0	No	No	No	Yes	Yes	No	0.004162	0.00321433	7	12.3333	2	3	3	3	0	No	No	No	No	Yes	Yes	No	Yes	small available cohort count (50-199); contains broad infection/cancer/disease-module support; metabolism-only pathway support; no non-broad supporting pathway
0.8892	Aphasia following unspecified cerebrovascular disease	Clobazam	Lennox-Gastaut	hsa00220;hsa00240	Arginine biosynthesis - Homo sapiens (human);Pyrimidine metabolism - Homo sapiens (human)	Exonic	44	Very small (<50)	Yes	Yes	No	2	2	2	0	0	No	No	No	Yes	Yes	No	0.006115	0.00481	1	26.5	3	2	2	2	0	No	No	No	No	Yes	Yes	No	Yes	very small available cohort count (<50); contains broad infection/cancer/disease-module support; metabolism-only pathway support; no non-broad supporting pathway
0.889096	Nontraumatic subarachnoid hemorrhage	Midazolam (Nayzilam/IV)	Seizure clusters/status	hsa00051;hsa00053;hsa00061	Fructose and mannose metabolism - Homo sapiens (human);Ascorbate and aldarate metabolism - Homo sapiens (human);Fatty acid biosynthesis - Homo sapiens (human)	Exonic	52	Small (50-199)	Yes	No	No	3	3	3	0	0	No	No	No	Yes	Yes	No	0.004109	0.00284467	4	21.3333	3	3	3	3	0	No	No	No	No	Yes	Yes	No	Yes	small available cohort count (50-199); contains broad infection/cancer/disease-module support; metabolism-only pathway support; no non-broad supporting pathway
0.888559	Trichotillomania	Alteplase (tPA)	Acute ischemic stroke	hsa00340;hsa00350	Histidine metabolism - Homo sapiens (human);Tyrosine metabolism - Homo sapiens (human)	Exonic	138	Small (50-199)	Yes	No	No	2	2	2	0	0	No	No	No	Yes	Yes	No	0.01022	0.0076885	3	26	3	2	2	2	0	No	No	No	No	Yes	Yes	No	Yes	small available cohort count (50-199); contains broad infection/cancer/disease-module support; metabolism-only pathway support; no non-broad supporting pathway
0.888459	Schizophrenia	Oxcarbazepine	Focal seizures	hsa00760;hsa00770	Nicotinate and nicotinamide metabolism - Homo sapiens (human);Pantothenate and CoA biosynthesis - Homo sapiens (human)	Exonic	44	Very small (<50)	Yes	Yes	No	2	2	2	0	0	No	No	No	Yes	Yes	No	0.005575	0.0040865	1	17.5	3	3	3	3	0	No	No	No	No	Yes	Yes	No	Yes	very small available cohort count (<50); contains broad infection/cancer/disease-module support; metabolism-only pathway support; no non-broad supporting pathway
0.887741	Other speech and language deficits following unspecified cerebrovascular disease	Clobazam	Lennox-Gastaut	hsa00220;hsa00240	Arginine biosynthesis - Homo sapiens (human);Pyrimidine metabolism - Homo sapiens (human)	Exonic	42	Very small (<50)	Yes	Yes	No	2	2	2	0	0	No	No	No	Yes	Yes	No	0.004831	0.0032485	3	26.5	3	2	2	2	0	No	No	No	No	Yes	Yes	No	Yes	very small available cohort count (<50); contains broad infection/cancer/disease-module support; metabolism-only pathway support; no non-broad supporting pathway
0.887301	Post-traumatic stress disorder	Mitoxantrone	Worsening RRMS/SPMS (rare use)	hsa00330;hsa00340	Arginine and proline metabolism - Homo sapiens (human);Histidine metabolism - Homo sapiens (human)	Exonic	1194	Large (>=1000)	No	No	No	2	2	2	0	0	No	No	No	Yes	Yes	No	0.01856	0.01324	2	16	3	3	3	3	1	No	No	No	No	Yes	No	Yes	No	contains broad infection/cancer/disease-module support
0.887301	Post-traumatic stress disorder	Alteplase (tPA)	Acute ischemic stroke	hsa00330;hsa00340	Arginine and proline metabolism - Homo sapiens (human);Histidine metabolism - Homo sapiens (human)	Exonic	1194	Large (>=1000)	No	No	No	2	2	2	0	0	No	No	No	Yes	Yes	No	0.01856	0.01324	2	16	3	3	3	3	0	No	No	No	No	Yes	Yes	No	Yes	contains broad infection/cancer/disease-module support; metabolism-only pathway support; no non-broad supporting pathway
0.887217	Eating disorders	Carbamazepine	Focal seizures	hsa00630;hsa00730	Glyoxylate and dicarboxylate metabolism - Homo sapiens (human);Thiamine metabolism - Homo sapiens (human)	Exonic	1838	Large (>=1000)	No	No	No	2	2	2	0	0	No	No	No	Yes	Yes	No	0.02419	0.0153205	1	17.5	3	3	3	3	0	No	No	No	No	Yes	Yes	No	Yes	contains broad infection/cancer/disease-module support; metabolism-only pathway support; no non-broad supporting pathway
0.887054	Other impulse disorders	Repotrectinib	ROS1+ NSCLC (CNS activity)	hsa00790;hsa00910;hsa00920	Folate biosynthesis - Homo sapiens (human);Nitrogen metabolism - Homo sapiens (human);Sulfur metabolism - Homo sapiens (human)	Exonic	199	Small (50-199)	Yes	No	No	3	3	3	0	0	No	No	No	Yes	Yes	No	0.007472	0.00486967	5	14.6667	3	4	4	4	1	No	No	No	No	Yes	No	No	Yes	small available cohort count (50-199); contains broad infection/cancer/disease-module support; small cohort stricter criteria not met
0.887024	Unspecified symptoms and signs involving cognitive functions following unspecified cerebrovascular disease	Fosphenytoin	Status epilepticus	hsa00592;hsa00600	alpha-Linolenic acid metabolism - Homo sapiens (human);Sphingolipid metabolism - Homo sapiens (human)	Exonic	94	Small (50-199)	Yes	No	No	2	2	2	0	0	No	No	No	Yes	Yes	No	0.006851	0.0050095	2	20	4	2	2	2	0	No	No	No	No	Yes	Yes	No	Yes	small available cohort count (50-199); contains broad infection/cancer/disease-module support; metabolism-only pathway support; no non-broad supporting pathway
0.886893	Malignant neoplasm of pineal gland	Dordaviprone (Modeyso)	H3 K27M–mutant diffuse midline glioma (progressed)	hsa05218;hsa05332	Melanoma - Homo sapiens (human);Graft-versus-host disease - Homo sapiens (human)	Exonic	30	Very small (<50)	Yes	Yes	Yes	2	2	1	1	0	No	No	No	Yes	No	No	0.003385	0.0026845	5	18	4	3	3	1	0	No	No	No	No	Yes	No	No	Yes	very small available cohort count (<50); contains broad infection/cancer/disease-module support; no non-broad supporting pathway
0.886812	Cognitive deficits following unspecified cerebrovascular disease	Fosphenytoin	Status epilepticus	hsa00592;hsa00600	alpha-Linolenic acid metabolism - Homo sapiens (human);Sphingolipid metabolism - Homo sapiens (human)	Exonic	103	Small (50-199)	Yes	No	No	2	2	2	0	0	No	No	No	Yes	Yes	No	0.00681	0.00499	2	20	4	2	2	2	0	No	No	No	No	Yes	Yes	No	Yes	small available cohort count (50-199); contains broad infection/cancer/disease-module support; metabolism-only pathway support; no non-broad supporting pathway
0.88669	Dysphagia following unspecified cerebrovascular disease	Cladribine (Mavenclad)	Relapsing MS	hsa00051;hsa00061	Fructose and mannose metabolism - Homo sapiens (human);Fatty acid biosynthesis - Homo sapiens (human)	Exonic	31	Very small (<50)	Yes	Yes	No	2	2	2	0	0	No	No	No	Yes	Yes	No	0.003605	0.003176	2	18	3	2	2	2	0	No	No	No	No	Yes	Yes	No	Yes	very small available cohort count (<50); contains broad infection/cancer/disease-module support; metabolism-only pathway support; no non-broad supporting pathway
0.886329	Other congenital malformations of brain	Gefitinib	EGFR-mutant NSCLC (CNS activity reported)	hsa00430;hsa00450	Taurine and hypotaurine metabolism - Homo sapiens (human);Selenocompound metabolism - Homo sapiens (human)	Exonic	1025	Large (>=1000)	No	No	No	2	2	2	0	0	No	No	No	Yes	Yes	No	0.02845	0.018353	1	20.5	3	2	2	2	0	No	No	No	No	Yes	Yes	No	Yes	contains broad infection/cancer/disease-module support; metabolism-only pathway support; no non-broad supporting pathway
0.885967	Personality/behavior disorders due to brain disease	Natalizumab (Tysabri)	Relapsing MS	hsa00120;hsa00140	Primary bile acid biosynthesis - Homo sapiens (human);Steroid hormone biosynthesis - Homo sapiens (human)	Exonic	498	Moderate (200-999)	No	No	No	2	2	2	0	0	No	No	No	Yes	Yes	No	0.01462	0.011664	2	10	3	3	3	3	0	No	No	No	No	Yes	Yes	No	Yes	contains broad infection/cancer/disease-module support; metabolism-only pathway support; no non-broad supporting pathway
0.885743	Other cerebral infarction	Dordaviprone (Modeyso)	H3 K27M–mutant diffuse midline glioma (progressed)	hsa05210;hsa05218;hsa05332	Colorectal cancer - Homo sapiens (human);Melanoma - Homo sapiens (human);Graft-versus-host disease - Homo sapiens (human)	Exonic	33	Very small (<50)	Yes	Yes	No	3	3	1	2	0	No	No	No	Yes	No	No	0.002071	0.00170167	9	17.3333	2	3	3	1	0	No	No	No	No	Yes	No	No	Yes	very small available cohort count (<50); contains broad infection/cancer/disease-module support; no non-broad supporting pathway
0.885622	Other childhood-onset behavioral/emotional disorders	Levetiracetam	Epilepsy (incl malformations/DEE)	hsa04713;hsa05031;hsa05032	Circadian entrainment - Homo sapiens (human);Amphetamine addiction - Homo sapiens (human);Morphine addiction - Homo sapiens (human)	Exonic	3793	Large (>=1000)	No	No	No	3	3	3	0	0	No	No	No	No	No	No	0.01638	0.01301	8	6.33333	3	3	3	3	3	No	No	No	No	No	No	Yes	No	Passes conservative downstream criteria
0.885601	Dissociative/conversion disorders	Neratinib	HER2+ breast cancer	hsa04912;hsa04917;hsa04920	GnRH signaling pathway - Homo sapiens (human);Prolactin signaling pathway - Homo sapiens (human);Adipocytokine signaling pathway - Homo sapiens (human)	Exonic	1220	Large (>=1000)	No	No	No	3	3	3	0	0	No	No	No	No	No	No	0.006789	0.00662833	10	9	3	3	3	3	3	No	No	No	No	No	No	Yes	No	Passes conservative downstream criteria
0.88537	Cerebral infarction due to embolism of unspecified cerebral artery	Tiagabine	Focal seizures	hsa00531;hsa00533;hsa00541	Glycosaminoglycan degradation - Homo sapiens (human);Glycosaminoglycan biosynthesis - keratan sulfate - Homo sapiens (human);Biosynthesis of various nucleotide sugars - Homo sapiens (human)	Exonic	41	Very small (<50)	Yes	Yes	No	3	3	3	0	0	No	No	No	Yes	Yes	No	0.001996	0.001784	6	13.6667	2	3	3	3	0	No	No	No	No	Yes	Yes	No	Yes	very small available cohort count (<50); contains broad infection/cancer/disease-module support; metabolism-only pathway support; no non-broad supporting pathway
0.884936	Congenital hydrocephalus	Cladribine (Mavenclad)	Relapsing MS	hsa00052;hsa00061	Galactose metabolism - Homo sapiens (human);Fatty acid biosynthesis - Homo sapiens (human)	Exonic	1050	Large (>=1000)	No	No	No	2	2	2	0	0	No	No	No	Yes	Yes	No	0.01007	0.0078325	2	18.5	3	3	3	3	0	No	No	No	No	Yes	Yes	No	Yes	contains broad infection/cancer/disease-module support; metabolism-only pathway support; no non-broad supporting pathway
0.884866	Neoplasm of uncertain behavior of CNS	Repotrectinib	ROS1+ NSCLC (CNS activity)	hsa00790;hsa00920	Folate biosynthesis - Homo sapiens (human);Sulfur metabolism - Homo sapiens (human)	Exonic	117	Small (50-199)	Yes	No	Yes	2	2	2	0	0	No	No	No	Yes	Yes	No	0.004275	0.0030015	2	11	3	4	4	4	2	No	No	No	No	Yes	No	Yes	No	small available cohort count (50-199); contains broad infection/cancer/disease-module support
0.884439	Congenital cerebral cysts	Repotrectinib	ROS1+ NSCLC (CNS activity)	hsa00830;hsa00910	Retinol metabolism - Homo sapiens (human);Nitrogen metabolism - Homo sapiens (human)	Exonic	38	Very small (<50)	Yes	Yes	No	2	2	2	0	0	No	No	No	Yes	Yes	No	0.002946	0.002091	1	15	3	3	3	3	0	No	No	No	No	Yes	Yes	No	Yes	very small available cohort count (<50); contains broad infection/cancer/disease-module support; metabolism-only pathway support; no non-broad supporting pathway
0.884433	Ataxia following unspecified cerebrovascular disease	Dacomitinib	EGFR-mutant NSCLC	hsa00515;hsa00520	Mannose type O-glycan biosynthesis - Homo sapiens (human);Amino sugar and nucleotide sugar metabolism - Homo sapiens (human)	Exonic	47	Very small (<50)	Yes	Yes	No	2	2	2	0	0	No	No	No	Yes	Yes	No	0.003745	0.00321	4	10.5	3	2	2	2	0	No	No	No	No	Yes	Yes	No	Yes	very small available cohort count (<50); contains broad infection/cancer/disease-module support; metabolism-only pathway support; no non-broad supporting pathway
0.884109	Other disorders of brain	Dacomitinib	EGFR-mutant NSCLC	hsa00515;hsa00520	Mannose type O-glycan biosynthesis - Homo sapiens (human);Amino sugar and nucleotide sugar metabolism - Homo sapiens (human)	Exonic	1924	Large (>=1000)	No	No	No	2	2	2	0	0	No	No	No	Yes	Yes	No	0.01889	0.013455	2	10.5	3	3	3	3	0	No	No	No	No	Yes	Yes	No	Yes	contains broad infection/cancer/disease-module support; metabolism-only pathway support; no non-broad supporting pathway
0.883562	Unspecified mood disorder	Everolimus	TSC SEGA; TSC seizures	hsa04730;hsa05033	Long-term depression - Homo sapiens (human);Nicotine addiction - Homo sapiens (human)	Exonic	1015	Large (>=1000)	No	No	No	2	2	2	0	0	No	No	No	No	No	No	0.01388	0.010889	4	9.5	3	2	2	2	2	No	No	No	No	No	No	Yes	No	Passes conservative downstream criteria
0.88323	Moyamoya disease	Topiramate	Epilepsy; migraine	hsa04610;hsa04620	Complement and coagulation cascades - Homo sapiens (human);Toll-like receptor signaling pathway - Homo sapiens (human)	Exonic	60	Small (50-199)	Yes	No	No	2	2	2	0	0	No	No	No	No	No	No	0.005035	0.004096	3	7	2	2	2	2	2	No	No	No	No	No	No	No	Yes	small available cohort count (50-199); small cohort stricter criteria not met
0.883121	Hemiplegia and hemiparesis following unspecified cerebrovascular disease affecting left non-dominant side	Cladribine (Mavenclad)	Relapsing MS	hsa00051;hsa00061	Fructose and mannose metabolism - Homo sapiens (human);Fatty acid biosynthesis - Homo sapiens (human)	Exonic	58	Small (50-199)	Yes	No	No	2	2	2	0	0	No	No	No	Yes	Yes	No	0.004452	0.0032575	6	18	3	2	2	2	0	No	No	No	No	Yes	Yes	No	Yes	small available cohort count (50-199); contains broad infection/cancer/disease-module support; metabolism-only pathway support; no non-broad supporting pathway
0.883054	Other impulse disorders	Eslicarbazepine	Focal seizures	hsa00790;hsa00910;hsa00920	Folate biosynthesis - Homo sapiens (human);Nitrogen metabolism - Homo sapiens (human);Sulfur metabolism - Homo sapiens (human)	Exonic	199	Small (50-199)	Yes	No	No	3	3	3	0	0	No	No	No	Yes	Yes	No	0.007472	0.00486967	5	14.6667	2	3	3	3	0	No	No	No	No	Yes	Yes	No	Yes	small available cohort count (50-199); contains broad infection/cancer/disease-module support; metabolism-only pathway support; no non-broad supporting pathway
0.882962	Cerebrovascular disease	Capmatinib	MET exon 14 NSCLC	hsa01212;hsa04151	Fatty acid metabolism - Homo sapiens (human);PI3K-Akt signaling pathway - Homo sapiens (human)	Exonic	32	Very small (<50)	Yes	Yes	No	2	2	2	0	0	No	No	No	Yes	No	No	0.001975	0.0015885	8	15	3	3	3	3	1	No	No	No	No	Yes	No	No	Yes	very small available cohort count (<50); contains broad infection/cancer/disease-module support
0.882922	Hemiplegia and hemiparesis following unspecified cerebrovascular disease affecting left non-dominant side	Clonazepam	Epilepsy (adjunct)	hsa00270;hsa00340	Cysteine and methionine metabolism - Homo sapiens (human);Histidine metabolism - Homo sapiens (human)	Exonic	58	Small (50-199)	Yes	No	No	2	2	2	0	0	No	No	No	Yes	Yes	No	0.005491	0.004041	4	22.5	2	2	2	2	0	No	No	No	No	Yes	Yes	No	Yes	small available cohort count (50-199); contains broad infection/cancer/disease-module support; metabolism-only pathway support; no non-broad supporting pathway
0.882843	Nontraumatic subarachnoid hemorrhage	Ponesimod (Ponvory)	Relapsing MS	hsa05170;hsa05320;hsa05416	Human immunodeficiency virus 1 infection - Homo sapiens (human);Autoimmune thyroid disease - Homo sapiens (human);Viral myocarditis - Homo sapiens (human)	Exonic	52	Small (50-199)	Yes	No	No	3	1	1	0	2	No	No	No	Yes	No	No	0.002939	0.002408	11	11.3333	2	3	1	1	1	No	No	No	No	Yes	No	No	Yes	small available cohort count (50-199); contains broad infection/cancer/disease-module support; small cohort stricter criteria not met
0.882825	Unspecified sequelae of cerebral infarction	Lapatinib	HER2+ breast cancer (CNS use)	hsa04012;hsa04664	ErbB signaling pathway - Homo sapiens (human);Fc epsilon RI signaling pathway - Homo sapiens (human)	Exonic	80	Small (50-199)	Yes	No	No	2	2	2	0	0	No	No	No	No	No	No	0.005529	0.004114	6	10.5	4	3	3	3	3	No	No	No	No	No	No	Yes	No	small available cohort count (50-199)
0.88269	Dysphagia following unspecified cerebrovascular disease	Midazolam (Nayzilam/IV)	Seizure clusters/status	hsa00051;hsa00061	Fructose and mannose metabolism - Homo sapiens (human);Fatty acid biosynthesis - Homo sapiens (human)	Exonic	31	Very small (<50)	Yes	Yes	No	2	2	2	0	0	No	No	No	Yes	Yes	No	0.003605	0.003176	2	18	3	2	2	2	0	No	No	No	No	Yes	Yes	No	Yes	very small available cohort count (<50); contains broad infection/cancer/disease-module support; metabolism-only pathway support; no non-broad supporting pathway
0.882494	Cerebral infarction due to unspecified occlusion or stenosis of unspecified cerebral artery	Fosphenytoin	Status epilepticus	hsa00592;hsa00600	alpha-Linolenic acid metabolism - Homo sapiens (human);Sphingolipid metabolism - Homo sapiens (human)	Exonic	351	Moderate (200-999)	No	No	No	2	2	2	0	0	No	No	No	Yes	Yes	No	0.009267	0.0072895	2	20	3	2	2	2	0	No	No	No	No	Yes	Yes	No	Yes	contains broad infection/cancer/disease-module support; metabolism-only pathway support; no non-broad supporting pathway
0.882436	Migraine	Vorasidenib (Voranigo)	Grade 2 IDH-mutant glioma	hsa00020;hsa03420	Citrate cycle (TCA cycle) - Homo sapiens (human);Nucleotide excision repair - Homo sapiens (human)	Exonic	10457	Large (>=1000)	No	No	No	2	2	2	0	0	No	No	No	No	No	No	0.04287	0.02981	1	10	2	2	2	2	2	No	No	No	No	No	No	Yes	No	Passes conservative downstream criteria
0.882231	Malignant neoplasm of other parts of CNS	Ponesimod (Ponvory)	Relapsing MS	hsa05169;hsa05320	Epstein-Barr virus infection - Homo sapiens (human);Autoimmune thyroid disease - Homo sapiens (human)	Exonic	373	Moderate (200-999)	No	No	Yes	2	1	1	0	1	No	No	No	Yes	No	No	0.004989	0.0037965	6	13.5	1	2	1	1	1	Yes	No	No	No	Yes	No	No	Yes	single variant-class support; contains broad infection/cancer/disease-module support
0.882029	Neurocutaneous syndromes (other)	Fosphenytoin	Status epilepticus	hsa00591;hsa00592	Linoleic acid metabolism - Homo sapiens (human);alpha-Linolenic acid metabolism - Homo sapiens (human)	Exonic	287	Moderate (200-999)	No	No	No	2	2	2	0	0	No	No	No	Yes	Yes	No	0.00508	0.00416	3	25.5	3	2	2	2	0	No	No	No	No	Yes	Yes	No	Yes	contains broad infection/cancer/disease-module support; metabolism-only pathway support; no non-broad supporting pathway
0.881996	Hemiplegia and hemiparesis following unspecified cerebrovascular disease affecting unspecified side	Clobazam	Lennox-Gastaut	hsa00220;hsa00240	Arginine biosynthesis - Homo sapiens (human);Pyrimidine metabolism - Homo sapiens (human)	Exonic	202	Moderate (200-999)	No	No	No	2	2	2	0	0	No	No	No	Yes	Yes	No	0.008295	0.006989	3	26.5	3	3	3	3	0	No	No	No	No	Yes	Yes	No	Yes	contains broad infection/cancer/disease-module support; metabolism-only pathway support; no non-broad supporting pathway
0.881854	Nontraumatic intracerebral hemorrhage	Lamotrigine	Epilepsy	hsa00970;hsa00982	Aminoacyl-tRNA biosynthesis - Homo sapiens (human);Drug metabolism - cytochrome P450 - Homo sapiens (human)	Exonic	274	Moderate (200-999)	No	No	No	2	2	2	0	0	No	No	No	Yes	Yes	No	0.01399	0.008855	1	25.5	3	2	2	2	0	No	No	No	No	Yes	Yes	No	Yes	contains broad infection/cancer/disease-module support; metabolism-only pathway support; no non-broad supporting pathway
0.880936	Congenital hydrocephalus	Midazolam (Nayzilam/IV)	Seizure clusters/status	hsa00052;hsa00061	Galactose metabolism - Homo sapiens (human);Fatty acid biosynthesis - Homo sapiens (human)	Exonic	1050	Large (>=1000)	No	No	No	2	2	2	0	0	No	No	No	Yes	Yes	No	0.01007	0.0078325	2	18.5	3	3	3	3	0	No	No	No	No	Yes	Yes	No	Yes	contains broad infection/cancer/disease-module support; metabolism-only pathway support; no non-broad supporting pathway
0.880866	Neoplasm of uncertain behavior of CNS	Eslicarbazepine	Focal seizures	hsa00790;hsa00920	Folate biosynthesis - Homo sapiens (human);Sulfur metabolism - Homo sapiens (human)	Exonic	117	Small (50-199)	Yes	No	Yes	2	2	2	0	0	No	No	No	Yes	Yes	No	0.004275	0.0030015	2	11	2	2	2	2	0	No	No	No	No	Yes	Yes	No	Yes	small available cohort count (50-199); contains broad infection/cancer/disease-module support; metabolism-only pathway support; no non-broad supporting pathway
0.880665	Postpartum depression	Carbamazepine	Focal seizures	hsa00620;hsa00730	Pyruvate metabolism - Homo sapiens (human);Thiamine metabolism - Homo sapiens (human)	Exonic	54	Small (50-199)	Yes	No	No	2	2	2	0	0	No	No	No	Yes	Yes	No	0.004512	0.0039485	1	22	2	2	2	2	0	No	No	No	No	Yes	Yes	No	Yes	small available cohort count (50-199); contains broad infection/cancer/disease-module support; metabolism-only pathway support; no non-broad supporting pathway
0.880553	Arnold-Chiari malformation	Dacomitinib	EGFR-mutant NSCLC	hsa00520	Amino sugar and nucleotide sugar metabolism - Homo sapiens (human)	Exonic	410	Moderate (200-999)	No	No	No	1	1	1	0	0	Yes	No	No	Yes	Yes	No	0.009585	0.009585	1	16	3	2	2	2	0	No	No	No	No	Yes	Yes	No	Yes	contains broad infection/cancer/disease-module support; metabolism-only pathway support; no non-broad supporting pathway
0.880439	Congenital cerebral cysts	Eslicarbazepine	Focal seizures	hsa00830;hsa00910	Retinol metabolism - Homo sapiens (human);Nitrogen metabolism - Homo sapiens (human)	Exonic	38	Very small (<50)	Yes	Yes	No	2	2	2	0	0	No	No	No	Yes	Yes	No	0.002946	0.002091	1	15	3	3	3	3	0	No	No	No	No	Yes	Yes	No	Yes	very small available cohort count (<50); contains broad infection/cancer/disease-module support; metabolism-only pathway support; no non-broad supporting pathway
0.880433	Ataxia following unspecified cerebrovascular disease	Vigabatrin	Infantile spasms; TSC seizures	hsa00515;hsa00520	Mannose type O-glycan biosynthesis - Homo sapiens (human);Amino sugar and nucleotide sugar metabolism - Homo sapiens (human)	Exonic	47	Very small (<50)	Yes	Yes	No	2	2	2	0	0	No	No	No	Yes	Yes	No	0.003745	0.00321	4	10.5	3	2	2	2	0	No	No	No	No	Yes	Yes	No	Yes	very small available cohort count (<50); contains broad infection/cancer/disease-module support; metabolism-only pathway support; no non-broad supporting pathway
0.880332	Arnold-Chiari malformation	Clonazepam	Epilepsy (adjunct)	hsa00270;hsa00340	Cysteine and methionine metabolism - Homo sapiens (human);Histidine metabolism - Homo sapiens (human)	Exonic	410	Moderate (200-999)	No	No	No	2	2	2	0	0	No	No	No	Yes	Yes	No	0.0058	0.005367	2	22.5	2	2	2	2	0	No	No	No	No	Yes	Yes	No	Yes	contains broad infection/cancer/disease-module support; metabolism-only pathway support; no non-broad supporting pathway
0.880175	Obsessive-compulsive disorder	Erlotinib	EGFR-mutant NSCLC (CNS activity reported)	hsa00350;hsa00410	Tyrosine metabolism - Homo sapiens (human);beta-Alanine metabolism - Homo sapiens (human)	Exonic	1596	Large (>=1000)	No	No	No	2	2	2	0	0	No	No	No	Yes	Yes	No	0.009816	0.007869	4	16	2	2	2	2	0	No	No	No	No	Yes	Yes	No	Yes	contains broad infection/cancer/disease-module support; metabolism-only pathway support; no non-broad supporting pathway
0.880169	Benign neoplasm of CNS	Mobocertinib	EGFR exon 20 NSCLC (some CNS use)	hsa00533;hsa04012	Glycosaminoglycan biosynthesis - keratan sulfate - Homo sapiens (human);ErbB signaling pathway - Homo sapiens (human)	Exonic	335	Moderate (200-999)	No	No	Yes	2	2	2	0	0	No	No	No	Yes	No	No	0.005333	0.0049815	7	13	3	3	3	3	1	No	No	No	No	Yes	No	Yes	No	contains broad infection/cancer/disease-module support
0.880133	Other neurodegenerative diseases	Ceritinib	ALK+ NSCLC	hsa00640;hsa00730	Propanoate metabolism - Homo sapiens (human);Thiamine metabolism - Homo sapiens (human)	Exonic	92	Small (50-199)	Yes	No	No	2	2	2	0	0	No	No	No	Yes	Yes	No	0.004873	0.0039625	3	24	4	4	4	4	0	No	No	No	No	Yes	Yes	No	Yes	small available cohort count (50-199); contains broad infection/cancer/disease-module support; metabolism-only pathway support; no non-broad supporting pathway
0.880109	Other disorders of brain	Vigabatrin	Infantile spasms; TSC seizures	hsa00515;hsa00520	Mannose type O-glycan biosynthesis - Homo sapiens (human);Amino sugar and nucleotide sugar metabolism - Homo sapiens (human)	Exonic	1924	Large (>=1000)	No	No	No	2	2	2	0	0	No	No	No	Yes	Yes	No	0.01889	0.013455	2	10.5	3	2	2	2	0	No	No	No	No	Yes	Yes	No	Yes	contains broad infection/cancer/disease-module support; metabolism-only pathway support; no non-broad supporting pathway
0.879782	Sleep disorders	Clonazepam	Epilepsy (adjunct)	hsa00270;hsa00340	Cysteine and methionine metabolism - Homo sapiens (human);Histidine metabolism - Homo sapiens (human)	Exonic	1112	Large (>=1000)	No	No	No	2	2	2	0	0	No	No	No	Yes	Yes	No	0.01715	0.012219	3	22.5	3	2	2	2	0	No	No	No	No	Yes	Yes	No	Yes	contains broad infection/cancer/disease-module support; metabolism-only pathway support; no non-broad supporting pathway
0.879761	Cerebral infarction	Capmatinib	MET exon 14 NSCLC	hsa01212	Fatty acid metabolism - Homo sapiens (human)	Exonic	252	Moderate (200-999)	No	No	No	1	1	1	0	0	Yes	No	No	Yes	Yes	No	0.01231	0.01231	2	29	3	2	2	2	0	No	No	No	No	Yes	Yes	No	Yes	contains broad infection/cancer/disease-module support; metabolism-only pathway support; no non-broad supporting pathway
0.879562	Unspecified mood disorder	Brivaracetam	Focal seizures	hsa04730;hsa05033	Long-term depression - Homo sapiens (human);Nicotine addiction - Homo sapiens (human)	Exonic	1015	Large (>=1000)	No	No	No	2	2	2	0	0	No	No	No	No	No	No	0.01388	0.010889	4	9.5	3	3	3	3	3	No	No	No	No	No	No	Yes	No	Passes conservative downstream criteria
0.87945	Psychological and behavioral factors associated with disorders or diseases classified elsewhere	Gabapentin	Focal seizures (adjunct)	hsa04072;hsa04130	Phospholipase D signaling pathway - Homo sapiens (human);SNARE interactions in vesicular transport - Homo sapiens (human)	Exonic	143	Small (50-199)	Yes	No	No	2	2	2	0	0	No	No	No	No	No	No	0.003604	0.002857	8	3.5	2	2	2	2	2	No	No	No	No	No	No	No	Yes	small available cohort count (50-199); small cohort stricter criteria not met
0.879209	Other cerebrovascular vasospasm and vasoconstriction	Tepotinib	MET exon 14 NSCLC	hsa01250	Biosynthesis of nucleotide sugars - Homo sapiens (human)	Exonic	59	Small (50-199)	Yes	No	No	1	1	1	0	0	Yes	No	No	Yes	Yes	No	0.01083	0.01083	2	26	3	2	2	2	1	No	No	No	No	Yes	No	No	Yes	small available cohort count (50-199); contains broad infection/cancer/disease-module support; small cohort stricter criteria not met
0.879161	Neoplasm of uncertain behavior of CNS	Fosphenytoin	Status epilepticus	hsa00592	alpha-Linolenic acid metabolism - Homo sapiens (human)	Exonic	117	Small (50-199)	Yes	No	Yes	1	1	1	0	0	Yes	No	No	Yes	Yes	No	0.005976	0.005976	1	30	4	3	3	3	1	No	No	No	No	Yes	No	No	Yes	small available cohort count (50-199); contains broad infection/cancer/disease-module support; small cohort stricter criteria not met
0.879121	Hemiplegia and hemiparesis following unspecified cerebrovascular disease affecting left non-dominant side	Midazolam (Nayzilam/IV)	Seizure clusters/status	hsa00051;hsa00061	Fructose and mannose metabolism - Homo sapiens (human);Fatty acid biosynthesis - Homo sapiens (human)	Exonic	58	Small (50-199)	Yes	No	No	2	2	2	0	0	No	No	No	Yes	Yes	No	0.004452	0.0032575	6	18	4	4	4	4	2	No	No	No	No	Yes	No	Yes	No	small available cohort count (50-199); contains broad infection/cancer/disease-module support
0.879053	Delirium	Lamotrigine	Epilepsy	hsa00250;hsa00970;hsa00982	Alanine, aspartate and glutamate metabolism - Homo sapiens (human);Aminoacyl-tRNA biosynthesis - Homo sapiens (human);Drug metabolism - cytochrome P450 - Homo sapiens (human)	Exonic	111	Small (50-199)	Yes	No	No	3	3	3	0	0	No	No	No	Yes	Yes	No	0.003184	0.00260867	3	19.6667	3	4	4	4	0	No	No	No	No	Yes	Yes	No	Yes	small available cohort count (50-199); contains broad infection/cancer/disease-module support; metabolism-only pathway support; no non-broad supporting pathway
0.87879	Other disorders of brain	Mitoxantrone	Worsening RRMS/SPMS (rare use)	hsa00340	Histidine metabolism - Homo sapiens (human)	Exonic	1924	Large (>=1000)	No	No	No	1	1	1	0	0	Yes	No	No	Yes	Yes	No	0.03153	0.03153	1	28	3	2	2	2	0	No	No	No	No	Yes	Yes	No	Yes	contains broad infection/cancer/disease-module support; metabolism-only pathway support; no non-broad supporting pathway
0.87879	Other disorders of brain	Alteplase (tPA)	Acute ischemic stroke	hsa00340	Histidine metabolism - Homo sapiens (human)	Exonic	1924	Large (>=1000)	No	No	No	1	1	1	0	0	Yes	No	No	Yes	Yes	No	0.03153	0.03153	1	28	4	4	4	4	1	No	No	No	No	Yes	No	Yes	No	contains broad infection/cancer/disease-module support
0.87841	Other neurodegenerative diseases	Lamotrigine	Epilepsy	hsa00970;hsa00980	Aminoacyl-tRNA biosynthesis - Homo sapiens (human);Metabolism of xenobiotics by cytochrome P450 - Homo sapiens (human)	Exonic	92	Small (50-199)	Yes	No	No	2	2	2	0	0	No	No	No	Yes	Yes	No	0.006324	0.0042185	1	21.5	3	3	3	3	0	No	No	No	No	Yes	Yes	No	Yes	small available cohort count (50-199); contains broad infection/cancer/disease-module support; metabolism-only pathway support; no non-broad supporting pathway
0.878296	Developmental motor coordination disorder	Erlotinib	EGFR-mutant NSCLC (CNS activity reported)	hsa00350;hsa00380	Tyrosine metabolism - Homo sapiens (human);Tryptophan metabolism - Homo sapiens (human)	Exonic	3072	Large (>=1000)	No	No	No	2	2	2	0	0	No	No	No	Yes	Yes	No	0.01768	0.014145	2	16	3	2	2	2	0	No	No	No	No	Yes	Yes	No	Yes	contains broad infection/cancer/disease-module support; metabolism-only pathway support; no non-broad supporting pathway
0.878265	Anxiety disorders	Lamotrigine	Epilepsy	hsa00250;hsa00982	Alanine, aspartate and glutamate metabolism - Homo sapiens (human);Drug metabolism - cytochrome P450 - Homo sapiens (human)	Exonic	10645	Large (>=1000)	No	No	No	2	2	2	0	0	No	No	No	Yes	Yes	No	0.03863	0.027635	2	22.5	2	2	2	2	0	No	No	No	No	Yes	Yes	No	Yes	contains broad infection/cancer/disease-module support; metabolism-only pathway support; no non-broad supporting pathway
0.878188	Cerebral infarction due to embolism of unspecified cerebral artery	Ceritinib	ALK+ NSCLC	hsa00640;hsa00730	Propanoate metabolism - Homo sapiens (human);Thiamine metabolism - Homo sapiens (human)	Exonic	41	Very small (<50)	Yes	Yes	No	2	2	2	0	0	No	No	No	Yes	Yes	No	0.002605	0.0019735	3	24	1	3	3	3	0	Yes	No	No	No	Yes	Yes	No	Yes	very small available cohort count (<50); single variant-class support; contains broad infection/cancer/disease-module support; metabolism-only pathway support; no non-broad supporting pathway
0.878089	Other congenital malformations of brain	Phenobarbital	Epilepsy	hsa00350;hsa00430	Tyrosine metabolism - Homo sapiens (human);Taurine and hypotaurine metabolism - Homo sapiens (human)	Exonic	1025	Large (>=1000)	No	No	No	2	2	2	0	0	No	No	No	Yes	Yes	No	0.02845	0.02187	1	24.5	3	2	2	2	0	No	No	No	No	Yes	Yes	No	Yes	contains broad infection/cancer/disease-module support; metabolism-only pathway support; no non-broad supporting pathway
0.877894	Conduct disorder	Lamotrigine	Epilepsy	hsa00970;hsa00982	Aminoacyl-tRNA biosynthesis - Homo sapiens (human);Drug metabolism - cytochrome P450 - Homo sapiens (human)	Exonic	6437	Large (>=1000)	No	No	No	2	2	2	0	0	No	No	No	Yes	Yes	No	0.05201	0.034135	1	25.5	3	2	2	2	0	No	No	No	No	Yes	Yes	No	Yes	contains broad infection/cancer/disease-module support; metabolism-only pathway support; no non-broad supporting pathway
0.877865	Congenital hydrocephalus	Mitoxantrone	Worsening RRMS/SPMS (rare use)	hsa00340	Histidine metabolism - Homo sapiens (human)	Exonic	1050	Large (>=1000)	No	No	No	1	1	1	0	0	Yes	No	No	Yes	Yes	No	0.01647	0.01647	1	28	3	2	2	2	1	No	No	No	No	Yes	No	Yes	No	contains broad infection/cancer/disease-module support
0.877865	Congenital hydrocephalus	Alteplase (tPA)	Acute ischemic stroke	hsa00340	Histidine metabolism - Homo sapiens (human)	Exonic	1050	Large (>=1000)	No	No	No	1	1	1	0	0	Yes	No	No	Yes	Yes	No	0.01647	0.01647	1	28	3	1	1	1	0	No	Yes	No	No	Yes	Yes	No	Yes	single pathway support; contains broad infection/cancer/disease-module support; metabolism-only pathway support; no non-broad supporting pathway
0.877617	Unspecified behavioral syndromes associated with physiological disturbances and physical factors	Clobazam	Lennox-Gastaut	hsa00250;hsa00260	Alanine, aspartate and glutamate metabolism - Homo sapiens (human);Glycine, serine and threonine metabolism - Homo sapiens (human)	Exonic	148	Small (50-199)	Yes	No	No	2	2	2	0	0	No	No	No	Yes	Yes	No	0.005123	0.0036375	2	9.5	3	2	2	2	0	No	No	No	No	Yes	Yes	No	Yes	small available cohort count (50-199); contains broad infection/cancer/disease-module support; metabolism-only pathway support; no non-broad supporting pathway
0.877475	Other impulse disorders	Natalizumab (Tysabri)	Relapsing MS	hsa00071;hsa00120;hsa00220	Fatty acid degradation - Homo sapiens (human);Primary bile acid biosynthesis - Homo sapiens (human);Arginine biosynthesis - Homo sapiens (human)	Exonic	199	Small (50-199)	Yes	No	No	3	3	3	0	0	No	No	No	Yes	Yes	No	0.005987	0.00461267	7	19.3333	3	4	4	4	0	No	No	No	No	Yes	Yes	No	Yes	small available cohort count (50-199); contains broad infection/cancer/disease-module support; metabolism-only pathway support; no non-broad supporting pathway
0.877423	Ataxia following unspecified cerebrovascular disease	Monomethyl fumarate (Bafiertam)	Relapsing MS	hsa04612;hsa04659	Antigen processing and presentation - Homo sapiens (human);Th17 cell differentiation - Homo sapiens (human)	Exonic	47	Very small (<50)	Yes	Yes	No	2	2	2	0	0	No	No	No	No	No	No	0.00283	0.002338	6	13.5	2	2	2	2	2	No	No	No	No	No	No	No	Yes	very small available cohort count (<50)
0.877423	Ataxia following unspecified cerebrovascular disease	Interferon beta-1a (Avonex/Rebif)	Relapsing MS	hsa04612;hsa04659	Antigen processing and presentation - Homo sapiens (human);Th17 cell differentiation - Homo sapiens (human)	Exonic	47	Very small (<50)	Yes	Yes	No	2	2	2	0	0	No	No	No	No	No	No	0.00283	0.002338	6	13.5	3	3	3	3	3	No	No	No	No	No	No	No	Yes	very small available cohort count (<50)
0.877233	Benign neoplasm of CNS	Natalizumab (Tysabri)	Relapsing MS	hsa00100;hsa00220	Steroid biosynthesis - Homo sapiens (human);Arginine biosynthesis - Homo sapiens (human)	Exonic	335	Moderate (200-999)	No	No	Yes	2	2	2	0	0	No	No	No	Yes	Yes	No	0.006597	0.004812	3	24.5	4	4	4	4	0	No	No	No	No	Yes	Yes	No	Yes	contains broad infection/cancer/disease-module support; metabolism-only pathway support; no non-broad supporting pathway
0.877167	Unspecified behavioral syndromes associated with physiological disturbances and physical factors	Repotrectinib	ROS1+ NSCLC (CNS activity)	hsa00830;hsa00900	Retinol metabolism - Homo sapiens (human);Terpenoid backbone biosynthesis - Homo sapiens (human)	Exonic	148	Small (50-199)	Yes	No	No	2	2	2	0	0	No	No	No	Yes	Yes	No	0.004757	0.0042755	3	13	2	3	3	3	1	No	No	No	No	Yes	No	No	Yes	small available cohort count (50-199); contains broad infection/cancer/disease-module support; small cohort stricter criteria not met
0.877142	Spina bifida	Crizotinib	ALK+/ROS1+ NSCLC	hsa00770;hsa00785	Pantothenate and CoA biosynthesis - Homo sapiens (human);Lipoic acid metabolism - Homo sapiens (human)	Exonic	1020	Large (>=1000)	No	No	No	2	2	2	0	0	No	No	No	Yes	Yes	No	0.006207	0.0051725	6	22.5	3	2	2	2	0	No	No	No	No	Yes	Yes	No	Yes	contains broad infection/cancer/disease-module support; metabolism-only pathway support; no non-broad supporting pathway
0.876862	Delirium	Tepotinib	MET exon 14 NSCLC	hsa01250	Biosynthesis of nucleotide sugars - Homo sapiens (human)	Exonic	111	Small (50-199)	Yes	No	No	1	1	1	0	0	Yes	No	No	Yes	Yes	No	0.005807	0.005807	2	26	2	1	1	1	0	No	Yes	No	No	Yes	Yes	No	Yes	small available cohort count (50-199); single pathway support; contains broad infection/cancer/disease-module support; metabolism-only pathway support; no non-broad supporting pathway
0.876773	Other childhood-onset behavioral/emotional disorders	Cobimetinib	BRAF V600 melanoma (combo)	hsa03410;hsa03430	Base excision repair - Homo sapiens (human);Mismatch repair - Homo sapiens (human)	Exonic	3793	Large (>=1000)	No	No	No	2	2	2	0	0	No	No	No	No	No	No	0.02574	0.020235	3	10	3	3	3	3	3	No	No	No	No	No	No	Yes	No	Passes conservative downstream criteria
0.876624	Arnold-Chiari malformation	Alteplase (tPA)	Acute ischemic stroke	hsa00340;hsa00350	Histidine metabolism - Homo sapiens (human);Tyrosine metabolism - Homo sapiens (human)	Exonic	410	Moderate (200-999)	No	No	No	2	2	2	0	0	No	No	No	Yes	Yes	No	0.004934	0.0034325	5	26	4	2	2	2	0	No	No	No	No	Yes	Yes	No	Yes	contains broad infection/cancer/disease-module support; metabolism-only pathway support; no non-broad supporting pathway
0.876583	Migraine	Ceritinib	ALK+ NSCLC	hsa00640;hsa00730	Propanoate metabolism - Homo sapiens (human);Thiamine metabolism - Homo sapiens (human)	Exonic	10457	Large (>=1000)	No	No	No	2	2	2	0	0	No	No	No	Yes	Yes	No	0.04115	0.032335	5	24	4	4	4	4	1	No	No	No	No	Yes	No	Yes	No	contains broad infection/cancer/disease-module support
0.876553	Arnold-Chiari malformation	Vigabatrin	Infantile spasms; TSC seizures	hsa00520	Amino sugar and nucleotide sugar metabolism - Homo sapiens (human)	Exonic	410	Moderate (200-999)	No	No	No	1	1	1	0	0	Yes	No	No	Yes	Yes	No	0.009585	0.009585	1	16	2	1	1	1	0	No	Yes	No	No	Yes	Yes	No	Yes	single pathway support; contains broad infection/cancer/disease-module support; metabolism-only pathway support; no non-broad supporting pathway
0.876483	Dysphagia following unspecified cerebrovascular disease	Bevacizumab	Radiation necrosis; recurrent glioma (off-label); NF2 VS trials	hsa04370;hsa05214	VEGF signaling pathway - Homo sapiens (human);Glioma - Homo sapiens (human)	Exonic	31	Very small (<50)	Yes	Yes	No	2	2	1	1	0	No	No	No	Yes	No	No	0.002664	0.002438	6	9.5	2	3	2	1	1	No	No	No	No	Yes	No	No	Yes	very small available cohort count (<50); contains broad infection/cancer/disease-module support
0.876296	Unspecified sequelae of cerebral infarction	Fenfluramine (Fintepla)	Dravet syndrome	hsa04012;hsa04066	ErbB signaling pathway - Homo sapiens (human);HIF-1 signaling pathway - Homo sapiens (human)	Exonic	80	Small (50-199)	Yes	No	No	2	2	2	0	0	No	No	No	No	No	No	0.005244	0.0039715	7	10	2	2	2	2	2	No	No	No	No	No	No	No	Yes	small available cohort count (50-199); small cohort stricter criteria not met
0.876175	Obsessive-compulsive disorder	Phenobarbital	Epilepsy	hsa00350;hsa00410	Tyrosine metabolism - Homo sapiens (human);beta-Alanine metabolism - Homo sapiens (human)	Exonic	1596	Large (>=1000)	No	No	No	2	2	2	0	0	No	No	No	Yes	Yes	No	0.009816	0.007869	4	16	2	2	2	2	0	No	No	No	No	Yes	Yes	No	Yes	contains broad infection/cancer/disease-module support; metabolism-only pathway support; no non-broad supporting pathway
0.876133	Other neurodegenerative diseases	Carbamazepine	Focal seizures	hsa00640;hsa00730	Propanoate metabolism - Homo sapiens (human);Thiamine metabolism - Homo sapiens (human)	Exonic	92	Small (50-199)	Yes	No	No	2	2	2	0	0	No	No	No	Yes	Yes	No	0.004873	0.0039625	3	24	3	3	3	3	0	No	No	No	No	Yes	Yes	No	Yes	small available cohort count (50-199); contains broad infection/cancer/disease-module support; metabolism-only pathway support; no non-broad supporting pathway
0.876068	Childhood emotional/social disorders	Monomethyl fumarate (Bafiertam)	Relapsing MS	hsa03265;hsa04612	Virion - Ebolavirus, Lyssavirus and Morbillivirus - Homo sapiens (human);Antigen processing and presentation - Homo sapiens (human)	Exonic	946	Moderate (200-999)	No	No	No	2	1	1	0	1	No	No	No	Yes	No	No	0.01611	0.013385	2	22	3	2	1	1	1	No	No	No	No	Yes	No	Yes	No	contains broad infection/cancer/disease-module support
0.876065	Cerebral infarction due to embolism of unspecified cerebral artery	Mobocertinib	EGFR exon 20 NSCLC (some CNS use)	hsa00533;hsa00541	Glycosaminoglycan biosynthesis - keratan sulfate - Homo sapiens (human);Biosynthesis of various nucleotide sugars - Homo sapiens (human)	Exonic	41	Very small (<50)	Yes	Yes	No	2	2	2	0	0	No	No	No	Yes	Yes	No	0.001996	0.0017755	6	18.5	2	3	3	3	1	No	No	No	No	Yes	No	No	Yes	very small available cohort count (<50); contains broad infection/cancer/disease-module support
0.875915	Neoplasm of uncertain behavior of CNS	Ceritinib	ALK+ NSCLC	hsa00630;hsa00730	Glyoxylate and dicarboxylate metabolism - Homo sapiens (human);Thiamine metabolism - Homo sapiens (human)	Exonic	117	Small (50-199)	Yes	No	Yes	2	2	2	0	0	No	No	No	Yes	Yes	No	0.003361	0.002381	5	17.5	4	3	3	3	0	No	No	No	No	Yes	Yes	No	Yes	small available cohort count (50-199); contains broad infection/cancer/disease-module support; metabolism-only pathway support; no non-broad supporting pathway
0.875893	Other sequelae following unspecified cerebrovascular disease	Lapatinib	HER2+ breast cancer (CNS use)	hsa04664	Fc epsilon RI signaling pathway - Homo sapiens (human)	Exonic	137	Small (50-199)	Yes	No	No	1	1	1	0	0	Yes	No	No	No	No	No	0.008955	0.008955	2	16	4	4	4	4	3	No	No	No	No	Yes	No	Yes	No	small available cohort count (50-199); contains broad infection/cancer/disease-module support
0.87585	Other congenital malformations of brain	Alteplase (tPA)	Acute ischemic stroke	hsa00340;hsa00350	Histidine metabolism - Homo sapiens (human);Tyrosine metabolism - Homo sapiens (human)	Exonic	1025	Large (>=1000)	No	No	No	2	2	2	0	0	No	No	No	Yes	Yes	No	0.0154	0.015345	4	26	3	3	3	3	1	No	No	No	No	Yes	No	Yes	No	contains broad infection/cancer/disease-module support
0.875848	Sleep disorders	Vorasidenib (Voranigo)	Grade 2 IDH-mutant glioma	hsa00020;hsa03410	Citrate cycle (TCA cycle) - Homo sapiens (human);Base excision repair - Homo sapiens (human)	Exonic	1112	Large (>=1000)	No	No	No	2	2	2	0	0	No	No	No	No	No	No	0.01675	0.01552	7	16.5	2	2	2	2	2	No	No	No	No	No	No	Yes	No	Passes conservative downstream criteria
0.8758	Malignant neoplasm of pineal gland	Crizotinib	ALK+/ROS1+ NSCLC	hsa00770	Pantothenate and CoA biosynthesis - Homo sapiens (human)	Exonic	30	Very small (<50)	Yes	Yes	Yes	1	1	1	0	0	Yes	No	No	Yes	Yes	No	0.004763	0.004763	2	23	3	1	1	1	0	No	Yes	No	No	Yes	Yes	No	Yes	very small available cohort count (<50); single pathway support; contains broad infection/cancer/disease-module support; metabolism-only pathway support; no non-broad supporting pathway
0.875761	Cerebral infarction	Lacosamide	Focal seizures	hsa01212	Fatty acid metabolism - Homo sapiens (human)	Exonic	252	Moderate (200-999)	No	No	No	1	1	1	0	0	Yes	No	No	Yes	Yes	No	0.01231	0.01231	2	29	3	2	2	2	0	No	No	No	No	Yes	Yes	No	Yes	contains broad infection/cancer/disease-module support; metabolism-only pathway support; no non-broad supporting pathway
0.875617	Tic disorders (incl. Tourette)	Lamotrigine	Epilepsy	hsa00250;hsa00980	Alanine, aspartate and glutamate metabolism - Homo sapiens (human);Metabolism of xenobiotics by cytochrome P450 - Homo sapiens (human)	Exonic	2012	Large (>=1000)	No	No	No	2	2	2	0	0	No	No	No	Yes	Yes	No	0.01546	0.01351	2	18.5	3	2	2	2	0	No	No	No	No	Yes	Yes	No	Yes	contains broad infection/cancer/disease-module support; metabolism-only pathway support; no non-broad supporting pathway
0.875424	Stress-related and adjustment disorders	Lamotrigine	Epilepsy	hsa00980;hsa00983	Metabolism of xenobiotics by cytochrome P450 - Homo sapiens (human);Drug metabolism - other enzymes - Homo sapiens (human)	Exonic	3000	Large (>=1000)	No	No	No	2	2	2	0	0	No	No	No	Yes	Yes	No	0.02829	0.023335	3	17.5	4	4	4	4	1	No	No	No	No	Yes	No	Yes	No	contains broad infection/cancer/disease-module support
0.875412	Nontraumatic subarachnoid hemorrhage	Dordaviprone (Modeyso)	H3 K27M–mutant diffuse midline glioma (progressed)	hsa05218;hsa05332	Melanoma - Homo sapiens (human);Graft-versus-host disease - Homo sapiens (human)	Exonic	52	Small (50-199)	Yes	No	No	2	2	1	1	0	No	No	No	Yes	No	No	0.003564	0.0034935	6	18	3	3	3	1	0	No	No	No	No	Yes	No	No	Yes	small available cohort count (50-199); contains broad infection/cancer/disease-module support; no non-broad supporting pathway
0.875412	Spina bifida	Alteplase (tPA)	Acute ischemic stroke	hsa00340	Histidine metabolism - Homo sapiens (human)	Exonic	1020	Large (>=1000)	No	No	No	1	1	1	0	0	Yes	No	No	Yes	Yes	No	0.009584	0.009584	1	28	2	1	1	1	0	No	Yes	No	No	Yes	Yes	No	Yes	single pathway support; contains broad infection/cancer/disease-module support; metabolism-only pathway support; no non-broad supporting pathway
0.875412	Spina bifida	Mitoxantrone	Worsening RRMS/SPMS (rare use)	hsa00340	Histidine metabolism - Homo sapiens (human)	Exonic	1020	Large (>=1000)	No	No	No	1	1	1	0	0	Yes	No	No	Yes	Yes	No	0.009584	0.009584	1	28	2	1	1	1	0	No	Yes	No	No	Yes	Yes	No	Yes	single pathway support; contains broad infection/cancer/disease-module support; metabolism-only pathway support; no non-broad supporting pathway
0.875209	Other cerebrovascular vasospasm and vasoconstriction	Cenobamate	Focal seizures	hsa01250	Biosynthesis of nucleotide sugars - Homo sapiens (human)	Exonic	59	Small (50-199)	Yes	No	No	1	1	1	0	0	Yes	No	No	Yes	Yes	No	0.01083	0.01083	2	26	2	1	1	1	0	No	Yes	No	No	Yes	Yes	No	Yes	small available cohort count (50-199); single pathway support; contains broad infection/cancer/disease-module support; metabolism-only pathway support; no non-broad supporting pathway
0.875166	Benign neoplasm of pituitary/craniopharyngeal region	Phenobarbital	Epilepsy	hsa00350;hsa00430	Tyrosine metabolism - Homo sapiens (human);Taurine and hypotaurine metabolism - Homo sapiens (human)	Exonic	140	Small (50-199)	Yes	No	Yes	2	2	2	0	0	No	No	No	Yes	Yes	No	0.005987	0.0049625	1	24.5	3	3	3	3	0	No	No	No	No	Yes	Yes	No	Yes	small available cohort count (50-199); contains broad infection/cancer/disease-module support; metabolism-only pathway support; no non-broad supporting pathway
0.875116	Somatoform disorders	Ceritinib	ALK+ NSCLC	hsa00650;hsa00730	Butanoate metabolism - Homo sapiens (human);Thiamine metabolism - Homo sapiens (human)	Exonic	517	Moderate (200-999)	No	No	No	2	2	2	0	0	No	No	No	Yes	Yes	No	0.01226	0.0081335	2	18	4	6	6	6	1	No	No	No	No	Yes	No	Yes	No	contains broad infection/cancer/disease-module support
0.875081	Microcephaly	Perampanel	Focal seizures	hsa04622;hsa04625	RIG-I-like receptor signaling pathway - Homo sapiens (human);C-type lectin receptor signaling pathway - Homo sapiens (human)	Exonic	1050	Large (>=1000)	No	No	No	2	2	2	0	0	No	No	No	No	No	No	0.01068	0.0087185	6	10	4	3	3	3	3	No	No	No	No	No	No	Yes	No	Passes conservative downstream criteria
0.875004	Childhood emotional/social disorders	Everolimus	TSC SEGA; TSC seizures	hsa04730;hsa05033	Long-term depression - Homo sapiens (human);Nicotine addiction - Homo sapiens (human)	Exonic	946	Moderate (200-999)	No	No	No	2	2	2	0	0	No	No	No	No	No	No	0.01096	0.010043	7	9.5	2	2	2	2	2	No	No	No	No	No	No	Yes	No	Passes conservative downstream criteria
0.874932	Sleep disorders	Cannabidiol (Epidiolex)	Dravet; LGS; TSC seizures	hsa03410;hsa04723	Base excision repair - Homo sapiens (human);Retrograde endocannabinoid signaling - Homo sapiens (human)	Exonic	1112	Large (>=1000)	No	No	No	2	2	2	0	0	No	No	No	No	No	No	0.01429	0.010615	11	9.5	3	2	2	2	2	No	No	No	No	No	No	Yes	No	Passes conservative downstream criteria
0.8748	Personality/behavior disorders due to brain disease	Crizotinib	ALK+/ROS1+ NSCLC	hsa00770;hsa00785	Pantothenate and CoA biosynthesis - Homo sapiens (human);Lipoic acid metabolism - Homo sapiens (human)	Exonic	498	Moderate (200-999)	No	No	No	2	2	2	0	0	No	No	No	Yes	Yes	No	0.009371	0.008859	5	22.5	3	2	2	2	0	No	No	No	No	Yes	Yes	No	Yes	contains broad infection/cancer/disease-module support; metabolism-only pathway support; no non-broad supporting pathway
0.87479	Other disorders of brain	Clonazepam	Epilepsy (adjunct)	hsa00340	Histidine metabolism - Homo sapiens (human)	Exonic	1924	Large (>=1000)	No	No	No	1	1	1	0	0	Yes	No	No	Yes	Yes	No	0.03153	0.03153	1	28	4	3	3	3	0	No	No	No	No	Yes	Yes	No	Yes	contains broad infection/cancer/disease-module support; metabolism-only pathway support; no non-broad supporting pathway
0.874749	Somatoform disorders	Ripretinib	Systemic cancer with intracranial disease (brain metastases/leptomeningeal) contexts; CNS activity varies	hsa00785;hsa00830;hsa00900;hsa00910	Lipoic acid metabolism - Homo sapiens (human);Retinol metabolism - Homo sapiens (human);Terpenoid backbone biosynthesis - Homo sapiens (human);Nitrogen metabolism - Homo sapiens (human)	Exonic	517	Moderate (200-999)	No	No	No	4	4	4	0	0	No	No	No	Yes	Yes	No	0.01483	0.00843475	1	17.5	3	5	5	5	0	No	No	No	No	Yes	Yes	No	Yes	contains broad infection/cancer/disease-module support; metabolism-only pathway support; no non-broad supporting pathway
0.874423	Arnold-Chiari malformation	Cladribine (Mavenclad)	Relapsing MS	hsa00052;hsa00053	Galactose metabolism - Homo sapiens (human);Ascorbate and aldarate metabolism - Homo sapiens (human)	Exonic	410	Moderate (200-999)	No	No	No	2	2	2	0	0	No	No	No	Yes	Yes	No	0.004311	0.003335	6	26	3	3	3	3	0	No	No	No	No	Yes	Yes	No	Yes	contains broad infection/cancer/disease-module support; metabolism-only pathway support; no non-broad supporting pathway
0.874324	Other cerebral infarction	Capmatinib	MET exon 14 NSCLC	hsa01212	Fatty acid metabolism - Homo sapiens (human)	Exonic	33	Very small (<50)	Yes	Yes	No	1	1	1	0	0	Yes	No	No	Yes	Yes	No	0.003896	0.003896	3	29	2	2	2	2	0	No	No	No	No	Yes	Yes	No	Yes	very small available cohort count (<50); contains broad infection/cancer/disease-module support; metabolism-only pathway support; no non-broad supporting pathway
0.874296	Developmental motor coordination disorder	Phenobarbital	Epilepsy	hsa00350;hsa00380	Tyrosine metabolism - Homo sapiens (human);Tryptophan metabolism - Homo sapiens (human)	Exonic	3072	Large (>=1000)	No	No	No	2	2	2	0	0	No	No	No	Yes	Yes	No	0.01768	0.014145	2	16	3	2	2	2	0	No	No	No	No	Yes	Yes	No	Yes	contains broad infection/cancer/disease-module support; metabolism-only pathway support; no non-broad supporting pathway
0.874188	Cerebral infarction due to embolism of unspecified cerebral artery	Carbamazepine	Focal seizures	hsa00640;hsa00730	Propanoate metabolism - Homo sapiens (human);Thiamine metabolism - Homo sapiens (human)	Exonic	41	Very small (<50)	Yes	Yes	No	2	2	2	0	0	No	No	No	Yes	Yes	No	0.002605	0.0019735	3	24	1	2	2	2	0	Yes	No	No	No	Yes	Yes	No	Yes	very small available cohort count (<50); single variant-class support; contains broad infection/cancer/disease-module support; metabolism-only pathway support; no non-broad supporting pathway
0.874152	Personality disorders	Crizotinib	ALK+/ROS1+ NSCLC	hsa00760;hsa00770;hsa00785	Nicotinate and nicotinamide metabolism - Homo sapiens (human);Pantothenate and CoA biosynthesis - Homo sapiens (human);Lipoic acid metabolism - Homo sapiens (human)	Exonic	161	Small (50-199)	Yes	No	No	3	3	3	0	0	No	No	No	Yes	Yes	No	0.003736	0.0036	10	19	3	3	3	3	0	No	No	No	No	Yes	Yes	No	Yes	small available cohort count (50-199); contains broad infection/cancer/disease-module support; metabolism-only pathway support; no non-broad supporting pathway
0.874143	Cognitive deficits following unspecified cerebrovascular disease	Acetazolamide	Epilepsy (adjunct)	hsa03020;hsa04920	RNA polymerase - Homo sapiens (human);Adipocytokine signaling pathway - Homo sapiens (human)	Exonic	103	Small (50-199)	Yes	No	No	2	2	2	0	0	No	No	No	No	No	No	0.004742	0.0035965	9	10.5	2	2	2	2	2	No	No	No	No	No	No	No	Yes	small available cohort count (50-199); small cohort stricter criteria not met
0.874142	Other cerebrovascular vasospasm and vasoconstriction	Fosphenytoin	Status epilepticus	hsa00591;hsa00592	Linoleic acid metabolism - Homo sapiens (human);alpha-Linolenic acid metabolism - Homo sapiens (human)	Exonic	59	Small (50-199)	Yes	No	No	2	2	2	0	0	No	No	No	Yes	Yes	No	0.005803	0.0045935	4	25.5	3	2	2	2	0	No	No	No	No	Yes	Yes	No	Yes	small available cohort count (50-199); contains broad infection/cancer/disease-module support; metabolism-only pathway support; no non-broad supporting pathway
0.874115	Unspecified symptoms and signs involving cognitive functions following unspecified cerebrovascular disease	Acetazolamide	Epilepsy (adjunct)	hsa03020;hsa04920	RNA polymerase - Homo sapiens (human);Adipocytokine signaling pathway - Homo sapiens (human)	Exonic	94	Small (50-199)	Yes	No	No	2	2	2	0	0	No	No	No	No	No	No	0.004735	0.003595	9	10.5	2	2	2	2	2	No	No	No	No	No	No	No	Yes	small available cohort count (50-199); small cohort stricter criteria not met
0.874087	Aphasia following unspecified cerebrovascular disease	Fosphenytoin	Status epilepticus	hsa00592;hsa04630	alpha-Linolenic acid metabolism - Homo sapiens (human);JAK-STAT signaling pathway - Homo sapiens (human)	Exonic	44	Very small (<50)	Yes	Yes	No	2	2	2	0	0	No	No	No	Yes	No	No	0.003565	0.0027555	6	17.5	2	2	2	2	1	No	No	No	No	Yes	No	No	Yes	very small available cohort count (<50); contains broad infection/cancer/disease-module support
0.874019	Unspecified organic mental disorder	Crizotinib	ALK+/ROS1+ NSCLC	hsa00770;hsa00785	Pantothenate and CoA biosynthesis - Homo sapiens (human);Lipoic acid metabolism - Homo sapiens (human)	Exonic	112	Small (50-199)	Yes	No	No	2	2	2	0	0	No	No	No	Yes	Yes	No	0.004166	0.0032195	6	22.5	3	3	3	3	0	No	No	No	No	Yes	Yes	No	Yes	small available cohort count (50-199); contains broad infection/cancer/disease-module support; metabolism-only pathway support; no non-broad supporting pathway
0.873958	Autism spectrum disorder	Ceritinib	ALK+ NSCLC	hsa00630;hsa00730	Glyoxylate and dicarboxylate metabolism - Homo sapiens (human);Thiamine metabolism - Homo sapiens (human)	Exonic	5793	Large (>=1000)	No	No	No	2	2	2	0	0	No	No	No	Yes	Yes	No	0.02589	0.018325	5	17.5	4	4	4	4	0	No	No	No	No	Yes	Yes	No	Yes	contains broad infection/cancer/disease-module support; metabolism-only pathway support; no non-broad supporting pathway
0.873918	Hemiplegia and hemiparesis following unspecified cerebrovascular disease affecting left non-dominant side	Zonisamide	Focal seizures	hsa04980	Cobalamin transport and metabolism - Homo sapiens (human)	Exonic	58	Small (50-199)	Yes	No	No	1	1	1	0	0	Yes	No	No	Yes	Yes	No	0.0072	0.0072	1	18	3	2	2	2	1	No	No	No	No	Yes	No	No	Yes	small available cohort count (50-199); contains broad infection/cancer/disease-module support; small cohort stricter criteria not met
0.873865	Congenital hydrocephalus	Clonazepam	Epilepsy (adjunct)	hsa00340	Histidine metabolism - Homo sapiens (human)	Exonic	1050	Large (>=1000)	No	No	No	1	1	1	0	0	Yes	No	No	Yes	Yes	No	0.01647	0.01647	1	28	3	1	1	1	0	No	Yes	No	No	Yes	Yes	No	Yes	single pathway support; contains broad infection/cancer/disease-module support; metabolism-only pathway support; no non-broad supporting pathway
0.873789	Unspecified symptoms and signs involving cognitive functions following unspecified cerebrovascular disease	Clobazam	Lennox-Gastaut	hsa00220;hsa00240	Arginine biosynthesis - Homo sapiens (human);Pyrimidine metabolism - Homo sapiens (human)	Exonic	94	Small (50-199)	Yes	No	No	2	2	2	0	0	No	No	No	Yes	Yes	No	0.005232	0.0037295	5	26.5	3	2	2	2	0	No	No	No	No	Yes	Yes	No	Yes	small available cohort count (50-199); contains broad infection/cancer/disease-module support; metabolism-only pathway support; no non-broad supporting pathway
0.873747	Personality disorders	Ponesimod (Ponvory)	Relapsing MS	hsa05320	Autoimmune thyroid disease - Homo sapiens (human)	Exonic	161	Small (50-199)	Yes	No	No	1	1	1	0	0	Yes	No	No	No	No	No	0.009664	0.009664	2	21	2	1	1	1	1	No	Yes	No	No	No	No	No	Yes	small available cohort count (50-199); single pathway support
0.873747	Personality disorders	Diroximel fumarate (Vumerity)	Relapsing MS	hsa05320	Autoimmune thyroid disease - Homo sapiens (human)	Exonic	161	Small (50-199)	Yes	No	No	1	1	1	0	0	Yes	No	No	No	No	No	0.009664	0.009664	2	21	3	2	2	2	2	No	No	No	No	No	No	Yes	No	small available cohort count (50-199)
0.873741	Septo-optic dysplasia	Fosphenytoin	Status epilepticus	hsa00592;hsa00600	alpha-Linolenic acid metabolism - Homo sapiens (human);Sphingolipid metabolism - Homo sapiens (human)	Exonic	62	Small (50-199)	Yes	No	No	2	2	2	0	0	No	No	No	Yes	Yes	No	0.002421	0.0017775	3	20	3	3	3	3	0	No	No	No	No	Yes	Yes	No	Yes	small available cohort count (50-199); contains broad infection/cancer/disease-module support; metabolism-only pathway support; no non-broad supporting pathway
0.873709	Neoplasm of uncertain behavior of CNS	Natalizumab (Tysabri)	Relapsing MS	hsa00140;hsa00220	Steroid hormone biosynthesis - Homo sapiens (human);Arginine biosynthesis - Homo sapiens (human)	Exonic	117	Small (50-199)	Yes	No	Yes	2	2	2	0	0	No	No	No	Yes	Yes	No	0.003837	0.0031705	4	20.5	3	3	3	3	0	No	No	No	No	Yes	Yes	No	Yes	small available cohort count (50-199); contains broad infection/cancer/disease-module support; metabolism-only pathway support; no non-broad supporting pathway
0.873513	Other cerebrovascular vasospasm and vasoconstriction	Levetiracetam	Epilepsy (incl malformations/DEE)	hsa05030;hsa05032	Cocaine addiction - Homo sapiens (human);Morphine addiction - Homo sapiens (human)	Exonic	59	Small (50-199)	Yes	No	No	2	2	2	0	0	No	No	No	No	No	No	0.004415	0.003408	8	7	3	2	2	2	2	No	No	No	No	No	No	Yes	No	small available cohort count (50-199)
0.873271	Benign neoplasm of CNS	Afatinib	EGFR-mutant NSCLC	hsa00500;hsa04012	Starch and sucrose metabolism - Homo sapiens (human);ErbB signaling pathway - Homo sapiens (human)	Exonic	335	Moderate (200-999)	No	No	Yes	2	2	2	0	0	No	No	No	Yes	No	No	0.00463	0.004456	10	13	3	3	3	3	1	No	No	No	No	Yes	No	Yes	No	contains broad infection/cancer/disease-module support
0.873271	Benign neoplasm of CNS	Erlotinib	EGFR-mutant NSCLC (CNS activity reported)	hsa00350;hsa04012	Tyrosine metabolism - Homo sapiens (human);ErbB signaling pathway - Homo sapiens (human)	Exonic	335	Moderate (200-999)	No	No	Yes	2	2	2	0	0	No	No	No	Yes	No	No	0.00463	0.0042025	10	14.5	3	2	2	2	1	No	No	No	No	Yes	No	Yes	No	contains broad infection/cancer/disease-module support
0.873208	Trichotillomania	Natalizumab (Tysabri)	Relapsing MS	hsa00071;hsa00100	Fatty acid degradation - Homo sapiens (human);Steroid biosynthesis - Homo sapiens (human)	Exonic	138	Small (50-199)	Yes	No	No	2	2	2	0	0	No	No	No	Yes	Yes	No	0.007931	0.006145	5	13	3	4	4	4	0	No	No	No	No	Yes	Yes	No	Yes	small available cohort count (50-199); contains broad infection/cancer/disease-module support; metabolism-only pathway support; no non-broad supporting pathway
0.873167	Unspecified behavioral syndromes associated with physiological disturbances and physical factors	Eslicarbazepine	Focal seizures	hsa00830;hsa00900	Retinol metabolism - Homo sapiens (human);Terpenoid backbone biosynthesis - Homo sapiens (human)	Exonic	148	Small (50-199)	Yes	No	No	2	2	2	0	0	No	No	No	Yes	Yes	No	0.004757	0.0042755	3	13	2	2	2	2	0	No	No	No	No	Yes	Yes	No	Yes	small available cohort count (50-199); contains broad infection/cancer/disease-module support; metabolism-only pathway support; no non-broad supporting pathway
0.873142	Spina bifida	Oxcarbazepine	Focal seizures	hsa00770;hsa00785	Pantothenate and CoA biosynthesis - Homo sapiens (human);Lipoic acid metabolism - Homo sapiens (human)	Exonic	1020	Large (>=1000)	No	No	No	2	2	2	0	0	No	No	No	Yes	Yes	No	0.006207	0.0051725	6	22.5	3	2	2	2	0	No	No	No	No	Yes	Yes	No	Yes	contains broad infection/cancer/disease-module support; metabolism-only pathway support; no non-broad supporting pathway
0.873133	Malignant neoplasm of brain	Lamotrigine	Epilepsy	hsa00970;hsa00982	Aminoacyl-tRNA biosynthesis - Homo sapiens (human);Drug metabolism - cytochrome P450 - Homo sapiens (human)	Exonic	1401	Large (>=1000)	No	No	Yes	2	2	2	0	0	No	No	No	Yes	Yes	No	0.01409	0.0102795	1	25.5	2	2	2	2	0	No	No	No	No	Yes	Yes	No	Yes	contains broad infection/cancer/disease-module support; metabolism-only pathway support; no non-broad supporting pathway
0.873116	Reduction deformities of brain	Alteplase (tPA)	Acute ischemic stroke	hsa00340	Histidine metabolism - Homo sapiens (human)	Exonic	398	Moderate (200-999)	No	No	No	1	1	1	0	0	Yes	No	No	Yes	Yes	No	0.00833	0.00833	2	28	3	1	1	1	0	No	Yes	No	No	Yes	Yes	No	Yes	single pathway support; contains broad infection/cancer/disease-module support; metabolism-only pathway support; no non-broad supporting pathway
0.873116	Reduction deformities of brain	Mitoxantrone	Worsening RRMS/SPMS (rare use)	hsa00340	Histidine metabolism - Homo sapiens (human)	Exonic	398	Moderate (200-999)	No	No	No	1	1	1	0	0	Yes	No	No	Yes	Yes	No	0.00833	0.00833	2	28	3	1	1	1	0	No	Yes	No	No	Yes	Yes	No	Yes	single pathway support; contains broad infection/cancer/disease-module support; metabolism-only pathway support; no non-broad supporting pathway
0.873092	Intellectual disability	Phenytoin	Epilepsy	hsa00562;hsa00590	Inositol phosphate metabolism - Homo sapiens (human);Arachidonic acid metabolism - Homo sapiens (human)	Exonic	2883	Large (>=1000)	No	No	No	2	2	2	0	0	No	No	No	Yes	Yes	No	0.01343	0.0115785	5	7	4	2	2	2	0	No	No	No	No	Yes	Yes	No	Yes	contains broad infection/cancer/disease-module support; metabolism-only pathway support; no non-broad supporting pathway
0.873075	Other neurotic disorders	Repotrectinib	ROS1+ NSCLC (CNS activity)	hsa00790;hsa00910;hsa00920	Folate biosynthesis - Homo sapiens (human);Nitrogen metabolism - Homo sapiens (human);Sulfur metabolism - Homo sapiens (human)	Exonic	438	Moderate (200-999)	No	No	No	3	3	3	0	0	No	No	No	Yes	Yes	No	0.009439	0.00791967	8	14.6667	4	5	5	5	2	No	No	No	No	Yes	No	Yes	No	contains broad infection/cancer/disease-module support
0.873025	Congenital hydrocephalus	Afatinib	EGFR-mutant NSCLC	hsa00511;hsa00512	Other glycan degradation - Homo sapiens (human);Mucin type O-glycan biosynthesis - Homo sapiens (human)	Exonic	1050	Large (>=1000)	No	No	No	2	2	2	0	0	No	No	No	Yes	Yes	No	0.007409	0.0062575	6	9.5	2	2	2	2	0	No	No	No	No	Yes	Yes	No	Yes	contains broad infection/cancer/disease-module support; metabolism-only pathway support; no non-broad supporting pathway
0.872979	Other neurotic disorders	Fosphenytoin	Status epilepticus	hsa00592;hsa00603	alpha-Linolenic acid metabolism - Homo sapiens (human);Glycosphingolipid biosynthesis - globo and isoglobo series - Homo sapiens (human)	Exonic	438	Moderate (200-999)	No	No	No	2	2	2	0	0	No	No	No	Yes	Yes	No	0.01154	0.0093235	3	19.5	3	2	2	2	0	No	No	No	No	Yes	Yes	No	Yes	contains broad infection/cancer/disease-module support; metabolism-only pathway support; no non-broad supporting pathway
0.872979	Unspecified sequelae of unspecified cerebrovascular disease	Repotrectinib	ROS1+ NSCLC (CNS activity)	hsa00900;hsa00910	Terpenoid backbone biosynthesis - Homo sapiens (human);Nitrogen metabolism - Homo sapiens (human)	Exonic	57	Small (50-199)	Yes	No	No	2	2	2	0	0	No	No	No	Yes	Yes	No	0.003212	0.0029885	4	20	4	5	5	5	1	No	No	No	No	Yes	No	No	Yes	small available cohort count (50-199); contains broad infection/cancer/disease-module support; small cohort stricter criteria not met
0.872954	Multiple sclerosis	Lamotrigine	Epilepsy	hsa00250;hsa00982	Alanine, aspartate and glutamate metabolism - Homo sapiens (human);Drug metabolism - cytochrome P450 - Homo sapiens (human)	Exonic	95	Small (50-199)	Yes	No	No	2	2	2	0	0	No	No	No	Yes	Yes	No	0.00249	0.0018015	4	22.5	3	2	2	2	0	No	No	No	No	Yes	Yes	No	Yes	small available cohort count (50-199); contains broad infection/cancer/disease-module support; metabolism-only pathway support; no non-broad supporting pathway
0.872938	Impulse disorder	Perampanel	Focal seizures	hsa00250;hsa04622;hsa04625	Alanine, aspartate and glutamate metabolism - Homo sapiens (human);RIG-I-like receptor signaling pathway - Homo sapiens (human);C-type lectin receptor signaling pathway - Homo sapiens (human)	Exonic	123	Small (50-199)	Yes	No	No	3	3	3	0	0	No	No	No	Yes	No	No	0.003024	0.002372	14	9.33333	4	3	3	3	2	No	No	No	No	Yes	No	Yes	No	small available cohort count (50-199); contains broad infection/cancer/disease-module support
0.872862	Delirium	Cenobamate	Focal seizures	hsa01250	Biosynthesis of nucleotide sugars - Homo sapiens (human)	Exonic	111	Small (50-199)	Yes	No	No	1	1	1	0	0	Yes	No	No	Yes	Yes	No	0.005807	0.005807	2	26	2	1	1	1	0	No	Yes	No	No	Yes	Yes	No	Yes	small available cohort count (50-199); single pathway support; contains broad infection/cancer/disease-module support; metabolism-only pathway support; no non-broad supporting pathway
0.872782	Bipolar disorder	Natalizumab (Tysabri)	Relapsing MS	hsa00071;hsa00220	Fatty acid degradation - Homo sapiens (human);Arginine biosynthesis - Homo sapiens (human)	Exonic	634	Moderate (200-999)	No	No	No	2	2	2	0	0	No	No	No	Yes	Yes	No	0.01721	0.014535	5	22.5	3	4	4	4	0	No	No	No	No	Yes	Yes	No	Yes	contains broad infection/cancer/disease-module support; metabolism-only pathway support; no non-broad supporting pathway
0.872773	Other childhood-onset behavioral/emotional disorders	Cannabidiol (Epidiolex)	Dravet; LGS; TSC seizures	hsa03410;hsa03430	Base excision repair - Homo sapiens (human);Mismatch repair - Homo sapiens (human)	Exonic	3793	Large (>=1000)	No	No	No	2	2	2	0	0	No	No	No	No	No	No	0.02574	0.020235	3	10	4	3	3	3	3	No	No	No	No	No	No	Yes	No	Passes conservative downstream criteria
0.872583	Migraine	Carbamazepine	Focal seizures	hsa00640;hsa00730	Propanoate metabolism - Homo sapiens (human);Thiamine metabolism - Homo sapiens (human)	Exonic	10457	Large (>=1000)	No	No	No	2	2	2	0	0	No	No	No	Yes	Yes	No	0.04115	0.032335	5	24	2	2	2	2	0	No	No	No	No	Yes	Yes	No	Yes	contains broad infection/cancer/disease-module support; metabolism-only pathway support; no non-broad supporting pathway
0.872563	Dissociative/conversion disorders	Lacosamide	Focal seizures	hsa01040;hsa01230	Biosynthesis of unsaturated fatty acids - Homo sapiens (human);Biosynthesis of amino acids - Homo sapiens (human)	Exonic	1220	Large (>=1000)	No	No	No	2	2	2	0	0	No	No	No	Yes	Yes	No	0.008788	0.0076935	3	12	4	2	2	2	0	No	No	No	No	Yes	Yes	No	Yes	contains broad infection/cancer/disease-module support; metabolism-only pathway support; no non-broad supporting pathway
0.872522	Neurofibromatosis	Diroximel fumarate (Vumerity)	Relapsing MS	hsa05320	Autoimmune thyroid disease - Homo sapiens (human)	Exonic	1306	Large (>=1000)	No	No	Yes	1	1	1	0	0	Yes	No	No	No	No	No	0.01895	0.01895	1	21	1	1	1	1	1	Yes	Yes	No	No	No	No	No	Yes	single variant-class support; single pathway support
0.872522	Neurofibromatosis	Ponesimod (Ponvory)	Relapsing MS	hsa05320	Autoimmune thyroid disease - Homo sapiens (human)	Exonic	1306	Large (>=1000)	No	No	Yes	1	1	1	0	0	Yes	No	No	No	No	No	0.01895	0.01895	1	21	1	1	1	1	1	Yes	Yes	No	No	No	No	No	Yes	single variant-class support; single pathway support
0.872519	Postpartum depression	Repotrectinib	ROS1+ NSCLC (CNS activity)	hsa00900;hsa00910;hsa00920	Terpenoid backbone biosynthesis - Homo sapiens (human);Nitrogen metabolism - Homo sapiens (human);Sulfur metabolism - Homo sapiens (human)	Exonic	54	Small (50-199)	Yes	No	No	3	3	3	0	0	No	No	No	Yes	Yes	No	0.002335	0.00192633	9	17	4	4	4	4	1	No	No	No	No	Yes	No	No	Yes	small available cohort count (50-199); contains broad infection/cancer/disease-module support; small cohort stricter criteria not met
0.872463	Other sequelae following unspecified cerebrovascular disease	Clobazam	Lennox-Gastaut	hsa00220;hsa00240	Arginine biosynthesis - Homo sapiens (human);Pyrimidine metabolism - Homo sapiens (human)	Exonic	137	Small (50-199)	Yes	No	No	2	2	2	0	0	No	No	No	Yes	Yes	No	0.006267	0.0057745	4	26.5	3	3	3	3	0	No	No	No	No	Yes	Yes	No	Yes	small available cohort count (50-199); contains broad infection/cancer/disease-module support; metabolism-only pathway support; no non-broad supporting pathway
0.872166	Somatoform disorders	Brigatinib	Systemic cancer with intracranial disease (brain metastases/leptomeningeal) contexts; CNS activity varies	hsa00900;hsa00910;hsa00920;hsa00970	Terpenoid backbone biosynthesis - Homo sapiens (human);Nitrogen metabolism - Homo sapiens (human);Sulfur metabolism - Homo sapiens (human);Aminoacyl-tRNA biosynthesis - Homo sapiens (human)	Exonic	517	Moderate (200-999)	No	No	No	4	4	4	0	0	No	No	No	Yes	Yes	No	0.01483	0.0085435	1	16.25	4	6	6	6	1	No	No	No	No	Yes	No	Yes	No	contains broad infection/cancer/disease-module support
0.872159	Benign neoplasm of CNS	Lamotrigine	Epilepsy	hsa00970;hsa00982	Aminoacyl-tRNA biosynthesis - Homo sapiens (human);Drug metabolism - cytochrome P450 - Homo sapiens (human)	Exonic	335	Moderate (200-999)	No	No	Yes	2	2	2	0	0	No	No	No	Yes	Yes	No	0.007414	0.005158	2	25.5	4	3	3	3	1	No	No	No	No	Yes	No	Yes	No	contains broad infection/cancer/disease-module support
0.872103	Nontraumatic intracranial hemorrhage	Clonazepam	Epilepsy (adjunct)	hsa00270;hsa00280	Cysteine and methionine metabolism - Homo sapiens (human);Valine, leucine and isoleucine degradation - Homo sapiens (human)	Exonic	116	Small (50-199)	Yes	No	No	2	2	2	0	0	No	No	No	Yes	Yes	No	0.004162	0.0033145	7	13	2	2	2	2	0	No	No	No	No	Yes	Yes	No	Yes	small available cohort count (50-199); contains broad infection/cancer/disease-module support; metabolism-only pathway support; no non-broad supporting pathway
0.872101	Nontraumatic intracranial hemorrhage	Monomethyl fumarate (Bafiertam)	Relapsing MS	hsa03265;hsa04659	Virion - Ebolavirus, Lyssavirus and Morbillivirus - Homo sapiens (human);Th17 cell differentiation - Homo sapiens (human)	Exonic	116	Small (50-199)	Yes	No	No	2	1	1	0	1	No	No	No	Yes	No	No	0.003306	0.00259	10	20.5	1	2	1	1	1	Yes	No	No	No	Yes	No	No	Yes	small available cohort count (50-199); single variant-class support; contains broad infection/cancer/disease-module support
0.872093	Conduct disorder	Rufinamide	Lennox-Gastaut	hsa03020;hsa03050	RNA polymerase - Homo sapiens (human);Proteasome - Homo sapiens (human)	Exonic	6437	Large (>=1000)	No	No	No	2	2	2	0	0	No	No	No	No	No	No	0.03472	0.02655	4	11.5	3	2	2	2	2	No	No	No	No	No	No	Yes	No	Passes conservative downstream criteria
0.872083	Hemiplegia and hemiparesis following unspecified cerebrovascular disease affecting left dominant side	Clobazam	Lennox-Gastaut	hsa00220;hsa00240	Arginine biosynthesis - Homo sapiens (human);Pyrimidine metabolism - Homo sapiens (human)	Exonic	62	Small (50-199)	Yes	No	No	2	2	2	0	0	No	No	No	Yes	Yes	No	0.003668	0.002776	5	26.5	3	2	2	2	0	No	No	No	No	Yes	Yes	No	Yes	small available cohort count (50-199); contains broad infection/cancer/disease-module support; metabolism-only pathway support; no non-broad supporting pathway
0.872068	Other neurodegenerative diseases	Natalizumab (Tysabri)	Relapsing MS	hsa00100;hsa00120	Steroid biosynthesis - Homo sapiens (human);Primary bile acid biosynthesis - Homo sapiens (human)	Exonic	92	Small (50-199)	Yes	No	No	2	2	2	0	0	No	No	No	Yes	Yes	No	0.004226	0.0036545	5	14	3	2	2	2	0	No	No	No	No	Yes	Yes	No	Yes	small available cohort count (50-199); contains broad infection/cancer/disease-module support; metabolism-only pathway support; no non-broad supporting pathway
0.871977	Neoplasm of uncertain behavior of CNS	Clobazam	Lennox-Gastaut	hsa00220;hsa00260	Arginine biosynthesis - Homo sapiens (human);Glycine, serine and threonine metabolism - Homo sapiens (human)	Exonic	117	Small (50-199)	Yes	No	Yes	2	2	2	0	0	No	No	No	Yes	Yes	No	0.003837	0.0028855	4	22.5	3	2	2	2	0	No	No	No	No	Yes	Yes	No	Yes	small available cohort count (50-199); contains broad infection/cancer/disease-module support; metabolism-only pathway support; no non-broad supporting pathway
0.871915	Neoplasm of uncertain behavior of CNS	Carbamazepine	Focal seizures	hsa00630;hsa00730	Glyoxylate and dicarboxylate metabolism - Homo sapiens (human);Thiamine metabolism - Homo sapiens (human)	Exonic	117	Small (50-199)	Yes	No	Yes	2	2	2	0	0	No	No	No	Yes	Yes	No	0.003361	0.002381	5	17.5	2	2	2	2	0	No	No	No	No	Yes	Yes	No	Yes	small available cohort count (50-199); contains broad infection/cancer/disease-module support; metabolism-only pathway support; no non-broad supporting pathway
0.871893	Other sequelae following unspecified cerebrovascular disease	Perampanel	Focal seizures	hsa04664	Fc epsilon RI signaling pathway - Homo sapiens (human)	Exonic	137	Small (50-199)	Yes	No	No	1	1	1	0	0	Yes	No	No	No	No	No	0.008955	0.008955	2	16	3	4	4	4	4	No	No	No	No	No	No	Yes	No	small available cohort count (50-199)
0.871885	Delirium	Natalizumab (Tysabri)	Relapsing MS	hsa00120	Primary bile acid biosynthesis - Homo sapiens (human)	Exonic	111	Small (50-199)	Yes	No	No	1	1	1	0	0	Yes	No	No	Yes	Yes	No	0.005961	0.005961	1	13	3	3	3	3	0	No	No	No	No	Yes	Yes	No	Yes	small available cohort count (50-199); contains broad infection/cancer/disease-module support; metabolism-only pathway support; no non-broad supporting pathway
0.871881	Hemiplegia and hemiparesis following unspecified cerebrovascular disease affecting left non-dominant side	Clobazam	Lennox-Gastaut	hsa00220;hsa00240	Arginine biosynthesis - Homo sapiens (human);Pyrimidine metabolism - Homo sapiens (human)	Exonic	58	Small (50-199)	Yes	No	No	2	2	2	0	0	No	No	No	Yes	Yes	No	0.003979	0.003322	7	26.5	2	2	2	2	0	No	No	No	No	Yes	Yes	No	Yes	small available cohort count (50-199); contains broad infection/cancer/disease-module support; metabolism-only pathway support; no non-broad supporting pathway
0.871803	Cerebral vascular malformations	Clobazam	Lennox-Gastaut	hsa00220;hsa00260	Arginine biosynthesis - Homo sapiens (human);Glycine, serine and threonine metabolism - Homo sapiens (human)	Exonic	170	Small (50-199)	Yes	No	No	2	2	2	0	0	No	No	No	Yes	Yes	No	0.004168	0.0031145	2	22.5	3	2	2	2	0	No	No	No	No	Yes	Yes	No	Yes	small available cohort count (50-199); contains broad infection/cancer/disease-module support; metabolism-only pathway support; no non-broad supporting pathway
0.8718	Malignant neoplasm of pineal gland	Oxcarbazepine	Focal seizures	hsa00770	Pantothenate and CoA biosynthesis - Homo sapiens (human)	Exonic	30	Very small (<50)	Yes	Yes	Yes	1	1	1	0	0	Yes	No	No	Yes	Yes	No	0.004763	0.004763	2	23	3	1	1	1	0	No	Yes	No	No	Yes	Yes	No	Yes	very small available cohort count (<50); single pathway support; contains broad infection/cancer/disease-module support; metabolism-only pathway support; no non-broad supporting pathway
0.871729	Tic disorders (incl. Tourette)	Afatinib	EGFR-mutant NSCLC	hsa00500;hsa00511	Starch and sucrose metabolism - Homo sapiens (human);Other glycan degradation - Homo sapiens (human)	Exonic	2012	Large (>=1000)	No	No	No	2	2	2	0	0	No	No	No	Yes	Yes	No	0.01297	0.01177	3	14.5	2	3	3	3	0	No	No	No	No	Yes	Yes	No	Yes	contains broad infection/cancer/disease-module support; metabolism-only pathway support; no non-broad supporting pathway
0.871682	Benign neoplasm of pituitary/craniopharyngeal region	Bevacizumab	Radiation necrosis; recurrent glioma (off-label); NF2 VS trials	hsa03265;hsa04370	Virion - Ebolavirus, Lyssavirus and Morbillivirus - Homo sapiens (human);VEGF signaling pathway - Homo sapiens (human)	Exonic	140	Small (50-199)	Yes	No	Yes	2	1	1	0	1	No	No	No	Yes	No	No	0.002952	0.002426	10	21	3	4	2	1	1	No	No	No	No	Yes	No	No	Yes	small available cohort count (50-199); contains broad infection/cancer/disease-module support; small cohort stricter criteria not met
0.871529	Other neurodegenerative diseases	Erlotinib	EGFR-mutant NSCLC (CNS activity reported)	hsa00350;hsa04012	Tyrosine metabolism - Homo sapiens (human);ErbB signaling pathway - Homo sapiens (human)	Exonic	92	Small (50-199)	Yes	No	No	2	2	2	0	0	No	No	No	Yes	No	No	0.003091	0.002498	9	14.5	3	3	3	3	1	No	No	No	No	Yes	No	No	Yes	small available cohort count (50-199); contains broad infection/cancer/disease-module support; small cohort stricter criteria not met
0.871514	Tuberous sclerosis complex	Mobocertinib	EGFR exon 20 NSCLC (some CNS use)	hsa00533;hsa00541	Glycosaminoglycan biosynthesis - keratan sulfate - Homo sapiens (human);Biosynthesis of various nucleotide sugars - Homo sapiens (human)	Exonic	80	Small (50-199)	Yes	No	No	2	2	2	0	0	No	No	No	Yes	Yes	No	0.002987	0.0025865	9	18.5	2	2	2	2	0	No	No	No	No	Yes	Yes	No	Yes	small available cohort count (50-199); contains broad infection/cancer/disease-module support; metabolism-only pathway support; no non-broad supporting pathway
0.8714	Nontraumatic subarachnoid hemorrhage	Monomethyl fumarate (Bafiertam)	Relapsing MS	hsa03265;hsa04659	Virion - Ebolavirus, Lyssavirus and Morbillivirus - Homo sapiens (human);Th17 cell differentiation - Homo sapiens (human)	Exonic	52	Small (50-199)	Yes	No	No	2	1	1	0	1	No	No	No	Yes	No	No	0.003219	0.0027765	8	20.5	1	2	1	1	1	Yes	No	No	No	Yes	No	No	Yes	small available cohort count (50-199); single variant-class support; contains broad infection/cancer/disease-module support
0.87137	Stress-related and adjustment disorders	Ceritinib	ALK+ NSCLC	hsa00640;hsa00650;hsa00730	Propanoate metabolism - Homo sapiens (human);Butanoate metabolism - Homo sapiens (human);Thiamine metabolism - Homo sapiens (human)	Exonic	3000	Large (>=1000)	No	No	No	3	3	3	0	0	No	No	No	Yes	Yes	No	0.01721	0.01492	10	18.6667	4	8	8	8	0	No	No	No	No	Yes	Yes	No	Yes	contains broad infection/cancer/disease-module support; metabolism-only pathway support; no non-broad supporting pathway
0.871325	Other sequelae following unspecified cerebrovascular disease	Binimetinib	BRAF V600 melanoma (combo)	hsa04066;hsa04210	HIF-1 signaling pathway - Homo sapiens (human);Apoptosis - Homo sapiens (human)	Exonic	137	Small (50-199)	Yes	No	No	2	2	2	0	0	No	No	No	No	No	No	0.004837	0.0043415	9	10	3	3	3	3	3	No	No	No	No	No	No	Yes	No	small available cohort count (50-199)
0.871318	Eating disorders	Cladribine (Mavenclad)	Relapsing MS	hsa00052;hsa00053	Galactose metabolism - Homo sapiens (human);Ascorbate and aldarate metabolism - Homo sapiens (human)	Exonic	1838	Large (>=1000)	No	No	No	2	2	2	0	0	No	No	No	Yes	Yes	No	0.01214	0.009463	6	26	4	3	3	3	0	No	No	No	No	Yes	Yes	No	Yes	contains broad infection/cancer/disease-module support; metabolism-only pathway support; no non-broad supporting pathway
0.871266	Trichotillomania	Phenytoin	Epilepsy	hsa00561;hsa00565;hsa00590	Glycerolipid metabolism - Homo sapiens (human);Ether lipid metabolism - Homo sapiens (human);Arachidonic acid metabolism - Homo sapiens (human)	Exonic	138	Small (50-199)	Yes	No	No	3	3	3	0	0	No	No	No	Yes	Yes	No	0.004533	0.003859	15	7.33333	2	3	3	3	0	No	No	No	No	Yes	Yes	No	Yes	small available cohort count (50-199); contains broad infection/cancer/disease-module support; metabolism-only pathway support; no non-broad supporting pathway
0.871202	Specific learning disorders	Dacomitinib	EGFR-mutant NSCLC	hsa00520	Amino sugar and nucleotide sugar metabolism - Homo sapiens (human)	Exonic	6150	Large (>=1000)	No	No	No	1	1	1	0	0	Yes	No	No	Yes	Yes	No	0.05054	0.05054	1	16	3	1	1	1	0	No	Yes	No	No	Yes	Yes	No	Yes	single pathway support; contains broad infection/cancer/disease-module support; metabolism-only pathway support; no non-broad supporting pathway
0.871116	Somatoform disorders	Carbamazepine	Focal seizures	hsa00650;hsa00730	Butanoate metabolism - Homo sapiens (human);Thiamine metabolism - Homo sapiens (human)	Exonic	517	Moderate (200-999)	No	No	No	2	2	2	0	0	No	No	No	Yes	Yes	No	0.01226	0.0081335	2	18	2	2	2	2	0	No	No	No	No	Yes	Yes	No	Yes	contains broad infection/cancer/disease-module support; metabolism-only pathway support; no non-broad supporting pathway
0.871111	Anxiety disorders	Interferon beta-1a (Avonex/Rebif)	Relapsing MS	hsa04658;hsa05340	Th1 and Th2 cell differentiation - Homo sapiens (human);Primary immunodeficiency - Homo sapiens (human)	Exonic	10645	Large (>=1000)	No	No	No	2	2	2	0	0	No	No	No	No	No	No	0.024	0.018985	9	6.5	3	4	4	4	4	No	No	No	No	No	No	Yes	No	Passes conservative downstream criteria
0.871004	Childhood emotional/social disorders	Brivaracetam	Focal seizures	hsa04730;hsa05033	Long-term depression - Homo sapiens (human);Nicotine addiction - Homo sapiens (human)	Exonic	946	Moderate (200-999)	No	No	No	2	2	2	0	0	No	No	No	No	No	No	0.01096	0.010043	7	9.5	2	2	2	2	2	No	No	No	No	No	No	Yes	No	Passes conservative downstream criteria
0.870977	Benign neoplasm of pituitary/craniopharyngeal region	Ublituximab (Briumvi)	Relapsing MS	hsa05221;hsa05225	Acute myeloid leukemia - Homo sapiens (human);Hepatocellular carcinoma - Homo sapiens (human)	Exonic	140	Small (50-199)	Yes	No	Yes	2	2	0	2	0	No	No	No	Yes	No	No	0.002766	0.002305	12	10	2	2	2	0	0	No	No	No	No	Yes	No	No	Yes	small available cohort count (50-199); contains broad infection/cancer/disease-module support; no non-broad supporting pathway
0.870977	Benign neoplasm of pituitary/craniopharyngeal region	Entrectinib	NTRK fusion+ tumors incl. CNS; ROS1+ NSCLC brain mets	hsa05221;hsa05225	Acute myeloid leukemia - Homo sapiens (human);Hepatocellular carcinoma - Homo sapiens (human)	Exonic	140	Small (50-199)	Yes	No	Yes	2	2	0	2	0	No	No	No	Yes	No	No	0.002766	0.002305	12	10	3	5	5	3	0	No	No	No	No	Yes	No	No	Yes	small available cohort count (50-199); contains broad infection/cancer/disease-module support; no non-broad supporting pathway
0.870939	Cerebral vascular malformations	Cladribine (Mavenclad)	Relapsing MS	hsa00051	Fructose and mannose metabolism - Homo sapiens (human)	Exonic	170	Small (50-199)	Yes	No	No	1	1	1	0	0	Yes	No	No	Yes	Yes	No	0.005086	0.005086	1	23	3	2	2	2	0	No	No	No	No	Yes	Yes	No	Yes	small available cohort count (50-199); contains broad infection/cancer/disease-module support; metabolism-only pathway support; no non-broad supporting pathway
0.8708	Personality/behavior disorders due to brain disease	Oxcarbazepine	Focal seizures	hsa00770;hsa00785	Pantothenate and CoA biosynthesis - Homo sapiens (human);Lipoic acid metabolism - Homo sapiens (human)	Exonic	498	Moderate (200-999)	No	No	No	2	2	2	0	0	No	No	No	Yes	Yes	No	0.009371	0.008859	5	22.5	3	2	2	2	0	No	No	No	No	Yes	Yes	No	Yes	contains broad infection/cancer/disease-module support; metabolism-only pathway support; no non-broad supporting pathway
0.870718	Cerebrovascular disease	Tofersen (Qalsody)	ALS (SOD1 mutation)	hsa04720;hsa04723	Long-term potentiation - Homo sapiens (human);Retrograde endocannabinoid signaling - Homo sapiens (human)	Exonic	32	Very small (<50)	Yes	Yes	No	2	2	2	0	0	No	No	No	No	No	No	0.001893	0.0015465	10	9.5	3	2	2	2	2	No	No	No	No	No	No	No	Yes	very small available cohort count (<50)
0.870718	Cerebrovascular disease	Trofinetide (Daybue)	Rett syndrome	hsa04720;hsa04723	Long-term potentiation - Homo sapiens (human);Retrograde endocannabinoid signaling - Homo sapiens (human)	Exonic	32	Very small (<50)	Yes	Yes	No	2	2	2	0	0	No	No	No	No	No	No	0.001893	0.0015465	10	9.5	3	2	2	2	2	No	No	No	No	No	No	No	Yes	very small available cohort count (<50)
0.870511	Ataxia following unspecified cerebrovascular disease	Enasidenib	Systemic cancer with intracranial disease (brain metastases/leptomeningeal) contexts; CNS activity varies	hsa00515;hsa00520;hsa00532;hsa00533	Mannose type O-glycan biosynthesis - Homo sapiens (human);Amino sugar and nucleotide sugar metabolism - Homo sapiens (human);Glycosaminoglycan biosynthesis - chondroitin sulfate / dermatan sulfate - Homo sapiens (human);Glycosaminoglycan biosynthesis - keratan sulfate - Homo sapiens (human)	Exonic	47	Very small (<50)	Yes	Yes	No	4	4	4	0	0	No	No	No	Yes	Yes	No	0.003745	0.0025135	4	11.25	3	4	4	4	0	No	No	No	No	Yes	Yes	No	Yes	very small available cohort count (<50); contains broad infection/cancer/disease-module support; metabolism-only pathway support; no non-broad supporting pathway
0.870474	Unspecified symptoms and signs involving cognitive functions following unspecified cerebrovascular disease	Natalizumab (Tysabri)	Relapsing MS	hsa00100;hsa00220	Steroid biosynthesis - Homo sapiens (human);Arginine biosynthesis - Homo sapiens (human)	Exonic	94	Small (50-199)	Yes	No	No	2	2	2	0	0	No	No	No	Yes	Yes	No	0.005232	0.004136	5	24.5	3	3	3	3	0	No	No	No	No	Yes	Yes	No	Yes	small available cohort count (50-199); contains broad infection/cancer/disease-module support; metabolism-only pathway support; no non-broad supporting pathway
0.870458	Congenital hydrocephalus	Repotrectinib	ROS1+ NSCLC (CNS activity)	hsa00830;hsa00900;hsa00920	Retinol metabolism - Homo sapiens (human);Terpenoid backbone biosynthesis - Homo sapiens (human);Sulfur metabolism - Homo sapiens (human)	Exonic	1050	Large (>=1000)	No	No	No	3	3	3	0	0	No	No	No	Yes	Yes	No	0.007103	0.00580867	10	12.3333	4	4	4	4	1	No	No	No	No	Yes	No	Yes	No	contains broad infection/cancer/disease-module support
0.870453	Hemiplegia and hemiparesis following unspecified cerebrovascular disease affecting unspecified side	Donanemab	Alzheimer’s disease (early)	hsa00240;hsa00280	Pyrimidine metabolism - Homo sapiens (human);Valine, leucine and isoleucine degradation - Homo sapiens (human)	Exonic	202	Moderate (200-999)	No	No	No	2	2	2	0	0	No	No	No	Yes	Yes	No	0.005683	0.0042985	7	14	2	2	2	2	0	No	No	No	No	Yes	Yes	No	Yes	contains broad infection/cancer/disease-module support; metabolism-only pathway support; no non-broad supporting pathway
0.870453	Hemiplegia and hemiparesis following unspecified cerebrovascular disease affecting unspecified side	Alemtuzumab (Lemtrada)	Relapsing MS (selected)	hsa00240;hsa00280	Pyrimidine metabolism - Homo sapiens (human);Valine, leucine and isoleucine degradation - Homo sapiens (human)	Exonic	202	Moderate (200-999)	No	No	No	2	2	2	0	0	No	No	No	Yes	Yes	No	0.005683	0.0042985	7	14	2	2	2	2	0	No	No	No	No	Yes	Yes	No	Yes	contains broad infection/cancer/disease-module support; metabolism-only pathway support; no non-broad supporting pathway
0.870439	Conduct disorder	Crizotinib	ALK+/ROS1+ NSCLC	hsa00760;hsa00785	Nicotinate and nicotinamide metabolism - Homo sapiens (human);Lipoic acid metabolism - Homo sapiens (human)	Exonic	6437	Large (>=1000)	No	No	No	2	2	2	0	0	No	No	No	Yes	Yes	No	0.03214	0.02458	6	17	2	2	2	2	0	No	No	No	No	Yes	Yes	No	Yes	contains broad infection/cancer/disease-module support; metabolism-only pathway support; no non-broad supporting pathway
0.870423	Arnold-Chiari malformation	Midazolam (Nayzilam/IV)	Seizure clusters/status	hsa00052;hsa00053	Galactose metabolism - Homo sapiens (human);Ascorbate and aldarate metabolism - Homo sapiens (human)	Exonic	410	Moderate (200-999)	No	No	No	2	2	2	0	0	No	No	No	Yes	Yes	No	0.004311	0.003335	6	26	3	3	3	3	0	No	No	No	No	Yes	Yes	No	Yes	contains broad infection/cancer/disease-module support; metabolism-only pathway support; no non-broad supporting pathway
0.870324	Other cerebral infarction	Lacosamide	Focal seizures	hsa01212	Fatty acid metabolism - Homo sapiens (human)	Exonic	33	Very small (<50)	Yes	Yes	No	1	1	1	0	0	Yes	No	No	Yes	Yes	No	0.003896	0.003896	3	29	2	3	3	3	0	No	No	No	No	Yes	Yes	No	Yes	very small available cohort count (<50); contains broad infection/cancer/disease-module support; metabolism-only pathway support; no non-broad supporting pathway
0.870218	Childhood emotional/social disorders	Diroximel fumarate (Vumerity)	Relapsing MS	hsa05320;hsa05416	Autoimmune thyroid disease - Homo sapiens (human);Viral myocarditis - Homo sapiens (human)	Exonic	946	Moderate (200-999)	No	No	No	2	1	1	0	1	No	No	No	Yes	No	No	0.0112	0.0107	6	15.5	1	2	1	1	1	Yes	No	No	No	Yes	No	No	Yes	single variant-class support; contains broad infection/cancer/disease-module support
0.870218	Childhood emotional/social disorders	Ponesimod (Ponvory)	Relapsing MS	hsa05320;hsa05416	Autoimmune thyroid disease - Homo sapiens (human);Viral myocarditis - Homo sapiens (human)	Exonic	946	Moderate (200-999)	No	No	No	2	1	1	0	1	No	No	No	Yes	No	No	0.0112	0.0107	6	15.5	1	2	1	1	1	Yes	No	No	No	Yes	No	No	Yes	single variant-class support; contains broad infection/cancer/disease-module support
0.87016	Malignant neoplasm of other parts of CNS	Ceritinib	ALK+ NSCLC	hsa00730	Thiamine metabolism - Homo sapiens (human)	Exonic	373	Moderate (200-999)	No	No	Yes	1	1	1	0	0	Yes	No	No	Yes	Yes	No	0.0125	0.0125	1	28	3	3	3	3	0	No	No	No	No	Yes	Yes	No	Yes	contains broad infection/cancer/disease-module support; metabolism-only pathway support; no non-broad supporting pathway
0.870152	Personality disorders	Oxcarbazepine	Focal seizures	hsa00760;hsa00770;hsa00785	Nicotinate and nicotinamide metabolism - Homo sapiens (human);Pantothenate and CoA biosynthesis - Homo sapiens (human);Lipoic acid metabolism - Homo sapiens (human)	Exonic	161	Small (50-199)	Yes	No	No	3	3	3	0	0	No	No	No	Yes	Yes	No	0.003736	0.0036	10	19	3	3	3	3	0	No	No	No	No	Yes	Yes	No	Yes	small available cohort count (50-199); contains broad infection/cancer/disease-module support; metabolism-only pathway support; no non-broad supporting pathway
0.870131	Tic disorders (incl. Tourette)	Repotrectinib	ROS1+ NSCLC (CNS activity)	hsa00910;hsa00920	Nitrogen metabolism - Homo sapiens (human);Sulfur metabolism - Homo sapiens (human)	Exonic	2012	Large (>=1000)	No	No	No	2	2	2	0	0	No	No	No	Yes	Yes	No	0.01267	0.010632	4	16.5	3	5	5	5	1	No	No	No	No	Yes	No	Yes	No	contains broad infection/cancer/disease-module support
0.870019	Unspecified organic mental disorder	Oxcarbazepine	Focal seizures	hsa00770;hsa00785	Pantothenate and CoA biosynthesis - Homo sapiens (human);Lipoic acid metabolism - Homo sapiens (human)	Exonic	112	Small (50-199)	Yes	No	No	2	2	2	0	0	No	No	No	Yes	Yes	No	0.004166	0.0032195	6	22.5	3	3	3	3	0	No	No	No	No	Yes	Yes	No	Yes	small available cohort count (50-199); contains broad infection/cancer/disease-module support; metabolism-only pathway support; no non-broad supporting pathway
0.869958	Autism spectrum disorder	Carbamazepine	Focal seizures	hsa00630;hsa00730	Glyoxylate and dicarboxylate metabolism - Homo sapiens (human);Thiamine metabolism - Homo sapiens (human)	Exonic	5793	Large (>=1000)	No	No	No	2	2	2	0	0	No	No	No	Yes	Yes	No	0.02589	0.018325	5	17.5	2	4	4	4	0	No	No	No	No	Yes	Yes	No	Yes	contains broad infection/cancer/disease-module support; metabolism-only pathway support; no non-broad supporting pathway
0.869947	Unspecified mood disorder	Mobocertinib	EGFR exon 20 NSCLC (some CNS use)	hsa00532;hsa00541	Glycosaminoglycan biosynthesis - chondroitin sulfate / dermatan sulfate - Homo sapiens (human);Biosynthesis of various nucleotide sugars - Homo sapiens (human)	Exonic	1015	Large (>=1000)	No	No	No	2	2	2	0	0	No	No	No	Yes	Yes	No	0.01353	0.0111695	6	9.5	3	3	3	3	0	No	No	No	No	Yes	Yes	No	Yes	contains broad infection/cancer/disease-module support; metabolism-only pathway support; no non-broad supporting pathway
0.869896	Sleep disorders	Crizotinib	ALK+/ROS1+ NSCLC	hsa00760;hsa00785	Nicotinate and nicotinamide metabolism - Homo sapiens (human);Lipoic acid metabolism - Homo sapiens (human)	Exonic	1112	Large (>=1000)	No	No	No	2	2	2	0	0	No	No	No	Yes	Yes	No	0.01447	0.0114875	10	17	3	2	2	2	0	No	No	No	No	Yes	Yes	No	Yes	contains broad infection/cancer/disease-module support; metabolism-only pathway support; no non-broad supporting pathway
0.869781	Autism spectrum disorder	Dordaviprone (Modeyso)	H3 K27M–mutant diffuse midline glioma (progressed)	hsa05332	Graft-versus-host disease - Homo sapiens (human)	Exonic	5793	Large (>=1000)	No	No	No	1	1	1	0	0	Yes	No	No	Yes	No	No	0.03814	0.03814	1	25	2	1	1	1	0	No	Yes	No	No	Yes	No	No	Yes	single pathway support; contains broad infection/cancer/disease-module support; no non-broad supporting pathway
0.869781	Autism spectrum disorder	Ocrelizumab (Ocrevus)	Relapsing MS + PPMS	hsa05332	Graft-versus-host disease - Homo sapiens (human)	Exonic	5793	Large (>=1000)	No	No	No	1	1	1	0	0	Yes	No	No	Yes	No	No	0.03814	0.03814	1	25	2	1	1	1	0	No	Yes	No	No	Yes	No	No	Yes	single pathway support; contains broad infection/cancer/disease-module support; no non-broad supporting pathway
0.869767	Other cerebrovascular vasospasm and vasoconstriction	Capmatinib	MET exon 14 NSCLC	hsa01210;hsa01212	2-Oxocarboxylic acid metabolism - Homo sapiens (human);Fatty acid metabolism - Homo sapiens (human)	Exonic	59	Small (50-199)	Yes	No	No	2	2	2	0	0	No	No	No	Yes	Yes	No	0.004473	0.0040935	7	22	4	4	4	4	1	No	No	No	No	Yes	No	No	Yes	small available cohort count (50-199); contains broad infection/cancer/disease-module support; small cohort stricter criteria not met
0.86973	Cognitive deficits following unspecified cerebrovascular disease	Natalizumab (Tysabri)	Relapsing MS	hsa00100;hsa00220	Steroid biosynthesis - Homo sapiens (human);Arginine biosynthesis - Homo sapiens (human)	Exonic	103	Small (50-199)	Yes	No	No	2	2	2	0	0	No	No	No	Yes	Yes	No	0.005239	0.0041235	6	24.5	3	3	3	3	0	No	No	No	No	Yes	Yes	No	Yes	small available cohort count (50-199); contains broad infection/cancer/disease-module support; metabolism-only pathway support; no non-broad supporting pathway
0.869709	Congenital hydrocephalus	Lapatinib	HER2+ breast cancer (CNS use)	hsa04625;hsa04664	C-type lectin receptor signaling pathway - Homo sapiens (human);Fc epsilon RI signaling pathway - Homo sapiens (human)	Exonic	1050	Large (>=1000)	No	No	No	2	2	2	0	0	No	No	No	No	No	No	0.006678	0.005623	11	13	3	5	5	5	3	No	No	No	No	Yes	No	Yes	No	contains broad infection/cancer/disease-module support
0.869678	Obsessive-compulsive disorder	Tepotinib	MET exon 14 NSCLC	hsa01250	Biosynthesis of nucleotide sugars - Homo sapiens (human)	Exonic	1596	Large (>=1000)	No	No	No	1	1	1	0	0	Yes	No	No	Yes	Yes	No	0.01138	0.01138	1	26	3	1	1	1	0	No	Yes	No	No	Yes	Yes	No	Yes	single pathway support; contains broad infection/cancer/disease-module support; metabolism-only pathway support; no non-broad supporting pathway
0.869632	Anxiety disorders	Ceritinib	ALK+ NSCLC	hsa00640;hsa00730	Propanoate metabolism - Homo sapiens (human);Thiamine metabolism - Homo sapiens (human)	Exonic	10645	Large (>=1000)	No	No	No	2	2	2	0	0	No	No	No	Yes	Yes	No	0.02706	0.02703	4	24	4	5	5	5	0	No	No	No	No	Yes	Yes	No	Yes	contains broad infection/cancer/disease-module support; metabolism-only pathway support; no non-broad supporting pathway
0.869545	Tic disorders (incl. Tourette)	Fosphenytoin	Status epilepticus	hsa00591;hsa00592	Linoleic acid metabolism - Homo sapiens (human);alpha-Linolenic acid metabolism - Homo sapiens (human)	Exonic	2012	Large (>=1000)	No	No	No	2	2	2	0	0	No	No	No	Yes	Yes	No	0.0115	0.0099565	6	25.5	2	2	2	2	0	No	No	No	No	Yes	Yes	No	Yes	contains broad infection/cancer/disease-module support; metabolism-only pathway support; no non-broad supporting pathway
0.86953	Cerebral aneurysm	Valproate / Divalproex	Epilepsy	hsa04981	Folate transport and metabolism - Homo sapiens (human)	Exonic	37	Very small (<50)	Yes	Yes	No	1	1	1	0	0	Yes	No	No	Yes	Yes	No	0.005291	0.005291	1	19	4	2	2	2	1	No	No	No	No	Yes	No	No	Yes	very small available cohort count (<50); contains broad infection/cancer/disease-module support
0.869518	Unspecified mood disorder	Alteplase (tPA)	Acute ischemic stroke	hsa00340	Histidine metabolism - Homo sapiens (human)	Exonic	1015	Large (>=1000)	No	No	No	1	1	1	0	0	Yes	No	No	Yes	Yes	No	0.02053	0.02053	2	28	3	2	2	2	0	No	No	No	No	Yes	Yes	No	Yes	contains broad infection/cancer/disease-module support; metabolism-only pathway support; no non-broad supporting pathway
0.869518	Unspecified mood disorder	Mitoxantrone	Worsening RRMS/SPMS (rare use)	hsa00340	Histidine metabolism - Homo sapiens (human)	Exonic	1015	Large (>=1000)	No	No	No	1	1	1	0	0	Yes	No	No	Yes	Yes	No	0.02053	0.02053	2	28	3	2	2	2	0	No	No	No	No	Yes	Yes	No	Yes	contains broad infection/cancer/disease-module support; metabolism-only pathway support; no non-broad supporting pathway
0.869434	Unspecified symptoms and signs involving cognitive functions following unspecified cerebrovascular disease	Donanemab	Alzheimer’s disease (early)	hsa00240;hsa00270	Pyrimidine metabolism - Homo sapiens (human);Cysteine and methionine metabolism - Homo sapiens (human)	Exonic	94	Small (50-199)	Yes	No	No	2	2	2	0	0	No	No	No	Yes	Yes	No	0.004569	0.003398	10	18	3	2	2	2	0	No	No	No	No	Yes	Yes	No	Yes	small available cohort count (50-199); contains broad infection/cancer/disease-module support; metabolism-only pathway support; no non-broad supporting pathway
0.869434	Unspecified symptoms and signs involving cognitive functions following unspecified cerebrovascular disease	Alemtuzumab (Lemtrada)	Relapsing MS (selected)	hsa00240;hsa00270	Pyrimidine metabolism - Homo sapiens (human);Cysteine and methionine metabolism - Homo sapiens (human)	Exonic	94	Small (50-199)	Yes	No	No	2	2	2	0	0	No	No	No	Yes	Yes	No	0.004569	0.003398	10	18	3	2	2	2	0	No	No	No	No	Yes	Yes	No	Yes	small available cohort count (50-199); contains broad infection/cancer/disease-module support; metabolism-only pathway support; no non-broad supporting pathway
0.869415	Aphasia following unspecified cerebrovascular disease	Vorasidenib	Systemic cancer with intracranial disease (brain metastases/leptomeningeal) contexts; CNS activity varies	hsa00450;hsa03020	Selenocompound metabolism - Homo sapiens (human);RNA polymerase - Homo sapiens (human)	Exonic	44	Very small (<50)	Yes	Yes	No	2	2	2	0	0	No	No	No	Yes	No	No	0.003576	0.0028575	5	15	3	2	2	2	1	No	No	No	No	Yes	No	No	Yes	very small available cohort count (<50); contains broad infection/cancer/disease-module support
0.869339	Other childhood-onset behavioral/emotional disorders	ACTH (repository corticotropin)	Infantile spasms	hsa04713;hsa05031	Circadian entrainment - Homo sapiens (human);Amphetamine addiction - Homo sapiens (human)	Exonic	3793	Large (>=1000)	No	No	No	2	2	2	0	0	No	No	No	No	No	No	0.01638	0.01359	8	8	2	2	2	2	2	No	No	No	No	No	No	Yes	No	Passes conservative downstream criteria
0.869335	Cognitive deficits following unspecified cerebrovascular disease	Mitoxantrone	Worsening RRMS/SPMS (rare use)	hsa00340;hsa03020	Histidine metabolism - Homo sapiens (human);RNA polymerase - Homo sapiens (human)	Exonic	103	Small (50-199)	Yes	No	No	2	2	2	0	0	No	No	No	Yes	No	No	0.004742	0.003615	9	21	2	2	2	2	1	No	No	No	No	Yes	No	No	Yes	small available cohort count (50-199); contains broad infection/cancer/disease-module support; small cohort stricter criteria not met
0.869308	Unspecified symptoms and signs involving cognitive functions following unspecified cerebrovascular disease	Mitoxantrone	Worsening RRMS/SPMS (rare use)	hsa00340;hsa03020	Histidine metabolism - Homo sapiens (human);RNA polymerase - Homo sapiens (human)	Exonic	94	Small (50-199)	Yes	No	No	2	2	2	0	0	No	No	No	Yes	No	No	0.004735	0.0036265	9	21	2	2	2	2	1	No	No	No	No	Yes	No	No	Yes	small available cohort count (50-199); contains broad infection/cancer/disease-module support; small cohort stricter criteria not met
0.869253	Developmental speech/language disorders	Alteplase (tPA)	Acute ischemic stroke	hsa00340;hsa00350;hsa04610	Histidine metabolism - Homo sapiens (human);Tyrosine metabolism - Homo sapiens (human);Complement and coagulation cascades - Homo sapiens (human)	Exonic	18612	Large (>=1000)	No	No	No	3	3	3	0	0	No	No	No	Yes	No	No	0.02343	0.0195533	11	20	3	3	3	3	1	No	No	No	No	Yes	No	Yes	No	contains broad infection/cancer/disease-module support
0.869208	Trichotillomania	Lorazepam (IV)	Status epilepticus	hsa00071;hsa00100	Fatty acid degradation - Homo sapiens (human);Steroid biosynthesis - Homo sapiens (human)	Exonic	138	Small (50-199)	Yes	No	No	2	2	2	0	0	No	No	No	Yes	Yes	No	0.007931	0.006145	5	13	4	4	4	4	1	No	No	No	No	Yes	No	No	Yes	small available cohort count (50-199); contains broad infection/cancer/disease-module support; small cohort stricter criteria not met
0.869131	Impulse disorder	Capmatinib	MET exon 14 NSCLC	hsa01210;hsa01212	2-Oxocarboxylic acid metabolism - Homo sapiens (human);Fatty acid metabolism - Homo sapiens (human)	Exonic	123	Small (50-199)	Yes	No	No	2	2	2	0	0	No	No	No	Yes	Yes	No	0.003598	0.003485	7	22	3	3	3	3	0	No	No	No	No	Yes	Yes	No	Yes	small available cohort count (50-199); contains broad infection/cancer/disease-module support; metabolism-only pathway support; no non-broad supporting pathway
0.869116	Reduction deformities of brain	Clonazepam	Epilepsy (adjunct)	hsa00340	Histidine metabolism - Homo sapiens (human)	Exonic	398	Moderate (200-999)	No	No	No	1	1	1	0	0	Yes	No	No	Yes	Yes	No	0.00833	0.00833	2	28	3	1	1	1	0	No	Yes	No	No	Yes	Yes	No	Yes	single pathway support; contains broad infection/cancer/disease-module support; metabolism-only pathway support; no non-broad supporting pathway
0.869075	Other neurotic disorders	Eslicarbazepine	Focal seizures	hsa00790;hsa00910;hsa00920	Folate biosynthesis - Homo sapiens (human);Nitrogen metabolism - Homo sapiens (human);Sulfur metabolism - Homo sapiens (human)	Exonic	438	Moderate (200-999)	No	No	No	3	3	3	0	0	No	No	No	Yes	Yes	No	0.009439	0.00791967	8	14.6667	3	3	3	3	0	No	No	No	No	Yes	Yes	No	Yes	contains broad infection/cancer/disease-module support; metabolism-only pathway support; no non-broad supporting pathway
0.869016	Multiple sclerosis	Gabapentin	Focal seizures (adjunct)	hsa04068;hsa04072	FoxO signaling pathway - Homo sapiens (human);Phospholipase D signaling pathway - Homo sapiens (human)	Exonic	95	Small (50-199)	Yes	No	No	2	2	2	0	0	No	No	No	No	No	No	0.001364	0.0012065	11	2.5	2	2	2	2	2	No	No	No	No	No	No	No	Yes	small available cohort count (50-199); small cohort stricter criteria not met
0.868979	Unspecified sequelae of unspecified cerebrovascular disease	Eslicarbazepine	Focal seizures	hsa00900;hsa00910	Terpenoid backbone biosynthesis - Homo sapiens (human);Nitrogen metabolism - Homo sapiens (human)	Exonic	57	Small (50-199)	Yes	No	No	2	2	2	0	0	No	No	No	Yes	Yes	No	0.003212	0.0029885	4	20	3	4	4	4	0	No	No	No	No	Yes	Yes	No	Yes	small available cohort count (50-199); contains broad infection/cancer/disease-module support; metabolism-only pathway support; no non-broad supporting pathway
0.868974	Benign neoplasm of pituitary/craniopharyngeal region	Carbamazepine	Focal seizures	hsa00620;hsa00730	Pyruvate metabolism - Homo sapiens (human);Thiamine metabolism - Homo sapiens (human)	Exonic	140	Small (50-199)	Yes	No	Yes	2	2	2	0	0	No	No	No	Yes	Yes	No	0.003982	0.0029985	2	22	2	2	2	2	0	No	No	No	No	Yes	Yes	No	Yes	small available cohort count (50-199); contains broad infection/cancer/disease-module support; metabolism-only pathway support; no non-broad supporting pathway
0.868953	Aphasia following unspecified cerebrovascular disease	Capmatinib	MET exon 14 NSCLC	hsa01212	Fatty acid metabolism - Homo sapiens (human)	Exonic	44	Very small (<50)	Yes	Yes	No	1	1	1	0	0	Yes	No	No	Yes	Yes	No	0.00481	0.00481	2	29	2	1	1	1	0	No	Yes	No	No	Yes	Yes	No	Yes	very small available cohort count (<50); single pathway support; contains broad infection/cancer/disease-module support; metabolism-only pathway support; no non-broad supporting pathway
0.868864	Tic disorders (incl. Tourette)	Tepotinib	MET exon 14 NSCLC	hsa01250	Biosynthesis of nucleotide sugars - Homo sapiens (human)	Exonic	2012	Large (>=1000)	No	No	No	1	1	1	0	0	Yes	No	No	Yes	Yes	No	0.01622	0.01622	1	26	2	1	1	1	0	No	Yes	No	No	Yes	Yes	No	Yes	single pathway support; contains broad infection/cancer/disease-module support; metabolism-only pathway support; no non-broad supporting pathway
0.86872	Anxiety disorders	Neratinib	HER2+ breast cancer	hsa04912;hsa04917	GnRH signaling pathway - Homo sapiens (human);Prolactin signaling pathway - Homo sapiens (human)	Exonic	10645	Large (>=1000)	No	No	No	2	2	2	0	0	No	No	No	No	No	No	0.02093	0.01749	11	10	2	3	3	3	3	No	No	No	No	No	No	Yes	No	Passes conservative downstream criteria
0.868523	Other cerebral infarction	Valproate / Divalproex	Epilepsy	hsa04981	Folate transport and metabolism - Homo sapiens (human)	Exonic	33	Very small (<50)	Yes	Yes	No	1	1	1	0	0	Yes	No	No	Yes	Yes	No	0.00452	0.00452	1	19	2	1	1	1	0	No	Yes	No	No	Yes	Yes	No	Yes	very small available cohort count (<50); single pathway support; contains broad infection/cancer/disease-module support; metabolism-only pathway support; no non-broad supporting pathway
0.868519	Postpartum depression	Eslicarbazepine	Focal seizures	hsa00900;hsa00910;hsa00920	Terpenoid backbone biosynthesis - Homo sapiens (human);Nitrogen metabolism - Homo sapiens (human);Sulfur metabolism - Homo sapiens (human)	Exonic	54	Small (50-199)	Yes	No	No	3	3	3	0	0	No	No	No	Yes	Yes	No	0.002335	0.00192633	9	17	3	3	3	3	0	No	No	No	No	Yes	Yes	No	Yes	small available cohort count (50-199); contains broad infection/cancer/disease-module support; metabolism-only pathway support; no non-broad supporting pathway
0.868516	Cerebral vascular malformations	Lacosamide	Focal seizures	hsa01040;hsa01230	Biosynthesis of unsaturated fatty acids - Homo sapiens (human);Biosynthesis of amino acids - Homo sapiens (human)	Exonic	170	Small (50-199)	Yes	No	No	2	2	2	0	0	No	No	No	Yes	Yes	No	0.00324	0.0027695	6	12	3	2	2	2	0	No	No	No	No	Yes	Yes	No	Yes	small available cohort count (50-199); contains broad infection/cancer/disease-module support; metabolism-only pathway support; no non-broad supporting pathway
0.868481	Unspecified sequelae of cerebral infarction	Rucaparib	Ovarian cancer; CNS contexts	hsa00051;hsa00052;hsa00100	Fructose and mannose metabolism - Homo sapiens (human);Galactose metabolism - Homo sapiens (human);Steroid biosynthesis - Homo sapiens (human)	Exonic	80	Small (50-199)	Yes	No	No	3	3	3	0	0	No	No	No	Yes	Yes	No	0.008536	0.00497933	2	20.6667	4	6	6	6	0	No	No	No	No	Yes	Yes	No	Yes	small available cohort count (50-199); contains broad infection/cancer/disease-module support; metabolism-only pathway support; no non-broad supporting pathway
0.868477	Moyamoya disease	Sodium oligomannate (GV-971)	Alzheimer’s disease (China-approved; global development history)	hsa04620	Toll-like receptor signaling pathway - Homo sapiens (human)	Exonic	60	Small (50-199)	Yes	No	No	1	1	1	0	0	Yes	No	No	No	No	No	0.005035	0.005035	3	6	2	1	1	1	1	No	Yes	No	No	No	No	No	Yes	small available cohort count (50-199); single pathway support
0.868462	Reduction deformities of brain	Fosphenytoin	Status epilepticus	hsa00592;hsa00600	alpha-Linolenic acid metabolism - Homo sapiens (human);Sphingolipid metabolism - Homo sapiens (human)	Exonic	398	Moderate (200-999)	No	No	No	2	2	2	0	0	No	No	No	Yes	Yes	No	0.004563	0.0035265	7	20	4	4	4	4	0	No	No	No	No	Yes	Yes	No	Yes	contains broad infection/cancer/disease-module support; metabolism-only pathway support; no non-broad supporting pathway
0.868455	Reduction deformities of brain	Bevacizumab	Radiation necrosis; recurrent glioma (off-label); NF2 VS trials	hsa03272;hsa04370	Virion - Hepatitis viruses - Homo sapiens (human);VEGF signaling pathway - Homo sapiens (human)	Exonic	398	Moderate (200-999)	No	No	No	2	1	1	0	1	No	No	No	Yes	No	No	0.003745	0.003347	9	17.5	2	3	2	1	1	No	No	No	No	Yes	No	Yes	No	contains broad infection/cancer/disease-module support
0.868374	Congenital cerebral cysts	Everolimus	TSC SEGA; TSC seizures	hsa04720;hsa05033	Long-term potentiation - Homo sapiens (human);Nicotine addiction - Homo sapiens (human)	Exonic	38	Very small (<50)	Yes	Yes	No	2	2	2	0	0	No	No	No	No	No	No	0.001613	0.001353	13	13.5	3	3	3	3	3	No	No	No	No	No	No	No	Yes	very small available cohort count (<50)
0.868293	Unspecified sequelae of unspecified cerebrovascular disease	Lorazepam (IV)	Status epilepticus	hsa00100;hsa00120	Steroid biosynthesis - Homo sapiens (human);Primary bile acid biosynthesis - Homo sapiens (human)	Exonic	57	Small (50-199)	Yes	No	No	2	2	2	0	0	No	No	No	Yes	Yes	No	0.003187	0.002374	5	14	3	4	4	4	0	No	No	No	No	Yes	Yes	No	Yes	small available cohort count (50-199); contains broad infection/cancer/disease-module support; metabolism-only pathway support; no non-broad supporting pathway
0.868225	Benign neoplasm of pituitary/craniopharyngeal region	Gefitinib	EGFR-mutant NSCLC (CNS activity reported)	hsa00430;hsa00450	Taurine and hypotaurine metabolism - Homo sapiens (human);Selenocompound metabolism - Homo sapiens (human)	Exonic	140	Small (50-199)	Yes	No	Yes	2	2	2	0	0	No	No	No	Yes	Yes	No	0.003938	0.003338	3	20.5	3	3	3	3	0	No	No	No	No	Yes	Yes	No	Yes	small available cohort count (50-199); contains broad infection/cancer/disease-module support; metabolism-only pathway support; no non-broad supporting pathway
0.868216	Stress-related and adjustment disorders	Pralsetinib	RET-altered NSCLC	hsa03050	Proteasome - Homo sapiens (human)	Exonic	3000	Large (>=1000)	No	No	No	1	1	1	0	0	Yes	No	No	No	No	No	0.03342	0.03342	2	9	2	1	1	1	1	No	Yes	No	No	No	No	No	Yes	single pathway support
0.868207	Other speech and language deficits following unspecified cerebrovascular disease	Vorasidenib (Voranigo)	Grade 2 IDH-mutant glioma	hsa03410;hsa04512	Base excision repair - Homo sapiens (human);ECM-receptor interaction - Homo sapiens (human)	Exonic	42	Very small (<50)	Yes	Yes	No	2	2	2	0	0	No	No	No	No	No	No	0.002236	0.0018895	14	10.5	2	2	2	2	2	No	No	No	No	No	No	No	Yes	very small available cohort count (<50)
0.868182	Tuberous sclerosis complex	Vorasidenib	Systemic cancer with intracranial disease (brain metastases/leptomeningeal) contexts; CNS activity varies	hsa00450;hsa03020	Selenocompound metabolism - Homo sapiens (human);RNA polymerase - Homo sapiens (human)	Exonic	80	Small (50-199)	Yes	No	No	2	2	2	0	0	No	No	No	Yes	No	No	0.003192	0.002973	7	15	3	2	2	2	1	No	No	No	No	Yes	No	No	Yes	small available cohort count (50-199); contains broad infection/cancer/disease-module support; small cohort stricter criteria not met
0.868169	Hemiplegia and hemiparesis following unspecified cerebrovascular disease affecting left non-dominant side	Alteplase (tPA)	Acute ischemic stroke	hsa00340	Histidine metabolism - Homo sapiens (human)	Exonic	58	Small (50-199)	Yes	No	No	1	1	1	0	0	Yes	No	No	Yes	Yes	No	0.005491	0.005491	4	28	3	2	2	2	1	No	No	No	No	Yes	No	No	Yes	small available cohort count (50-199); contains broad infection/cancer/disease-module support; small cohort stricter criteria not met
0.868169	Hemiplegia and hemiparesis following unspecified cerebrovascular disease affecting left non-dominant side	Mitoxantrone	Worsening RRMS/SPMS (rare use)	hsa00340	Histidine metabolism - Homo sapiens (human)	Exonic	58	Small (50-199)	Yes	No	No	1	1	1	0	0	Yes	No	No	Yes	Yes	No	0.005491	0.005491	4	28	3	2	2	2	1	No	No	No	No	Yes	No	No	Yes	small available cohort count (50-199); contains broad infection/cancer/disease-module support; small cohort stricter criteria not met
0.868158	Impulse disorder	Cladribine (Mavenclad)	Relapsing MS	hsa00053	Ascorbate and aldarate metabolism - Homo sapiens (human)	Exonic	123	Small (50-199)	Yes	No	No	1	1	1	0	0	Yes	No	No	Yes	Yes	No	0.01313	0.01313	1	28	4	3	3	3	0	No	No	No	No	Yes	Yes	No	Yes	small available cohort count (50-199); contains broad infection/cancer/disease-module support; metabolism-only pathway support; no non-broad supporting pathway
0.868149	Personality/behavior disorders due to brain disease	Ceritinib	ALK+ NSCLC	hsa00730	Thiamine metabolism - Homo sapiens (human)	Exonic	498	Moderate (200-999)	No	No	No	1	1	1	0	0	Yes	No	No	Yes	Yes	No	0.01941	0.01941	1	28	3	4	4	4	0	No	No	No	No	Yes	Yes	No	Yes	contains broad infection/cancer/disease-module support; metabolism-only pathway support; no non-broad supporting pathway
0.868116	Personality disorders	Mobocertinib	EGFR exon 20 NSCLC (some CNS use)	hsa00533;hsa00534	Glycosaminoglycan biosynthesis - keratan sulfate - Homo sapiens (human);Glycosaminoglycan biosynthesis - heparan sulfate / heparin - Homo sapiens (human)	Exonic	161	Small (50-199)	Yes	No	No	2	2	2	0	0	No	No	No	Yes	Yes	No	0.003864	0.0030815	8	12	2	2	2	2	0	No	No	No	No	Yes	Yes	No	Yes	small available cohort count (50-199); contains broad infection/cancer/disease-module support; metabolism-only pathway support; no non-broad supporting pathway
0.868068	Other neurodegenerative diseases	Lorazepam (IV)	Status epilepticus	hsa00100;hsa00120	Steroid biosynthesis - Homo sapiens (human);Primary bile acid biosynthesis - Homo sapiens (human)	Exonic	92	Small (50-199)	Yes	No	No	2	2	2	0	0	No	No	No	Yes	Yes	No	0.004226	0.0036545	5	14	3	2	2	2	0	No	No	No	No	Yes	Yes	No	Yes	small available cohort count (50-199); contains broad infection/cancer/disease-module support; metabolism-only pathway support; no non-broad supporting pathway
0.867982	Schizophrenia	Lamotrigine	Epilepsy	hsa00982;hsa00983	Drug metabolism - cytochrome P450 - Homo sapiens (human);Drug metabolism - other enzymes - Homo sapiens (human)	Exonic	44	Very small (<50)	Yes	Yes	No	2	2	2	0	0	No	No	No	Yes	Yes	No	0.003793	0.003506	5	21.5	3	2	2	2	0	No	No	No	No	Yes	Yes	No	Yes	very small available cohort count (<50); contains broad infection/cancer/disease-module support; metabolism-only pathway support; no non-broad supporting pathway
0.86789	Dissociative/conversion disorders	Acetazolamide	Epilepsy (adjunct)	hsa04917;hsa04920	Prolactin signaling pathway - Homo sapiens (human);Adipocytokine signaling pathway - Homo sapiens (human)	Exonic	1220	Large (>=1000)	No	No	No	2	2	2	0	0	No	No	No	No	No	No	0.006789	0.0067155	10	7	3	2	2	2	2	No	No	No	No	No	No	Yes	No	Passes conservative downstream criteria
0.867885	Delirium	Lorazepam (IV)	Status epilepticus	hsa00120	Primary bile acid biosynthesis - Homo sapiens (human)	Exonic	111	Small (50-199)	Yes	No	No	1	1	1	0	0	Yes	No	No	Yes	Yes	No	0.005961	0.005961	1	13	3	3	3	3	0	No	No	No	No	Yes	Yes	No	Yes	small available cohort count (50-199); contains broad infection/cancer/disease-module support; metabolism-only pathway support; no non-broad supporting pathway
0.867846	Nontraumatic intracerebral hemorrhage	Capmatinib	MET exon 14 NSCLC	hsa01200;hsa01212	Carbon metabolism - Homo sapiens (human);Fatty acid metabolism - Homo sapiens (human)	Exonic	274	Moderate (200-999)	No	No	No	2	2	2	0	0	No	No	No	Yes	Yes	No	0.005444	0.004506	7	18	3	3	3	3	0	No	No	No	No	Yes	Yes	No	Yes	contains broad infection/cancer/disease-module support; metabolism-only pathway support; no non-broad supporting pathway
0.86775	Other impulse disorders	Imatinib	Systemic cancer with intracranial disease (brain metastases/leptomeningeal) contexts; CNS activity varies	hsa00920;hsa00982;hsa01040	Sulfur metabolism - Homo sapiens (human);Drug metabolism - cytochrome P450 - Homo sapiens (human);Biosynthesis of unsaturated fatty acids - Homo sapiens (human)	Exonic	199	Small (50-199)	Yes	No	No	3	3	3	0	0	No	No	No	Yes	Yes	No	0.01148	0.00656733	2	20.3333	2	4	4	4	0	No	No	No	No	Yes	Yes	No	Yes	small available cohort count (50-199); contains broad infection/cancer/disease-module support; metabolism-only pathway support; no non-broad supporting pathway
0.867729	Migraine	Ethosuximide	Absence seizures	hsa04215;hsa04330	Apoptosis - multiple species - Homo sapiens (human);Notch signaling pathway - Homo sapiens (human)	Exonic	10457	Large (>=1000)	No	No	No	2	2	2	0	0	No	No	No	No	No	No	0.03268	0.02408	9	7	3	2	2	2	2	No	No	No	No	No	No	Yes	No	Passes conservative downstream criteria
0.867581	Benign neoplasm of CNS	Cladribine (Mavenclad)	Relapsing MS	hsa00051;hsa00053	Fructose and mannose metabolism - Homo sapiens (human);Ascorbate and aldarate metabolism - Homo sapiens (human)	Exonic	335	Moderate (200-999)	No	No	Yes	2	2	2	0	0	No	No	No	Yes	Yes	No	0.004989	0.004651	8	25.5	4	3	3	3	0	No	No	No	No	Yes	Yes	No	Yes	contains broad infection/cancer/disease-module support; metabolism-only pathway support; no non-broad supporting pathway
0.867554	Unspecified organic mental disorder	Natalizumab (Tysabri)	Relapsing MS	hsa00100;hsa00120;hsa00220	Steroid biosynthesis - Homo sapiens (human);Primary bile acid biosynthesis - Homo sapiens (human);Arginine biosynthesis - Homo sapiens (human)	Exonic	112	Small (50-199)	Yes	No	No	3	3	3	0	0	No	No	No	Yes	Yes	No	0.003047	0.00236867	11	20.6667	3	4	4	4	0	No	No	No	No	Yes	Yes	No	Yes	small available cohort count (50-199); contains broad infection/cancer/disease-module support; metabolism-only pathway support; no non-broad supporting pathway
0.867514	Tuberous sclerosis complex	Tiagabine	Focal seizures	hsa00533;hsa00541	Glycosaminoglycan biosynthesis - keratan sulfate - Homo sapiens (human);Biosynthesis of various nucleotide sugars - Homo sapiens (human)	Exonic	80	Small (50-199)	Yes	No	No	2	2	2	0	0	No	No	No	Yes	Yes	No	0.002987	0.0025865	9	18.5	2	2	2	2	0	No	No	No	No	Yes	Yes	No	Yes	small available cohort count (50-199); contains broad infection/cancer/disease-module support; metabolism-only pathway support; no non-broad supporting pathway
0.867473	Anxiety disorders	Crizotinib	ALK+/ROS1+ NSCLC	hsa00770;hsa00785	Pantothenate and CoA biosynthesis - Homo sapiens (human);Lipoic acid metabolism - Homo sapiens (human)	Exonic	10645	Large (>=1000)	No	No	No	2	2	2	0	0	No	No	No	Yes	Yes	No	0.02436	0.02402	8	22.5	2	3	3	3	0	No	No	No	No	Yes	Yes	No	Yes	contains broad infection/cancer/disease-module support; metabolism-only pathway support; no non-broad supporting pathway
0.86737	Stress-related and adjustment disorders	Carbamazepine	Focal seizures	hsa00640;hsa00650;hsa00730	Propanoate metabolism - Homo sapiens (human);Butanoate metabolism - Homo sapiens (human);Thiamine metabolism - Homo sapiens (human)	Exonic	3000	Large (>=1000)	No	No	No	3	3	3	0	0	No	No	No	Yes	Yes	No	0.01721	0.01492	10	18.6667	4	4	4	4	0	No	No	No	No	Yes	Yes	No	Yes	contains broad infection/cancer/disease-module support; metabolism-only pathway support; no non-broad supporting pathway
0.86732	Gender identity disorder	Gefitinib	EGFR-mutant NSCLC (CNS activity reported)	hsa00430	Taurine and hypotaurine metabolism - Homo sapiens (human)	Exonic	179	Small (50-199)	Yes	No	No	1	1	1	0	0	Yes	No	No	Yes	Yes	Yes	0.005635	0.005635	1	25	3	1	1	1	0	No	Yes	No	No	Yes	Yes	No	Yes	small available cohort count (50-199); single pathway support; contains broad infection/cancer/disease-module support; metabolism-only pathway support; clinically sensitive diagnostic label; avoid therapeutic implication; no non-broad supporting pathway
0.867319	Tuberous sclerosis complex	Neratinib	HER2+ breast cancer	hsa04912	GnRH signaling pathway - Homo sapiens (human)	Exonic	80	Small (50-199)	Yes	No	No	1	1	1	0	0	Yes	No	No	No	No	No	0.003738	0.003738	4	13	3	3	3	3	3	No	No	No	No	No	No	Yes	No	small available cohort count (50-199)
0.867318	Eating disorders	Midazolam (Nayzilam/IV)	Seizure clusters/status	hsa00052;hsa00053	Galactose metabolism - Homo sapiens (human);Ascorbate and aldarate metabolism - Homo sapiens (human)	Exonic	1838	Large (>=1000)	No	No	No	2	2	2	0	0	No	No	No	Yes	Yes	No	0.01214	0.009463	6	26	4	3	3	3	0	No	No	No	No	Yes	Yes	No	Yes	contains broad infection/cancer/disease-module support; metabolism-only pathway support; no non-broad supporting pathway
0.867256	Neurofibromatosis	Fosphenytoin	Status epilepticus	hsa00591	Linoleic acid metabolism - Homo sapiens (human)	Exonic	1306	Large (>=1000)	No	No	Yes	1	1	1	0	0	Yes	No	No	Yes	Yes	No	0.01516	0.01516	2	21	2	1	1	1	0	No	Yes	No	No	Yes	Yes	No	Yes	single pathway support; contains broad infection/cancer/disease-module support; metabolism-only pathway support; no non-broad supporting pathway
0.867242	Mental disorder	Cladribine (Mavenclad)	Relapsing MS	hsa00052;hsa00053	Galactose metabolism - Homo sapiens (human);Ascorbate and aldarate metabolism - Homo sapiens (human)	Exonic	816	Moderate (200-999)	No	No	No	2	2	2	0	0	No	No	No	Yes	Yes	No	0.01335	0.010628	6	26	3	3	3	3	0	No	No	No	No	Yes	Yes	No	Yes	contains broad infection/cancer/disease-module support; metabolism-only pathway support; no non-broad supporting pathway
0.867237	Ataxia following unspecified cerebrovascular disease	Bevacizumab	Radiation necrosis; recurrent glioma (off-label); NF2 VS trials	hsa04370;hsa05214	VEGF signaling pathway - Homo sapiens (human);Glioma - Homo sapiens (human)	Exonic	47	Very small (<50)	Yes	Yes	No	2	2	1	1	0	No	No	No	Yes	No	No	0.002185	0.002013	9	9.5	2	2	2	1	1	No	No	No	No	Yes	No	No	Yes	very small available cohort count (<50); contains broad infection/cancer/disease-module support
0.867202	Specific learning disorders	Vigabatrin	Infantile spasms; TSC seizures	hsa00520	Amino sugar and nucleotide sugar metabolism - Homo sapiens (human)	Exonic	6150	Large (>=1000)	No	No	No	1	1	1	0	0	Yes	No	No	Yes	Yes	No	0.05054	0.05054	1	16	3	2	2	2	0	No	No	No	No	Yes	Yes	No	Yes	contains broad infection/cancer/disease-module support; metabolism-only pathway support; no non-broad supporting pathway
0.867141	Nontraumatic intracranial hemorrhage	Ponesimod (Ponvory)	Relapsing MS	hsa05171;hsa05320	Coronavirus disease - COVID-19 - Homo sapiens (human);Autoimmune thyroid disease - Homo sapiens (human)	Exonic	116	Small (50-199)	Yes	No	No	2	1	1	0	1	No	No	No	Yes	No	No	0.002918	0.0024545	12	11.5	2	2	1	1	1	No	No	No	No	Yes	No	No	Yes	small available cohort count (50-199); contains broad infection/cancer/disease-module support; small cohort stricter criteria not met
0.867108	Tuberous sclerosis complex	Selank	Anxiety disorders / stress-related cognitive effects (regional use, e.g., Russia)	hsa04064;hsa04726	NF-kappa B signaling pathway - Homo sapiens (human);Serotonergic synapse - Homo sapiens (human)	Exonic	80	Small (50-199)	Yes	No	No	2	2	2	0	0	No	No	No	No	No	No	0.002862	0.002457	11	4.5	3	3	3	3	3	No	No	No	No	No	No	Yes	No	small available cohort count (50-199)
0.866954	Malignant neoplasm of other parts of CNS	Mobocertinib	EGFR exon 20 NSCLC (some CNS use)	hsa00533;hsa04012	Glycosaminoglycan biosynthesis - keratan sulfate - Homo sapiens (human);ErbB signaling pathway - Homo sapiens (human)	Exonic	373	Moderate (200-999)	No	No	Yes	2	2	2	0	0	No	No	No	Yes	No	No	0.004072	0.003309	12	13	2	2	2	2	1	No	No	No	No	Yes	No	Yes	No	contains broad infection/cancer/disease-module support
0.866954	Malignant neoplasm of other parts of CNS	Afatinib	EGFR-mutant NSCLC	hsa00500;hsa04012	Starch and sucrose metabolism - Homo sapiens (human);ErbB signaling pathway - Homo sapiens (human)	Exonic	373	Moderate (200-999)	No	No	Yes	2	2	2	0	0	No	No	No	Yes	No	No	0.004072	0.0035295	12	13	2	2	2	2	1	No	No	No	No	Yes	No	Yes	No	contains broad infection/cancer/disease-module support
0.866885	Eating disorders	Donanemab	Alzheimer’s disease (early)	hsa00240;hsa00270	Pyrimidine metabolism - Homo sapiens (human);Cysteine and methionine metabolism - Homo sapiens (human)	Exonic	1838	Large (>=1000)	No	No	No	2	2	2	0	0	No	No	No	Yes	Yes	No	0.01141	0.0097435	8	18	2	2	2	2	0	No	No	No	No	Yes	Yes	No	Yes	contains broad infection/cancer/disease-module support; metabolism-only pathway support; no non-broad supporting pathway
0.866885	Eating disorders	Alemtuzumab (Lemtrada)	Relapsing MS (selected)	hsa00240;hsa00270	Pyrimidine metabolism - Homo sapiens (human);Cysteine and methionine metabolism - Homo sapiens (human)	Exonic	1838	Large (>=1000)	No	No	No	2	2	2	0	0	No	No	No	Yes	Yes	No	0.01141	0.0097435	8	18	2	2	2	2	0	No	No	No	No	Yes	Yes	No	Yes	contains broad infection/cancer/disease-module support; metabolism-only pathway support; no non-broad supporting pathway
0.866718	Cerebrovascular disease	Brivaracetam	Focal seizures	hsa04720;hsa04723	Long-term potentiation - Homo sapiens (human);Retrograde endocannabinoid signaling - Homo sapiens (human)	Exonic	32	Very small (<50)	Yes	Yes	No	2	2	2	0	0	No	No	No	No	No	No	0.001893	0.0015465	10	9.5	3	2	2	2	2	No	No	No	No	No	No	No	Yes	very small available cohort count (<50)
0.866661	Cerebral aneurysm	Phenytoin	Epilepsy	hsa00565;hsa00590	Ether lipid metabolism - Homo sapiens (human);Arachidonic acid metabolism - Homo sapiens (human)	Exonic	37	Very small (<50)	Yes	Yes	No	2	2	2	0	0	No	No	No	Yes	Yes	No	0.002278	0.001918	10	7.5	4	2	2	2	0	No	No	No	No	Yes	Yes	No	Yes	very small available cohort count (<50); contains broad infection/cancer/disease-module support; metabolism-only pathway support; no non-broad supporting pathway
0.866631	Hemiplegia and hemiparesis following unspecified cerebrovascular disease affecting unspecified side	Vorasidenib (Voranigo)	Grade 2 IDH-mutant glioma	hsa00020;hsa04512	Citrate cycle (TCA cycle) - Homo sapiens (human);ECM-receptor interaction - Homo sapiens (human)	Exonic	202	Moderate (200-999)	No	No	No	2	2	2	0	0	No	No	No	No	No	No	0.003967	0.003231	11	13	4	4	4	3	3	No	No	No	No	Yes	No	Yes	No	contains broad infection/cancer/disease-module support
0.866561	Cerebral aneurysm	Capmatinib	MET exon 14 NSCLC	hsa01200	Carbon metabolism - Homo sapiens (human)	Exonic	37	Very small (<50)	Yes	Yes	No	1	1	1	0	0	Yes	No	No	Yes	Yes	No	0.003888	0.003888	3	7	3	4	4	4	0	No	No	No	No	Yes	Yes	No	Yes	very small available cohort count (<50); contains broad infection/cancer/disease-module support; metabolism-only pathway support; no non-broad supporting pathway
0.866517	Other cerebral infarction	Mobocertinib	EGFR exon 20 NSCLC (some CNS use)	hsa00541;hsa00561	Biosynthesis of various nucleotide sugars - Homo sapiens (human);Glycerolipid metabolism - Homo sapiens (human)	Exonic	33	Very small (<50)	Yes	Yes	No	2	2	2	0	0	No	No	No	Yes	Yes	No	0.002196	0.001889	7	11.5	3	2	2	2	0	No	No	No	No	Yes	Yes	No	Yes	very small available cohort count (<50); contains broad infection/cancer/disease-module support; metabolism-only pathway support; no non-broad supporting pathway
0.866458	Congenital hydrocephalus	Eslicarbazepine	Focal seizures	hsa00830;hsa00900;hsa00920	Retinol metabolism - Homo sapiens (human);Terpenoid backbone biosynthesis - Homo sapiens (human);Sulfur metabolism - Homo sapiens (human)	Exonic	1050	Large (>=1000)	No	No	No	3	3	3	0	0	No	No	No	Yes	Yes	No	0.007103	0.00580867	10	12.3333	3	3	3	3	0	No	No	No	No	Yes	Yes	No	Yes	contains broad infection/cancer/disease-module support; metabolism-only pathway support; no non-broad supporting pathway
0.866439	Conduct disorder	Oxcarbazepine	Focal seizures	hsa00760;hsa00785	Nicotinate and nicotinamide metabolism - Homo sapiens (human);Lipoic acid metabolism - Homo sapiens (human)	Exonic	6437	Large (>=1000)	No	No	No	2	2	2	0	0	No	No	No	Yes	Yes	No	0.03214	0.02458	6	17	2	2	2	2	0	No	No	No	No	Yes	Yes	No	Yes	contains broad infection/cancer/disease-module support; metabolism-only pathway support; no non-broad supporting pathway
0.866339	Spina bifida	Dacomitinib	EGFR-mutant NSCLC	hsa00520	Amino sugar and nucleotide sugar metabolism - Homo sapiens (human)	Exonic	1020	Large (>=1000)	No	No	No	1	1	1	0	0	Yes	No	No	Yes	Yes	No	0.00781	0.00781	4	16	3	2	2	2	0	No	No	No	No	Yes	Yes	No	Yes	contains broad infection/cancer/disease-module support; metabolism-only pathway support; no non-broad supporting pathway
0.86616	Malignant neoplasm of other parts of CNS	Carbamazepine	Focal seizures	hsa00730	Thiamine metabolism - Homo sapiens (human)	Exonic	373	Moderate (200-999)	No	No	Yes	1	1	1	0	0	Yes	No	No	Yes	Yes	No	0.0125	0.0125	1	28	2	2	2	2	0	No	No	No	No	Yes	Yes	No	Yes	contains broad infection/cancer/disease-module support; metabolism-only pathway support; no non-broad supporting pathway
0.86615	Transsexualism	Zonisamide	Focal seizures	hsa04980	Cobalamin transport and metabolism - Homo sapiens (human)	Exonic	186	Small (50-199)	Yes	No	No	1	1	1	0	0	Yes	No	No	Yes	Yes	No	0.00253	0.00253	2	18	3	2	2	2	1	No	No	No	No	Yes	No	No	Yes	small available cohort count (50-199); contains broad infection/cancer/disease-module support; small cohort stricter criteria not met
0.866131	Tic disorders (incl. Tourette)	Eslicarbazepine	Focal seizures	hsa00910;hsa00920	Nitrogen metabolism - Homo sapiens (human);Sulfur metabolism - Homo sapiens (human)	Exonic	2012	Large (>=1000)	No	No	No	2	2	2	0	0	No	No	No	Yes	Yes	No	0.01267	0.010632	4	16.5	3	4	4	4	0	No	No	No	No	Yes	Yes	No	Yes	contains broad infection/cancer/disease-module support; metabolism-only pathway support; no non-broad supporting pathway
0.865947	Unspecified mood disorder	Tiagabine	Focal seizures	hsa00532;hsa00541	Glycosaminoglycan biosynthesis - chondroitin sulfate / dermatan sulfate - Homo sapiens (human);Biosynthesis of various nucleotide sugars - Homo sapiens (human)	Exonic	1015	Large (>=1000)	No	No	No	2	2	2	0	0	No	No	No	Yes	Yes	No	0.01353	0.0111695	6	9.5	2	2	2	2	0	No	No	No	No	Yes	Yes	No	Yes	contains broad infection/cancer/disease-module support; metabolism-only pathway support; no non-broad supporting pathway
0.865912	Postpartum depression	Brigatinib	ALK+ NSCLC	hsa00620	Pyruvate metabolism - Homo sapiens (human)	Exonic	54	Small (50-199)	Yes	No	No	1	1	1	0	0	Yes	No	No	Yes	Yes	No	0.004512	0.004512	1	16	3	6	6	6	0	No	No	No	No	Yes	Yes	No	Yes	small available cohort count (50-199); contains broad infection/cancer/disease-module support; metabolism-only pathway support; no non-broad supporting pathway
0.865896	Sleep disorders	Oxcarbazepine	Focal seizures	hsa00760;hsa00785	Nicotinate and nicotinamide metabolism - Homo sapiens (human);Lipoic acid metabolism - Homo sapiens (human)	Exonic	1112	Large (>=1000)	No	No	No	2	2	2	0	0	No	No	No	Yes	Yes	No	0.01447	0.0114875	10	17	3	2	2	2	0	No	No	No	No	Yes	Yes	No	Yes	contains broad infection/cancer/disease-module support; metabolism-only pathway support; no non-broad supporting pathway
0.865868	Schizophrenia	Bevacizumab	Radiation necrosis; recurrent glioma (off-label); NF2 VS trials	hsa03265;hsa04370	Virion - Ebolavirus, Lyssavirus and Morbillivirus - Homo sapiens (human);VEGF signaling pathway - Homo sapiens (human)	Exonic	44	Very small (<50)	Yes	Yes	No	2	1	1	0	1	No	No	No	Yes	No	No	0.002694	0.0022965	13	21	1	2	1	1	1	Yes	No	No	No	Yes	No	No	Yes	very small available cohort count (<50); single variant-class support; contains broad infection/cancer/disease-module support
0.865767	Other cerebrovascular vasospasm and vasoconstriction	Lacosamide	Focal seizures	hsa01210;hsa01212	2-Oxocarboxylic acid metabolism - Homo sapiens (human);Fatty acid metabolism - Homo sapiens (human)	Exonic	59	Small (50-199)	Yes	No	No	2	2	2	0	0	No	No	No	Yes	Yes	No	0.004473	0.0040935	7	22	3	3	3	3	0	No	No	No	No	Yes	Yes	No	Yes	small available cohort count (50-199); contains broad infection/cancer/disease-module support; metabolism-only pathway support; no non-broad supporting pathway
0.865758	Nontraumatic intracranial hemorrhage	Lamotrigine	Epilepsy	hsa00970;hsa00982	Aminoacyl-tRNA biosynthesis - Homo sapiens (human);Drug metabolism - cytochrome P450 - Homo sapiens (human)	Exonic	116	Small (50-199)	Yes	No	No	2	2	2	0	0	No	No	No	Yes	Yes	No	0.004766	0.0035015	5	25.5	3	2	2	2	0	No	No	No	No	Yes	Yes	No	Yes	small available cohort count (50-199); contains broad infection/cancer/disease-module support; metabolism-only pathway support; no non-broad supporting pathway
0.865728	Unspecified organic mental disorder	Carbamazepine	Focal seizures	hsa00620;hsa00650	Pyruvate metabolism - Homo sapiens (human);Butanoate metabolism - Homo sapiens (human)	Exonic	112	Small (50-199)	Yes	No	No	2	2	2	0	0	No	No	No	Yes	Yes	No	0.004501	0.003311	4	12	4	3	3	3	0	No	No	No	No	Yes	Yes	No	Yes	small available cohort count (50-199); contains broad infection/cancer/disease-module support; metabolism-only pathway support; no non-broad supporting pathway
0.865709	Congenital hydrocephalus	Perampanel	Focal seizures	hsa04625;hsa04664	C-type lectin receptor signaling pathway - Homo sapiens (human);Fc epsilon RI signaling pathway - Homo sapiens (human)	Exonic	1050	Large (>=1000)	No	No	No	2	2	2	0	0	No	No	No	No	No	No	0.006678	0.005623	11	13	3	3	3	3	3	No	No	No	No	No	No	Yes	No	Passes conservative downstream criteria
0.865678	Obsessive-compulsive disorder	Cenobamate	Focal seizures	hsa01250	Biosynthesis of nucleotide sugars - Homo sapiens (human)	Exonic	1596	Large (>=1000)	No	No	No	1	1	1	0	0	Yes	No	No	Yes	Yes	No	0.01138	0.01138	1	26	3	1	1	1	0	No	Yes	No	No	Yes	Yes	No	Yes	single pathway support; contains broad infection/cancer/disease-module support; metabolism-only pathway support; no non-broad supporting pathway
0.865675	Other cerebral infarction	Repotrectinib	ROS1+ NSCLC (CNS activity)	hsa00900;hsa00910	Terpenoid backbone biosynthesis - Homo sapiens (human);Nitrogen metabolism - Homo sapiens (human)	Exonic	33	Very small (<50)	Yes	Yes	No	2	2	2	0	0	No	No	No	Yes	Yes	No	0.002487	0.0018915	6	20	3	3	3	3	1	No	No	No	No	Yes	No	No	Yes	very small available cohort count (<50); contains broad infection/cancer/disease-module support
0.865632	Anxiety disorders	Carbamazepine	Focal seizures	hsa00640;hsa00730	Propanoate metabolism - Homo sapiens (human);Thiamine metabolism - Homo sapiens (human)	Exonic	10645	Large (>=1000)	No	No	No	2	2	2	0	0	No	No	No	Yes	Yes	No	0.02706	0.02703	4	24	4	5	5	5	0	No	No	No	No	Yes	Yes	No	Yes	contains broad infection/cancer/disease-module support; metabolism-only pathway support; no non-broad supporting pathway
0.865544	Attention-deficit/hyperactivity disorder	Capmatinib	MET exon 14 NSCLC	hsa01212	Fatty acid metabolism - Homo sapiens (human)	Exonic	15448	Large (>=1000)	No	No	No	1	1	1	0	0	Yes	No	No	Yes	Yes	No	0.04036	0.04036	3	29	3	3	3	3	0	No	No	No	No	Yes	Yes	No	Yes	contains broad infection/cancer/disease-module support; metabolism-only pathway support; no non-broad supporting pathway
0.865526	Major depressive disorder	Alemtuzumab (Lemtrada)	Relapsing MS (selected)	hsa00240;hsa00260	Pyrimidine metabolism - Homo sapiens (human);Glycine, serine and threonine metabolism - Homo sapiens (human)	Exonic	11004	Large (>=1000)	No	No	No	2	2	2	0	0	No	No	No	Yes	Yes	No	0.02764	0.02338	9	15	2	3	3	3	0	No	No	No	No	Yes	Yes	No	Yes	contains broad infection/cancer/disease-module support; metabolism-only pathway support; no non-broad supporting pathway
0.865526	Major depressive disorder	Donanemab	Alzheimer’s disease (early)	hsa00240;hsa00260	Pyrimidine metabolism - Homo sapiens (human);Glycine, serine and threonine metabolism - Homo sapiens (human)	Exonic	11004	Large (>=1000)	No	No	No	2	2	2	0	0	No	No	No	Yes	Yes	No	0.02764	0.02338	9	15	2	3	3	3	0	No	No	No	No	Yes	Yes	No	Yes	contains broad infection/cancer/disease-module support; metabolism-only pathway support; no non-broad supporting pathway
0.865518	Unspecified mood disorder	Clonazepam	Epilepsy (adjunct)	hsa00340	Histidine metabolism - Homo sapiens (human)	Exonic	1015	Large (>=1000)	No	No	No	1	1	1	0	0	Yes	No	No	Yes	Yes	No	0.02053	0.02053	2	28	3	2	2	2	0	No	No	No	No	Yes	Yes	No	Yes	contains broad infection/cancer/disease-module support; metabolism-only pathway support; no non-broad supporting pathway
0.86544	Benign neoplasm of CNS	Vorasidenib (Voranigo)	Grade 2 IDH-mutant glioma	hsa00020	Citrate cycle (TCA cycle) - Homo sapiens (human)	Exonic	335	Moderate (200-999)	No	No	Yes	1	1	1	0	0	Yes	No	No	No	No	No	0.007885	0.007885	1	19	3	3	3	2	2	No	No	No	No	Yes	No	Yes	No	contains broad infection/cancer/disease-module support
0.865427	Tic disorders (incl. Tourette)	Diroximel fumarate (Vumerity)	Relapsing MS	hsa05340;hsa05416	Primary immunodeficiency - Homo sapiens (human);Viral myocarditis - Homo sapiens (human)	Exonic	2012	Large (>=1000)	No	No	No	2	1	1	0	1	No	No	No	Yes	No	No	0.009541	0.0082075	10	8	2	2	1	1	1	No	No	No	No	Yes	No	Yes	No	contains broad infection/cancer/disease-module support
0.86537	Dysphagia following unspecified cerebrovascular disease	Vorasidenib (Voranigo)	IDH-mutant grade 2 glioma	hsa03020;hsa05214	RNA polymerase - Homo sapiens (human);Glioma - Homo sapiens (human)	Exonic	31	Very small (<50)	Yes	Yes	No	2	2	1	1	0	No	No	No	Yes	No	No	0.002212	0.0020645	11	10	2	3	3	2	2	No	No	No	No	Yes	No	No	Yes	very small available cohort count (<50); contains broad infection/cancer/disease-module support
0.86537	Dysphagia following unspecified cerebrovascular disease	Vorasidenib (Voranigo)	Grade 2 IDH-mutant glioma	hsa00020;hsa05214	Citrate cycle (TCA cycle) - Homo sapiens (human);Glioma - Homo sapiens (human)	Exonic	31	Very small (<50)	Yes	Yes	No	2	2	1	1	0	No	No	No	Yes	No	No	0.002212	0.0018685	11	12.5	2	3	3	2	2	No	No	No	No	Yes	No	No	Yes	very small available cohort count (<50); contains broad infection/cancer/disease-module support
0.865263	Developmental motor coordination disorder	Ceritinib	ALK+ NSCLC	hsa00640;hsa00730	Propanoate metabolism - Homo sapiens (human);Thiamine metabolism - Homo sapiens (human)	Exonic	3072	Large (>=1000)	No	No	No	2	2	2	0	0	No	No	No	Yes	Yes	No	0.0126	0.0108445	6	24	4	6	6	6	0	No	No	No	No	Yes	Yes	No	Yes	contains broad infection/cancer/disease-module support; metabolism-only pathway support; no non-broad supporting pathway
0.865225	Other cerebrovascular disease	Clobazam	Lennox-Gastaut	hsa00220;hsa00240	Arginine biosynthesis - Homo sapiens (human);Pyrimidine metabolism - Homo sapiens (human)	Exonic	260	Moderate (200-999)	No	No	No	2	2	2	0	0	No	No	No	Yes	Yes	No	0.006853	0.0066255	8	26.5	3	2	2	2	0	No	No	No	No	Yes	Yes	No	Yes	contains broad infection/cancer/disease-module support; metabolism-only pathway support; no non-broad supporting pathway
0.865213	Malignant neoplasm of other parts of CNS	Capmatinib	MET exon 14 NSCLC	hsa01212	Fatty acid metabolism - Homo sapiens (human)	Exonic	373	Moderate (200-999)	No	No	Yes	1	1	1	0	0	Yes	No	No	Yes	Yes	No	0.006214	0.006214	4	29	3	1	1	1	0	No	Yes	No	No	Yes	Yes	No	Yes	single pathway support; contains broad infection/cancer/disease-module support; metabolism-only pathway support; no non-broad supporting pathway
0.865211	Transsexualism	Repotrectinib	ROS1+ NSCLC (CNS activity)	hsa00910	Nitrogen metabolism - Homo sapiens (human)	Exonic	186	Small (50-199)	Yes	No	No	1	1	1	0	0	Yes	No	No	Yes	Yes	No	0.002674	0.002674	1	22	2	1	1	1	0	No	Yes	No	No	Yes	Yes	No	Yes	small available cohort count (50-199); single pathway support; contains broad infection/cancer/disease-module support; metabolism-only pathway support; no non-broad supporting pathway
0.865198	Bipolar disorder	Ceritinib	ALK+ NSCLC	hsa00730	Thiamine metabolism - Homo sapiens (human)	Exonic	634	Moderate (200-999)	No	No	No	1	1	1	0	0	Yes	No	No	Yes	Yes	No	0.02721	0.02721	1	28	4	6	6	6	0	No	No	No	No	Yes	Yes	No	Yes	contains broad infection/cancer/disease-module support; metabolism-only pathway support; no non-broad supporting pathway
0.865138	Spina bifida	Diroximel fumarate (Vumerity)	Relapsing MS	hsa05320	Autoimmune thyroid disease - Homo sapiens (human)	Exonic	1020	Large (>=1000)	No	No	No	1	1	1	0	0	Yes	No	No	No	No	No	0.008113	0.008113	3	21	2	1	1	1	1	No	Yes	No	No	No	No	No	Yes	single pathway support
0.865138	Spina bifida	Ponesimod (Ponvory)	Relapsing MS	hsa05320	Autoimmune thyroid disease - Homo sapiens (human)	Exonic	1020	Large (>=1000)	No	No	No	1	1	1	0	0	Yes	No	No	No	No	No	0.008113	0.008113	3	21	2	1	1	1	1	No	Yes	No	No	No	No	No	Yes	single pathway support
0.865131	Impulse disorder	Lacosamide	Focal seizures	hsa01210;hsa01212	2-Oxocarboxylic acid metabolism - Homo sapiens (human);Fatty acid metabolism - Homo sapiens (human)	Exonic	123	Small (50-199)	Yes	No	No	2	2	2	0	0	No	No	No	Yes	Yes	No	0.003598	0.003485	7	22	3	3	3	3	0	No	No	No	No	Yes	Yes	No	Yes	small available cohort count (50-199); contains broad infection/cancer/disease-module support; metabolism-only pathway support; no non-broad supporting pathway
0.865114	Stress-related and adjustment disorders	Clonazepam	Epilepsy (adjunct)	hsa00270;hsa00340	Cysteine and methionine metabolism - Homo sapiens (human);Histidine metabolism - Homo sapiens (human)	Exonic	3000	Large (>=1000)	No	No	No	2	2	2	0	0	No	No	No	Yes	Yes	No	0.01998	0.018545	6	22.5	1	2	2	2	0	Yes	No	No	No	Yes	Yes	No	Yes	single variant-class support; contains broad infection/cancer/disease-module support; metabolism-only pathway support; no non-broad supporting pathway
0.865031	Other disorders of brain	Pralsetinib	RET-altered NSCLC	hsa03320;hsa04061	PPAR signaling pathway - Homo sapiens (human);Viral protein interaction with cytokine and cytokine receptor - Homo sapiens (human)	Exonic	1924	Large (>=1000)	No	No	No	2	2	2	0	0	No	No	No	Yes	No	No	0.0126	0.01249	11	9.5	1	2	2	2	1	Yes	No	No	No	Yes	No	No	Yes	single variant-class support; contains broad infection/cancer/disease-module support
0.865029	Sleep disorders	Mitoxantrone	Worsening RRMS/SPMS (rare use)	hsa00340	Histidine metabolism - Homo sapiens (human)	Exonic	1112	Large (>=1000)	No	No	No	1	1	1	0	0	Yes	No	No	Yes	Yes	No	0.01715	0.01715	3	28	3	1	1	1	0	No	Yes	No	No	Yes	Yes	No	Yes	single pathway support; contains broad infection/cancer/disease-module support; metabolism-only pathway support; no non-broad supporting pathway
0.865029	Sleep disorders	Alteplase (tPA)	Acute ischemic stroke	hsa00340	Histidine metabolism - Homo sapiens (human)	Exonic	1112	Large (>=1000)	No	No	No	1	1	1	0	0	Yes	No	No	Yes	Yes	No	0.01715	0.01715	3	28	3	1	1	1	0	No	Yes	No	No	Yes	Yes	No	Yes	single pathway support; contains broad infection/cancer/disease-module support; metabolism-only pathway support; no non-broad supporting pathway
0.864953	Aphasia following unspecified cerebrovascular disease	Lacosamide	Focal seizures	hsa01212	Fatty acid metabolism - Homo sapiens (human)	Exonic	44	Very small (<50)	Yes	Yes	No	1	1	1	0	0	Yes	No	No	Yes	Yes	No	0.00481	0.00481	2	29	2	1	1	1	0	No	Yes	No	No	Yes	Yes	No	Yes	very small available cohort count (<50); single pathway support; contains broad infection/cancer/disease-module support; metabolism-only pathway support; no non-broad supporting pathway
0.86493	Migraine	Tepotinib	MET exon 14 NSCLC	hsa01250	Biosynthesis of nucleotide sugars - Homo sapiens (human)	Exonic	10457	Large (>=1000)	No	No	No	1	1	1	0	0	Yes	No	No	Yes	Yes	No	0.04207	0.04207	3	26	4	2	2	2	1	No	No	No	No	Yes	No	Yes	No	contains broad infection/cancer/disease-module support
0.864864	Tic disorders (incl. Tourette)	Cenobamate	Focal seizures	hsa01250	Biosynthesis of nucleotide sugars - Homo sapiens (human)	Exonic	2012	Large (>=1000)	No	No	No	1	1	1	0	0	Yes	No	No	Yes	Yes	No	0.01622	0.01622	1	26	2	1	1	1	0	No	Yes	No	No	Yes	Yes	No	Yes	single pathway support; contains broad infection/cancer/disease-module support; metabolism-only pathway support; no non-broad supporting pathway
0.864858	Hemiplegia and hemiparesis following unspecified cerebrovascular disease affecting left dominant side	Lamotrigine	Epilepsy	hsa00980	Metabolism of xenobiotics by cytochrome P450 - Homo sapiens (human)	Exonic	62	Small (50-199)	Yes	No	No	1	1	1	0	0	Yes	No	No	Yes	Yes	No	0.007832	0.007832	1	29	2	1	1	1	0	No	Yes	No	No	Yes	Yes	No	Yes	small available cohort count (50-199); single pathway support; contains broad infection/cancer/disease-module support; metabolism-only pathway support; no non-broad supporting pathway
0.8648	Dissociative/conversion disorders	Erlotinib	EGFR-mutant NSCLC (CNS activity reported)	hsa00410	beta-Alanine metabolism - Homo sapiens (human)	Exonic	1220	Large (>=1000)	No	No	No	1	1	1	0	0	Yes	No	No	Yes	Yes	No	0.01037	0.01037	2	8	3	2	2	2	0	No	No	No	No	Yes	Yes	No	Yes	contains broad infection/cancer/disease-module support; metabolism-only pathway support; no non-broad supporting pathway
0.86472	Anxiety disorders	Felbamate	Lennox-Gastaut	hsa00250;hsa04912	Alanine, aspartate and glutamate metabolism - Homo sapiens (human);GnRH signaling pathway - Homo sapiens (human)	Exonic	10645	Large (>=1000)	No	No	No	2	2	2	0	0	No	No	No	Yes	No	No	0.02093	0.018785	11	10.5	2	2	2	2	1	No	No	No	No	Yes	No	Yes	No	contains broad infection/cancer/disease-module support
0.864698	Tuberous sclerosis complex	Monomethyl fumarate (Bafiertam)	Relapsing MS	hsa03265;hsa04658	Virion - Ebolavirus, Lyssavirus and Morbillivirus - Homo sapiens (human);Th1 and Th2 cell differentiation - Homo sapiens (human)	Exonic	80	Small (50-199)	Yes	No	No	2	1	1	0	1	No	No	No	Yes	No	No	0.002699	0.002483	14	18	2	3	2	2	2	No	No	No	No	Yes	No	No	Yes	small available cohort count (50-199); contains broad infection/cancer/disease-module support; small cohort stricter criteria not met
0.864512	Other cerebral infarction	Ocrelizumab (Ocrevus)	Relapsing MS + PPMS	hsa05210;hsa05332	Colorectal cancer - Homo sapiens (human);Graft-versus-host disease - Homo sapiens (human)	Exonic	33	Very small (<50)	Yes	Yes	No	2	2	1	1	0	No	No	No	Yes	No	No	0.001647	0.001517	11	20.5	2	2	2	1	0	No	No	No	No	Yes	No	No	Yes	very small available cohort count (<50); contains broad infection/cancer/disease-module support; no non-broad supporting pathway
0.864504	Sleep disorders	Midazolam (Nayzilam/IV)	Seizure clusters/status	hsa00052;hsa04630	Galactose metabolism - Homo sapiens (human);JAK-STAT signaling pathway - Homo sapiens (human)	Exonic	1112	Large (>=1000)	No	No	No	2	2	2	0	0	No	No	No	Yes	No	No	0.01034	0.008063	12	14.5	2	2	2	2	1	No	No	No	No	Yes	No	Yes	No	contains broad infection/cancer/disease-module support
0.86441	Hemiplegia and hemiparesis following unspecified cerebrovascular disease affecting left non-dominant side	Lacosamide	Focal seizures	hsa01040;hsa01210	Biosynthesis of unsaturated fatty acids - Homo sapiens (human);2-Oxocarboxylic acid metabolism - Homo sapiens (human)	Exonic	58	Small (50-199)	Yes	No	No	2	2	2	0	0	No	No	No	Yes	Yes	No	0.00348	0.00256	8	14	2	2	2	2	0	No	No	No	No	Yes	Yes	No	Yes	small available cohort count (50-199); contains broad infection/cancer/disease-module support; metabolism-only pathway support; no non-broad supporting pathway
0.864374	Congenital cerebral cysts	Brivaracetam	Focal seizures	hsa04720;hsa05033	Long-term potentiation - Homo sapiens (human);Nicotine addiction - Homo sapiens (human)	Exonic	38	Very small (<50)	Yes	Yes	No	2	2	2	0	0	No	No	No	No	No	No	0.001613	0.001353	13	13.5	2	2	2	2	2	No	No	No	No	No	No	No	Yes	very small available cohort count (<50)
0.86433	Unspecified symptoms and signs involving cognitive functions following unspecified cerebrovascular disease	Fam-trastuzumab deruxtecan	Systemic cancer with intracranial disease (brain metastases/leptomeningeal) contexts; CNS activity varies	hsa00592;hsa00600;hsa03020	alpha-Linolenic acid metabolism - Homo sapiens (human);Sphingolipid metabolism - Homo sapiens (human);RNA polymerase - Homo sapiens (human)	Exonic	94	Small (50-199)	Yes	No	No	3	3	3	0	0	No	No	No	Yes	No	No	0.006851	0.004918	2	18	4	3	3	3	1	No	No	No	No	Yes	No	No	Yes	small available cohort count (50-199); contains broad infection/cancer/disease-module support; small cohort stricter criteria not met
0.864216	Stress-related and adjustment disorders	Rufinamide	Lennox-Gastaut	hsa03050	Proteasome - Homo sapiens (human)	Exonic	3000	Large (>=1000)	No	No	No	1	1	1	0	0	Yes	No	No	No	No	No	0.03342	0.03342	2	9	2	1	1	1	1	No	Yes	No	No	No	No	No	Yes	single pathway support
0.864201	Cerebral infarction due to unspecified occlusion or stenosis of unspecified cerebral artery	Lapatinib	HER2+ breast cancer (CNS use)	hsa04664	Fc epsilon RI signaling pathway - Homo sapiens (human)	Exonic	351	Moderate (200-999)	No	No	No	1	1	1	0	0	Yes	No	No	No	No	No	0.007982	0.007982	4	16	3	1	1	1	1	No	Yes	No	No	No	No	No	Yes	single pathway support
0.864171	Microcephaly	Pralsetinib	RET-altered NSCLC	hsa03320;hsa04061	PPAR signaling pathway - Homo sapiens (human);Viral protein interaction with cytokine and cytokine receptor - Homo sapiens (human)	Exonic	1050	Large (>=1000)	No	No	No	2	2	2	0	0	No	No	No	Yes	No	No	0.008844	0.00803	11	9.5	2	2	2	2	1	No	No	No	No	Yes	No	Yes	No	contains broad infection/cancer/disease-module support
0.864158	Impulse disorder	Midazolam (Nayzilam/IV)	Seizure clusters/status	hsa00053	Ascorbate and aldarate metabolism - Homo sapiens (human)	Exonic	123	Small (50-199)	Yes	No	No	1	1	1	0	0	Yes	No	No	Yes	Yes	No	0.01313	0.01313	1	28	4	3	3	3	0	No	No	No	No	Yes	Yes	No	Yes	small available cohort count (50-199); contains broad infection/cancer/disease-module support; metabolism-only pathway support; no non-broad supporting pathway
0.864149	Personality/behavior disorders due to brain disease	Carbamazepine	Focal seizures	hsa00730	Thiamine metabolism - Homo sapiens (human)	Exonic	498	Moderate (200-999)	No	No	No	1	1	1	0	0	Yes	No	No	Yes	Yes	No	0.01941	0.01941	1	28	2	1	1	1	0	No	Yes	No	No	Yes	Yes	No	Yes	single pathway support; contains broad infection/cancer/disease-module support; metabolism-only pathway support; no non-broad supporting pathway
0.864117	Cognitive deficits following unspecified cerebrovascular disease	Fam-trastuzumab deruxtecan	Systemic cancer with intracranial disease (brain metastases/leptomeningeal) contexts; CNS activity varies	hsa00592;hsa00600;hsa03020	alpha-Linolenic acid metabolism - Homo sapiens (human);Sphingolipid metabolism - Homo sapiens (human);RNA polymerase - Homo sapiens (human)	Exonic	103	Small (50-199)	Yes	No	No	3	3	3	0	0	No	No	No	Yes	No	No	0.00681	0.00490733	2	18	4	3	3	3	1	No	No	No	No	Yes	No	No	Yes	small available cohort count (50-199); contains broad infection/cancer/disease-module support; small cohort stricter criteria not met
0.864116	Personality disorders	Tiagabine	Focal seizures	hsa00533;hsa00534	Glycosaminoglycan biosynthesis - keratan sulfate - Homo sapiens (human);Glycosaminoglycan biosynthesis - heparan sulfate / heparin - Homo sapiens (human)	Exonic	161	Small (50-199)	Yes	No	No	2	2	2	0	0	No	No	No	Yes	Yes	No	0.003864	0.0030815	8	12	3	3	3	3	0	No	No	No	No	Yes	Yes	No	Yes	small available cohort count (50-199); contains broad infection/cancer/disease-module support; metabolism-only pathway support; no non-broad supporting pathway
0.864084	Sleep disorders	Tepotinib	MET exon 14 NSCLC	hsa01250	Biosynthesis of nucleotide sugars - Homo sapiens (human)	Exonic	1112	Large (>=1000)	No	No	No	1	1	1	0	0	Yes	No	No	Yes	Yes	No	0.01708	0.01708	6	26	2	1	1	1	0	No	Yes	No	No	Yes	Yes	No	Yes	single pathway support; contains broad infection/cancer/disease-module support; metabolism-only pathway support; no non-broad supporting pathway
0.864	Bipolar disorder	Lacosamide	Focal seizures	hsa01040;hsa01230	Biosynthesis of unsaturated fatty acids - Homo sapiens (human);Biosynthesis of amino acids - Homo sapiens (human)	Exonic	634	Moderate (200-999)	No	No	No	2	2	2	0	0	No	No	No	Yes	Yes	No	0.01268	0.009744	6	12	4	4	4	4	0	No	No	No	No	Yes	Yes	No	Yes	contains broad infection/cancer/disease-module support; metabolism-only pathway support; no non-broad supporting pathway
0.863946	Other neurotic disorders	Brigatinib	ALK+ NSCLC	hsa00603;hsa00620	Glycosphingolipid biosynthesis - globo and isoglobo series - Homo sapiens (human);Pyruvate metabolism - Homo sapiens (human)	Exonic	438	Moderate (200-999)	No	No	No	2	2	2	0	0	No	No	No	Yes	Yes	No	0.009781	0.008444	5	12.5	3	5	5	5	0	No	No	No	No	Yes	Yes	No	Yes	contains broad infection/cancer/disease-module support; metabolism-only pathway support; no non-broad supporting pathway
0.863858	Other childhood-onset behavioral/emotional disorders	Cladribine (Mavenclad)	Relapsing MS	hsa00051;hsa00052	Fructose and mannose metabolism - Homo sapiens (human);Galactose metabolism - Homo sapiens (human)	Exonic	3793	Large (>=1000)	No	No	No	2	2	2	0	0	No	No	No	Yes	Yes	No	0.01599	0.01403	9	23.5	4	5	4	4	0	No	No	No	No	Yes	No	No	Yes	contains broad infection/cancer/disease-module support; no non-broad supporting pathway
0.863846	Nontraumatic intracerebral hemorrhage	Lacosamide	Focal seizures	hsa01200;hsa01212	Carbon metabolism - Homo sapiens (human);Fatty acid metabolism - Homo sapiens (human)	Exonic	274	Moderate (200-999)	No	No	No	2	2	2	0	0	No	No	No	Yes	Yes	No	0.005444	0.004506	7	18	3	3	3	3	0	No	No	No	No	Yes	Yes	No	Yes	contains broad infection/cancer/disease-module support; metabolism-only pathway support; no non-broad supporting pathway
0.863737	Anxiety disorders	Cladribine (Mavenclad)	Relapsing MS	hsa00053	Ascorbate and aldarate metabolism - Homo sapiens (human)	Exonic	10645	Large (>=1000)	No	No	No	1	1	1	0	0	Yes	No	No	Yes	Yes	No	0.06136	0.06136	1	28	3	3	3	3	0	No	No	No	No	Yes	Yes	No	Yes	contains broad infection/cancer/disease-module support; metabolism-only pathway support; no non-broad supporting pathway
0.863708	Autism spectrum disorder	Cladribine (Mavenclad)	Relapsing MS	hsa00052;hsa00053	Galactose metabolism - Homo sapiens (human);Ascorbate and aldarate metabolism - Homo sapiens (human)	Exonic	5793	Large (>=1000)	No	No	No	2	2	2	0	0	No	No	No	Yes	Yes	No	0.01829	0.017545	12	26	3	3	3	3	0	No	No	No	No	Yes	Yes	No	Yes	contains broad infection/cancer/disease-module support; metabolism-only pathway support; no non-broad supporting pathway
0.863658	Psychological and behavioral factors associated with disorders or diseases classified elsewhere	Crizotinib	ALK+/ROS1+ NSCLC	hsa00760;hsa00785	Nicotinate and nicotinamide metabolism - Homo sapiens (human);Lipoic acid metabolism - Homo sapiens (human)	Exonic	143	Small (50-199)	Yes	No	No	2	2	2	0	0	No	No	No	Yes	Yes	No	0.003586	0.002918	9	17	3	3	3	3	0	No	No	No	No	Yes	Yes	No	Yes	small available cohort count (50-199); contains broad infection/cancer/disease-module support; metabolism-only pathway support; no non-broad supporting pathway
0.863641	Cognitive deficits following unspecified cerebrovascular disease	Clonazepam	Epilepsy (adjunct)	hsa00270;hsa00340	Cysteine and methionine metabolism - Homo sapiens (human);Histidine metabolism - Homo sapiens (human)	Exonic	103	Small (50-199)	Yes	No	No	2	2	2	0	0	No	No	No	Yes	Yes	No	0.00461	0.003549	10	22.5	3	2	2	2	0	No	No	No	No	Yes	Yes	No	Yes	small available cohort count (50-199); contains broad infection/cancer/disease-module support; metabolism-only pathway support; no non-broad supporting pathway
0.863581	Benign neoplasm of CNS	Midazolam (Nayzilam/IV)	Seizure clusters/status	hsa00051;hsa00053	Fructose and mannose metabolism - Homo sapiens (human);Ascorbate and aldarate metabolism - Homo sapiens (human)	Exonic	335	Moderate (200-999)	No	No	Yes	2	2	2	0	0	No	No	No	Yes	Yes	No	0.004989	0.004651	8	25.5	4	3	3	3	0	No	No	No	No	Yes	Yes	No	Yes	contains broad infection/cancer/disease-module support; metabolism-only pathway support; no non-broad supporting pathway
0.863566	Unspecified mood disorder	Ceritinib	ALK+ NSCLC	hsa00640;hsa00730	Propanoate metabolism - Homo sapiens (human);Thiamine metabolism - Homo sapiens (human)	Exonic	1015	Large (>=1000)	No	No	No	2	2	2	0	0	No	No	No	Yes	Yes	No	0.0124	0.0106525	8	24	4	6	6	6	0	No	No	No	No	Yes	Yes	No	Yes	contains broad infection/cancer/disease-module support; metabolism-only pathway support; no non-broad supporting pathway
0.863498	Cerebral infarction	Fam-trastuzumab deruxtecan	Systemic cancer with intracranial disease (brain metastases/leptomeningeal) contexts; CNS activity varies	hsa00592;hsa00600	alpha-Linolenic acid metabolism - Homo sapiens (human);Sphingolipid metabolism - Homo sapiens (human)	Exonic	252	Moderate (200-999)	No	No	No	2	2	2	0	0	No	No	No	Yes	Yes	No	0.01515	0.0097215	1	20	4	3	3	3	1	No	No	No	No	Yes	No	Yes	No	contains broad infection/cancer/disease-module support
0.863498	Cerebral infarction	Sunitinib	Systemic cancer with intracranial disease (brain metastases/leptomeningeal) contexts; CNS activity varies	hsa00592;hsa00600	alpha-Linolenic acid metabolism - Homo sapiens (human);Sphingolipid metabolism - Homo sapiens (human)	Exonic	252	Moderate (200-999)	No	No	No	2	2	2	0	0	No	No	No	Yes	Yes	No	0.01515	0.0097215	1	20	4	4	3	3	0	No	No	No	No	Yes	No	No	Yes	contains broad infection/cancer/disease-module support; no non-broad supporting pathway
0.863498	Cerebral infarction	Lorlatinib	ALK+ NSCLC with brain metastases	hsa00592;hsa00600	alpha-Linolenic acid metabolism - Homo sapiens (human);Sphingolipid metabolism - Homo sapiens (human)	Exonic	252	Moderate (200-999)	No	No	No	2	2	2	0	0	No	No	No	Yes	Yes	No	0.01515	0.0097215	1	20	4	2	2	2	0	No	No	No	No	Yes	Yes	No	Yes	contains broad infection/cancer/disease-module support; metabolism-only pathway support; no non-broad supporting pathway
0.863484	Malignant neoplasm of pineal gland	Tepotinib	MET exon 14 NSCLC	hsa01240;hsa01250	Biosynthesis of cofactors - Homo sapiens (human);Biosynthesis of nucleotide sugars - Homo sapiens (human)	Exonic	30	Very small (<50)	Yes	Yes	Yes	2	2	2	0	0	No	No	No	Yes	Yes	No	0.001795	0.001534	14	14	3	2	2	2	0	No	No	No	No	Yes	Yes	No	Yes	very small available cohort count (<50); contains broad infection/cancer/disease-module support; metabolism-only pathway support; no non-broad supporting pathway
0.863473	Anxiety disorders	Oxcarbazepine	Focal seizures	hsa00770;hsa00785	Pantothenate and CoA biosynthesis - Homo sapiens (human);Lipoic acid metabolism - Homo sapiens (human)	Exonic	10645	Large (>=1000)	No	No	No	2	2	2	0	0	No	No	No	Yes	Yes	No	0.02436	0.02402	8	22.5	2	3	3	3	0	No	No	No	No	Yes	Yes	No	Yes	contains broad infection/cancer/disease-module support; metabolism-only pathway support; no non-broad supporting pathway
0.863417	Nontraumatic subarachnoid hemorrhage	Rucaparib	Ovarian cancer; CNS contexts	hsa00051;hsa00053;hsa00061;hsa00100	Fructose and mannose metabolism - Homo sapiens (human);Ascorbate and aldarate metabolism - Homo sapiens (human);Fatty acid biosynthesis - Homo sapiens (human);Steroid biosynthesis - Homo sapiens (human)	Exonic	52	Small (50-199)	Yes	No	No	4	4	4	0	0	No	No	No	Yes	Yes	No	0.004109	0.00261025	4	19.75	3	4	4	4	0	No	No	No	No	Yes	Yes	No	Yes	small available cohort count (50-199); contains broad infection/cancer/disease-module support; metabolism-only pathway support; no non-broad supporting pathway
0.863365	Unspecified symptoms and signs involving cognitive functions following unspecified cerebrovascular disease	Clonazepam	Epilepsy (adjunct)	hsa00270;hsa00340	Cysteine and methionine metabolism - Homo sapiens (human);Histidine metabolism - Homo sapiens (human)	Exonic	94	Small (50-199)	Yes	No	No	2	2	2	0	0	No	No	No	Yes	Yes	No	0.004569	0.0035435	10	22.5	3	2	2	2	0	No	No	No	No	Yes	Yes	No	Yes	small available cohort count (50-199); contains broad infection/cancer/disease-module support; metabolism-only pathway support; no non-broad supporting pathway
0.863363	Obsessive-compulsive disorder	Capmatinib	MET exon 14 NSCLC	hsa01212	Fatty acid metabolism - Homo sapiens (human)	Exonic	1596	Large (>=1000)	No	No	No	1	1	1	0	0	Yes	No	No	Yes	Yes	No	0.009731	0.009731	7	29	2	2	2	2	0	No	No	No	No	Yes	Yes	No	Yes	contains broad infection/cancer/disease-module support; metabolism-only pathway support; no non-broad supporting pathway
0.863352	Moyamoya disease	Binimetinib	BRAF V600 melanoma (combo)	hsa04066;hsa04110	HIF-1 signaling pathway - Homo sapiens (human);Cell cycle - Homo sapiens (human)	Exonic	60	Small (50-199)	Yes	No	No	2	2	2	0	0	No	No	No	No	No	No	0.002541	0.002392	15	8.5	4	5	5	5	5	No	No	No	No	No	No	Yes	No	small available cohort count (50-199)
0.863339	Other cerebrovascular disease	Crizotinib	ALK+/ROS1+ NSCLC	hsa00770	Pantothenate and CoA biosynthesis - Homo sapiens (human)	Exonic	260	Moderate (200-999)	No	No	No	1	1	1	0	0	Yes	No	No	Yes	Yes	No	0.00927	0.00927	3	23	3	1	1	1	0	No	Yes	No	No	Yes	Yes	No	Yes	single pathway support; contains broad infection/cancer/disease-module support; metabolism-only pathway support; no non-broad supporting pathway
0.86332	Gender identity disorder	Phenobarbital	Epilepsy	hsa00430	Taurine and hypotaurine metabolism - Homo sapiens (human)	Exonic	179	Small (50-199)	Yes	No	No	1	1	1	0	0	Yes	No	No	Yes	Yes	Yes	0.005635	0.005635	1	25	3	3	3	3	0	No	No	No	No	Yes	Yes	No	Yes	small available cohort count (50-199); contains broad infection/cancer/disease-module support; metabolism-only pathway support; clinically sensitive diagnostic label; avoid therapeutic implication; no non-broad supporting pathway
0.863319	Tuberous sclerosis complex	Felbamate	Lennox-Gastaut	hsa04912	GnRH signaling pathway - Homo sapiens (human)	Exonic	80	Small (50-199)	Yes	No	No	1	1	1	0	0	Yes	No	No	No	No	No	0.003738	0.003738	4	13	2	1	1	1	1	No	Yes	No	No	No	No	No	Yes	small available cohort count (50-199); single pathway support
0.863268	Malignant neoplasm of brain	Mobocertinib	EGFR exon 20 NSCLC (some CNS use)	hsa00533;hsa04012	Glycosaminoglycan biosynthesis - keratan sulfate - Homo sapiens (human);ErbB signaling pathway - Homo sapiens (human)	Exonic	1401	Large (>=1000)	No	No	Yes	2	2	2	0	0	No	No	No	Yes	No	No	0.007167	0.0068975	15	13	2	2	2	2	1	No	No	No	No	Yes	No	Yes	No	contains broad infection/cancer/disease-module support
0.863242	Mental disorder	Midazolam (Nayzilam/IV)	Seizure clusters/status	hsa00052;hsa00053	Galactose metabolism - Homo sapiens (human);Ascorbate and aldarate metabolism - Homo sapiens (human)	Exonic	816	Moderate (200-999)	No	No	No	2	2	2	0	0	No	No	No	Yes	Yes	No	0.01335	0.010628	6	26	3	3	3	3	0	No	No	No	No	Yes	Yes	No	Yes	contains broad infection/cancer/disease-module support; metabolism-only pathway support; no non-broad supporting pathway
0.863189	Other cerebrovascular disease	Fosphenytoin	Status epilepticus	hsa00592	alpha-Linolenic acid metabolism - Homo sapiens (human)	Exonic	260	Moderate (200-999)	No	No	No	1	1	1	0	0	Yes	No	No	Yes	Yes	No	0.009726	0.009726	2	30	3	1	1	1	0	No	Yes	No	No	Yes	Yes	No	Yes	single pathway support; contains broad infection/cancer/disease-module support; metabolism-only pathway support; no non-broad supporting pathway
0.863101	Childhood emotional/social disorders	Lapatinib	HER2+ breast cancer (CNS use)	hsa04750	Inflammatory mediator regulation of TRP channels - Homo sapiens (human)	Exonic	946	Moderate (200-999)	No	No	No	1	1	1	0	0	Yes	No	No	No	No	No	0.01283	0.01283	4	7	3	2	2	2	1	No	No	No	No	Yes	No	Yes	No	contains broad infection/cancer/disease-module support
0.863079	Ataxia following unspecified cerebrovascular disease	Ocrelizumab (Ocrevus)	Relapsing MS + PPMS	hsa05332	Graft-versus-host disease - Homo sapiens (human)	Exonic	47	Very small (<50)	Yes	Yes	No	1	1	1	0	0	Yes	No	No	Yes	No	No	0.004257	0.004257	3	25	1	1	1	1	0	Yes	Yes	No	No	Yes	No	No	Yes	very small available cohort count (<50); single variant-class support; single pathway support; contains broad infection/cancer/disease-module support; no non-broad supporting pathway
0.862984	Neurofibromatosis	Alteplase (tPA)	Acute ischemic stroke	hsa00340;hsa00350	Histidine metabolism - Homo sapiens (human);Tyrosine metabolism - Homo sapiens (human)	Exonic	1306	Large (>=1000)	No	No	Yes	2	2	2	0	0	No	No	No	Yes	Yes	No	0.008821	0.0076475	10	26	3	3	3	3	1	No	No	No	No	Yes	No	Yes	No	contains broad infection/cancer/disease-module support
0.862975	Neurofibromatosis	Phenobarbital	Epilepsy	hsa00350;hsa00430	Tyrosine metabolism - Homo sapiens (human);Taurine and hypotaurine metabolism - Homo sapiens (human)	Exonic	1306	Large (>=1000)	No	No	Yes	2	2	2	0	0	No	No	No	Yes	Yes	No	0.01339	0.009932	3	24.5	3	2	2	2	0	No	No	No	No	Yes	Yes	No	Yes	contains broad infection/cancer/disease-module support; metabolism-only pathway support; no non-broad supporting pathway
0.862781	Nontraumatic subarachnoid hemorrhage	Diroximel fumarate (Vumerity)	Relapsing MS	hsa05320;hsa05416	Autoimmune thyroid disease - Homo sapiens (human);Viral myocarditis - Homo sapiens (human)	Exonic	52	Small (50-199)	Yes	No	No	2	1	1	0	1	No	No	No	Yes	No	No	0.002939	0.0026765	11	15.5	2	2	1	1	1	No	No	No	No	Yes	No	No	Yes	small available cohort count (50-199); contains broad infection/cancer/disease-module support; small cohort stricter criteria not met
0.862671	Cognitive deficits following unspecified cerebrovascular disease	Binimetinib	BRAF V600 melanoma (combo)	hsa04066	HIF-1 signaling pathway - Homo sapiens (human)	Exonic	103	Small (50-199)	Yes	No	No	1	1	1	0	0	Yes	No	No	No	No	No	0.005239	0.005239	5	15	3	2	2	2	2	No	No	No	No	No	No	Yes	No	small available cohort count (50-199)
0.862598	Malignant neoplasm of other parts of CNS	Lamotrigine	Epilepsy	hsa00982	Drug metabolism - cytochrome P450 - Homo sapiens (human)	Exonic	373	Moderate (200-999)	No	No	Yes	1	1	1	0	0	Yes	No	No	Yes	Yes	No	0.01067	0.01067	2	37	4	2	2	2	1	No	No	No	No	Yes	No	Yes	No	contains broad infection/cancer/disease-module support
0.862582	Other impulse disorders	Brigatinib	Systemic cancer with intracranial disease (brain metastases/leptomeningeal) contexts; CNS activity varies	hsa00910;hsa00920;hsa00982	Nitrogen metabolism - Homo sapiens (human);Sulfur metabolism - Homo sapiens (human);Drug metabolism - cytochrome P450 - Homo sapiens (human)	Exonic	199	Small (50-199)	Yes	No	No	3	3	3	0	0	No	No	No	Yes	Yes	No	0.01148	0.00753767	2	23.3333	3	4	4	4	0	No	No	No	No	Yes	Yes	No	Yes	small available cohort count (50-199); contains broad infection/cancer/disease-module support; metabolism-only pathway support; no non-broad supporting pathway
0.862572	Congenital hydrocephalus	Monomethyl fumarate (Bafiertam)	Relapsing MS	hsa03265;hsa04659	Virion - Ebolavirus, Lyssavirus and Morbillivirus - Homo sapiens (human);Th17 cell differentiation - Homo sapiens (human)	Exonic	1050	Large (>=1000)	No	No	No	2	1	1	0	1	No	No	No	Yes	No	No	0.006201	0.0059945	14	20.5	1	2	1	1	1	Yes	No	No	No	Yes	No	No	Yes	single variant-class support; contains broad infection/cancer/disease-module support
0.862561	Cerebral aneurysm	Lacosamide	Focal seizures	hsa01200	Carbon metabolism - Homo sapiens (human)	Exonic	37	Very small (<50)	Yes	Yes	No	1	1	1	0	0	Yes	No	No	Yes	Yes	No	0.003888	0.003888	3	7	3	5	5	5	0	No	No	No	No	Yes	Yes	No	Yes	very small available cohort count (<50); contains broad infection/cancer/disease-module support; metabolism-only pathway support; no non-broad supporting pathway
0.862474	Malignant neoplasm of other parts of CNS	Avapritinib	Systemic cancer with intracranial disease (brain metastases/leptomeningeal) contexts; CNS activity varies	hsa00730;hsa00770	Thiamine metabolism - Homo sapiens (human);Pantothenate and CoA biosynthesis - Homo sapiens (human)	Exonic	373	Moderate (200-999)	No	No	Yes	2	2	2	0	0	No	No	No	Yes	Yes	No	0.0125	0.007991	1	25.5	1	2	2	2	0	Yes	No	No	No	Yes	Yes	No	Yes	single variant-class support; contains broad infection/cancer/disease-module support; metabolism-only pathway support; no non-broad supporting pathway
0.862439	Benign neoplasm of CNS	Tepotinib	MET exon 14 NSCLC	hsa01250	Biosynthesis of nucleotide sugars - Homo sapiens (human)	Exonic	335	Moderate (200-999)	No	No	Yes	1	1	1	0	0	Yes	No	No	Yes	Yes	No	0.006355	0.006355	5	26	2	1	1	1	0	No	Yes	No	No	Yes	Yes	No	Yes	single pathway support; contains broad infection/cancer/disease-module support; metabolism-only pathway support; no non-broad supporting pathway
0.862427	Occlusion and stenosis of unspecified cerebral artery	Brivaracetam	Focal seizures	hsa04720;hsa05022	Long-term potentiation - Homo sapiens (human);Pathways of neurodegeneration - multiple diseases - Homo sapiens (human)	Exonic	60	Small (50-199)	Yes	No	No	2	2	2	0	0	No	No	No	No	No	No	0.00245	0.002363	17	10	2	4	4	4	4	No	No	No	No	No	No	No	Yes	small available cohort count (50-199); small cohort stricter criteria not met
0.862356	Phobic anxiety disorders	Fosphenytoin	Status epilepticus	hsa00591	Linoleic acid metabolism - Homo sapiens (human)	Exonic	822	Moderate (200-999)	No	No	No	1	1	1	0	0	Yes	No	No	Yes	Yes	No	0.01175	0.01175	2	21	3	3	3	3	0	No	No	No	No	Yes	Yes	No	Yes	contains broad infection/cancer/disease-module support; metabolism-only pathway support; no non-broad supporting pathway
0.862339	Spina bifida	Vigabatrin	Infantile spasms; TSC seizures	hsa00520	Amino sugar and nucleotide sugar metabolism - Homo sapiens (human)	Exonic	1020	Large (>=1000)	No	No	No	1	1	1	0	0	Yes	No	No	Yes	Yes	No	0.00781	0.00781	4	16	3	2	2	2	0	No	No	No	No	Yes	Yes	No	Yes	contains broad infection/cancer/disease-module support; metabolism-only pathway support; no non-broad supporting pathway
0.862261	Cognitive deficits following unspecified cerebrovascular disease	Lapatinib	HER2+ breast cancer (CNS use)	hsa04664	Fc epsilon RI signaling pathway - Homo sapiens (human)	Exonic	103	Small (50-199)	Yes	No	No	1	1	1	0	0	Yes	No	No	No	No	No	0.005219	0.005219	7	16	3	3	3	3	2	No	No	No	No	Yes	No	Yes	No	small available cohort count (50-199); contains broad infection/cancer/disease-module support
0.862243	Sleep disorders	Valproate / Divalproex	Epilepsy	hsa04981	Folate transport and metabolism - Homo sapiens (human)	Exonic	1112	Large (>=1000)	No	No	No	1	1	1	0	0	Yes	No	No	Yes	Yes	No	0.01846	0.01846	1	19	2	1	1	1	0	No	Yes	No	No	Yes	Yes	No	Yes	single pathway support; contains broad infection/cancer/disease-module support; metabolism-only pathway support; no non-broad supporting pathway
0.862212	Occlusion and stenosis of unspecified cerebral artery	Rucaparib	Ovarian cancer; CNS contexts	hsa00052;hsa00053;hsa00061	Galactose metabolism - Homo sapiens (human);Ascorbate and aldarate metabolism - Homo sapiens (human);Fatty acid biosynthesis - Homo sapiens (human)	Exonic	60	Small (50-199)	Yes	No	No	3	3	3	0	0	No	No	No	Yes	Yes	No	0.005263	0.00357333	2	21.6667	3	4	4	4	0	No	No	No	No	Yes	Yes	No	Yes	small available cohort count (50-199); contains broad infection/cancer/disease-module support; metabolism-only pathway support; no non-broad supporting pathway
0.862207	Unspecified symptoms and signs involving cognitive functions following unspecified cerebrovascular disease	Lapatinib	HER2+ breast cancer (CNS use)	hsa04664	Fc epsilon RI signaling pathway - Homo sapiens (human)	Exonic	94	Small (50-199)	Yes	No	No	1	1	1	0	0	Yes	No	No	No	No	No	0.005208	0.005208	7	16	3	2	2	2	2	No	No	No	No	No	No	Yes	No	small available cohort count (50-199)
0.862167	Nontraumatic intracerebral hemorrhage	Brigatinib	Systemic cancer with intracranial disease (brain metastases/leptomeningeal) contexts; CNS activity varies	hsa00910;hsa00970;hsa00982	Nitrogen metabolism - Homo sapiens (human);Aminoacyl-tRNA biosynthesis - Homo sapiens (human);Drug metabolism - cytochrome P450 - Homo sapiens (human)	Exonic	274	Moderate (200-999)	No	No	No	3	3	3	0	0	No	No	No	Yes	Yes	No	0.01399	0.007539	1	24.3333	3	5	5	5	0	No	No	No	No	Yes	Yes	No	Yes	contains broad infection/cancer/disease-module support; metabolism-only pathway support; no non-broad supporting pathway
0.862038	Cerebral infarction due to unspecified occlusion or stenosis of unspecified cerebral artery	Clobazam	Lennox-Gastaut	hsa00220;hsa00240	Arginine biosynthesis - Homo sapiens (human);Pyrimidine metabolism - Homo sapiens (human)	Exonic	351	Moderate (200-999)	No	No	No	2	2	2	0	0	No	No	No	Yes	Yes	No	0.006185	0.0050575	9	26.5	3	2	2	2	0	No	No	No	No	Yes	Yes	No	Yes	contains broad infection/cancer/disease-module support; metabolism-only pathway support; no non-broad supporting pathway
0.861986	Sleep disorders	Lamotrigine	Epilepsy	hsa00970;hsa00980	Aminoacyl-tRNA biosynthesis - Homo sapiens (human);Metabolism of xenobiotics by cytochrome P450 - Homo sapiens (human)	Exonic	1112	Large (>=1000)	No	No	No	2	2	2	0	0	No	No	No	Yes	Yes	No	0.0157	0.01569	8	21.5	4	4	4	4	1	No	No	No	No	Yes	No	Yes	No	contains broad infection/cancer/disease-module support
0.861903	Cerebral vascular malformations	Encorafenib	BRAF V600 melanoma	hsa04657	IL-17 signaling pathway - Homo sapiens (human)	Exonic	170	Small (50-199)	Yes	No	No	1	1	1	0	0	Yes	No	No	No	No	No	0.003687	0.003687	4	10	3	2	2	2	2	No	No	No	No	No	No	Yes	No	small available cohort count (50-199)
0.861841	Unspecified symptoms and signs involving cognitive functions following unspecified cerebrovascular disease	Binimetinib	BRAF V600 melanoma (combo)	hsa04066	HIF-1 signaling pathway - Homo sapiens (human)	Exonic	94	Small (50-199)	Yes	No	No	1	1	1	0	0	Yes	No	No	No	No	No	0.005228	0.005228	6	15	3	2	2	2	2	No	No	No	No	No	No	Yes	No	small available cohort count (50-199)
0.861839	Persistent mood disorders (dysthymia/cyclothymia)	Repotrectinib	ROS1+ NSCLC (CNS activity)	hsa00910	Nitrogen metabolism - Homo sapiens (human)	Exonic	1171	Large (>=1000)	No	No	No	1	1	1	0	0	Yes	No	No	Yes	Yes	No	0.02145	0.02145	2	22	4	3	3	3	2	No	No	No	No	Yes	No	Yes	No	contains broad infection/cancer/disease-module support
0.861707	Dysphagia following unspecified cerebrovascular disease	Zonisamide	Focal seizures	hsa03020;hsa04980	RNA polymerase - Homo sapiens (human);Cobalamin transport and metabolism - Homo sapiens (human)	Exonic	31	Very small (<50)	Yes	Yes	No	2	2	2	0	0	No	No	No	Yes	No	No	0.002497	0.002207	7	16	3	2	2	2	1	No	No	No	No	Yes	No	No	Yes	very small available cohort count (<50); contains broad infection/cancer/disease-module support
0.861685	Ataxia following unspecified cerebrovascular disease	Erlotinib	EGFR-mutant NSCLC (CNS activity reported)	hsa00350	Tyrosine metabolism - Homo sapiens (human)	Exonic	47	Very small (<50)	Yes	Yes	No	1	1	1	0	0	Yes	No	No	Yes	Yes	No	0.005678	0.005678	2	24	3	2	2	2	0	No	No	No	No	Yes	Yes	No	Yes	very small available cohort count (<50); contains broad infection/cancer/disease-module support; metabolism-only pathway support; no non-broad supporting pathway
0.861685	Ataxia following unspecified cerebrovascular disease	Alteplase (tPA)	Acute ischemic stroke	hsa00350	Tyrosine metabolism - Homo sapiens (human)	Exonic	47	Very small (<50)	Yes	Yes	No	1	1	1	0	0	Yes	No	No	Yes	Yes	No	0.005678	0.005678	2	24	3	2	2	2	0	No	No	No	No	Yes	Yes	No	Yes	very small available cohort count (<50); contains broad infection/cancer/disease-module support; metabolism-only pathway support; no non-broad supporting pathway
0.861675	Other cerebral infarction	Eslicarbazepine	Focal seizures	hsa00900;hsa00910	Terpenoid backbone biosynthesis - Homo sapiens (human);Nitrogen metabolism - Homo sapiens (human)	Exonic	33	Very small (<50)	Yes	Yes	No	2	2	2	0	0	No	No	No	Yes	Yes	No	0.002487	0.0018915	6	20	2	2	2	2	0	No	No	No	No	Yes	Yes	No	Yes	very small available cohort count (<50); contains broad infection/cancer/disease-module support; metabolism-only pathway support; no non-broad supporting pathway
0.861662	Reduction deformities of brain	Stiripentol	Dravet syndrome (adjunct)	hsa04370;hsa04510	VEGF signaling pathway - Homo sapiens (human);Focal adhesion - Homo sapiens (human)	Exonic	398	Moderate (200-999)	No	No	No	2	2	2	0	0	No	No	No	No	No	No	0.002949	0.002928	15	8	2	2	2	2	2	No	No	No	No	No	No	Yes	No	Passes conservative downstream criteria
0.861653	Anxiety disorders	Diroximel fumarate (Vumerity)	Relapsing MS	hsa05320;hsa05340	Autoimmune thyroid disease - Homo sapiens (human);Primary immunodeficiency - Homo sapiens (human)	Exonic	10645	Large (>=1000)	No	No	No	2	2	2	0	0	No	No	No	No	No	No	0.024	0.022455	9	13.5	3	3	3	3	3	No	No	No	No	No	No	Yes	No	Passes conservative downstream criteria
0.861642	Intermittent explosive disorder	Lacosamide	Focal seizures	hsa01040;hsa01230	Biosynthesis of unsaturated fatty acids - Homo sapiens (human);Biosynthesis of amino acids - Homo sapiens (human)	Exonic	71	Small (50-199)	Yes	No	No	2	2	2	0	0	No	No	No	Yes	Yes	No	0.002912	0.002435	8	12	3	3	3	3	0	No	No	No	No	Yes	Yes	No	Yes	small available cohort count (50-199); contains broad infection/cancer/disease-module support; metabolism-only pathway support; no non-broad supporting pathway
0.861622	Unspecified sequelae of cerebral infarction	Ocrelizumab (Ocrevus)	Relapsing MS + PPMS	hsa05332	Graft-versus-host disease - Homo sapiens (human)	Exonic	80	Small (50-199)	Yes	No	No	1	1	1	0	0	Yes	No	No	Yes	No	No	0.006921	0.006921	3	25	3	1	1	1	0	No	Yes	No	No	Yes	No	No	Yes	small available cohort count (50-199); single pathway support; contains broad infection/cancer/disease-module support; no non-broad supporting pathway
0.861622	Unspecified sequelae of cerebral infarction	Dordaviprone (Modeyso)	H3 K27M–mutant diffuse midline glioma (progressed)	hsa05332	Graft-versus-host disease - Homo sapiens (human)	Exonic	80	Small (50-199)	Yes	No	No	1	1	1	0	0	Yes	No	No	Yes	No	No	0.006921	0.006921	3	25	3	3	3	1	0	No	No	No	No	Yes	No	No	Yes	small available cohort count (50-199); contains broad infection/cancer/disease-module support; no non-broad supporting pathway
0.861566	Hemiplegia and hemiparesis following unspecified cerebrovascular disease affecting unspecified side	Mitoxantrone	Worsening RRMS/SPMS (rare use)	hsa00340;hsa03020	Histidine metabolism - Homo sapiens (human);RNA polymerase - Homo sapiens (human)	Exonic	202	Moderate (200-999)	No	No	No	2	2	2	0	0	No	No	No	Yes	No	No	0.004907	0.0041685	10	21	3	2	2	2	1	No	No	No	No	Yes	No	Yes	No	contains broad infection/cancer/disease-module support
0.861544	Attention-deficit/hyperactivity disorder	Lacosamide	Focal seizures	hsa01212	Fatty acid metabolism - Homo sapiens (human)	Exonic	15448	Large (>=1000)	No	No	No	1	1	1	0	0	Yes	No	No	Yes	Yes	No	0.04036	0.04036	3	29	3	3	3	3	0	No	No	No	No	Yes	Yes	No	Yes	contains broad infection/cancer/disease-module support; metabolism-only pathway support; no non-broad supporting pathway
0.861526	Major depressive disorder	Clobazam	Lennox-Gastaut	hsa00240;hsa00260	Pyrimidine metabolism - Homo sapiens (human);Glycine, serine and threonine metabolism - Homo sapiens (human)	Exonic	11004	Large (>=1000)	No	No	No	2	2	2	0	0	No	No	No	Yes	Yes	No	0.02764	0.02338	9	15	1	2	2	2	0	Yes	No	No	No	Yes	Yes	No	Yes	single variant-class support; contains broad infection/cancer/disease-module support; metabolism-only pathway support; no non-broad supporting pathway
0.861443	Nontraumatic intracranial hemorrhage	Vorasidenib (Voranigo)	Grade 2 IDH-mutant glioma	hsa00020	Citrate cycle (TCA cycle) - Homo sapiens (human)	Exonic	116	Small (50-199)	Yes	No	No	1	1	1	0	0	Yes	No	No	No	No	No	0.005192	0.005192	2	19	2	1	1	1	1	No	Yes	No	No	No	No	No	Yes	small available cohort count (50-199); single pathway support
0.861354	Other neurodegenerative diseases	Brigatinib	Systemic cancer with intracranial disease (brain metastases/leptomeningeal) contexts; CNS activity varies	hsa00900;hsa00970;hsa00980	Terpenoid backbone biosynthesis - Homo sapiens (human);Aminoacyl-tRNA biosynthesis - Homo sapiens (human);Metabolism of xenobiotics by cytochrome P450 - Homo sapiens (human)	Exonic	92	Small (50-199)	Yes	No	No	3	3	3	0	0	No	No	No	Yes	Yes	No	0.006324	0.00421833	1	20.3333	3	6	6	6	0	No	No	No	No	Yes	Yes	No	Yes	small available cohort count (50-199); contains broad infection/cancer/disease-module support; metabolism-only pathway support; no non-broad supporting pathway
0.861326	Hemiplegia and hemiparesis following unspecified cerebrovascular disease affecting left dominant side	Trofinetide (Daybue)	Rett syndrome	hsa04720;hsa05012	Long-term potentiation - Homo sapiens (human);Parkinson disease - Homo sapiens (human)	Exonic	62	Small (50-199)	Yes	No	No	2	2	2	0	0	No	No	No	No	No	No	0.00219	0.0018835	16	7.5	3	2	2	2	2	No	No	No	No	No	No	Yes	No	small available cohort count (50-199)
0.861326	Hemiplegia and hemiparesis following unspecified cerebrovascular disease affecting left dominant side	Tofersen (Qalsody)	ALS (SOD1 mutation)	hsa04720;hsa05012	Long-term potentiation - Homo sapiens (human);Parkinson disease - Homo sapiens (human)	Exonic	62	Small (50-199)	Yes	No	No	2	2	2	0	0	No	No	No	No	No	No	0.00219	0.0018835	16	7.5	3	2	2	2	2	No	No	No	No	No	No	Yes	No	small available cohort count (50-199)
0.861323	Cerebral infarction due to unspecified occlusion or stenosis of unspecified cerebral artery	Capmatinib	MET exon 14 NSCLC	hsa01212	Fatty acid metabolism - Homo sapiens (human)	Exonic	351	Moderate (200-999)	No	No	No	1	1	1	0	0	Yes	No	No	Yes	Yes	No	0.007925	0.007925	5	29	2	1	1	1	0	No	Yes	No	No	Yes	Yes	No	Yes	single pathway support; contains broad infection/cancer/disease-module support; metabolism-only pathway support; no non-broad supporting pathway
0.861263	Developmental motor coordination disorder	Carbamazepine	Focal seizures	hsa00640;hsa00730	Propanoate metabolism - Homo sapiens (human);Thiamine metabolism - Homo sapiens (human)	Exonic	3072	Large (>=1000)	No	No	No	2	2	2	0	0	No	No	No	Yes	Yes	No	0.0126	0.0108445	6	24	1	2	2	2	0	Yes	No	No	No	Yes	Yes	No	Yes	single variant-class support; contains broad infection/cancer/disease-module support; metabolism-only pathway support; no non-broad supporting pathway
0.861213	Malignant neoplasm of other parts of CNS	Lacosamide	Focal seizures	hsa01212	Fatty acid metabolism - Homo sapiens (human)	Exonic	373	Moderate (200-999)	No	No	Yes	1	1	1	0	0	Yes	No	No	Yes	Yes	No	0.006214	0.006214	4	29	3	1	1	1	0	No	Yes	No	No	Yes	Yes	No	Yes	single pathway support; contains broad infection/cancer/disease-module support; metabolism-only pathway support; no non-broad supporting pathway
0.861211	Transsexualism	Eslicarbazepine	Focal seizures	hsa00910	Nitrogen metabolism - Homo sapiens (human)	Exonic	186	Small (50-199)	Yes	No	No	1	1	1	0	0	Yes	No	No	Yes	Yes	No	0.002674	0.002674	1	22	2	1	1	1	0	No	Yes	No	No	Yes	Yes	No	Yes	small available cohort count (50-199); single pathway support; contains broad infection/cancer/disease-module support; metabolism-only pathway support; no non-broad supporting pathway
0.861198	Bipolar disorder	Carbamazepine	Focal seizures	hsa00730	Thiamine metabolism - Homo sapiens (human)	Exonic	634	Moderate (200-999)	No	No	No	1	1	1	0	0	Yes	No	No	Yes	Yes	No	0.02721	0.02721	1	28	2	2	2	2	0	No	No	No	No	Yes	Yes	No	Yes	contains broad infection/cancer/disease-module support; metabolism-only pathway support; no non-broad supporting pathway
0.86093	Migraine	Cenobamate	Focal seizures	hsa01250	Biosynthesis of nucleotide sugars - Homo sapiens (human)	Exonic	10457	Large (>=1000)	No	No	No	1	1	1	0	0	Yes	No	No	Yes	Yes	No	0.04207	0.04207	3	26	3	1	1	1	0	No	Yes	No	No	Yes	Yes	No	Yes	single pathway support; contains broad infection/cancer/disease-module support; metabolism-only pathway support; no non-broad supporting pathway
0.860811	Postpartum depression	Dasatinib	Systemic cancer with intracranial disease (brain metastases/leptomeningeal) contexts; CNS activity varies	hsa01200;hsa01212;hsa01230	Carbon metabolism - Homo sapiens (human);Fatty acid metabolism - Homo sapiens (human);Biosynthesis of amino acids - Homo sapiens (human)	Exonic	54	Small (50-199)	Yes	No	No	3	3	3	0	0	No	No	No	Yes	Yes	No	0.003505	0.00268133	3	15.6667	3	4	4	4	0	No	No	No	No	Yes	Yes	No	Yes	small available cohort count (50-199); contains broad infection/cancer/disease-module support; metabolism-only pathway support; no non-broad supporting pathway
0.8608	Gender identity disorder of childhood	Gefitinib	EGFR-mutant NSCLC (CNS activity reported)	hsa00430	Taurine and hypotaurine metabolism - Homo sapiens (human)	Exonic	242	Moderate (200-999)	No	No	No	1	1	1	0	0	Yes	No	No	Yes	Yes	Yes	0.005631	0.005631	1	25	3	1	1	1	0	No	Yes	No	No	Yes	Yes	No	Yes	single pathway support; contains broad infection/cancer/disease-module support; metabolism-only pathway support; clinically sensitive diagnostic label; avoid therapeutic implication; no non-broad supporting pathway
0.8608	Dissociative/conversion disorders	Phenobarbital	Epilepsy	hsa00410	beta-Alanine metabolism - Homo sapiens (human)	Exonic	1220	Large (>=1000)	No	No	No	1	1	1	0	0	Yes	No	No	Yes	Yes	No	0.01037	0.01037	2	8	3	3	3	3	0	No	No	No	No	Yes	Yes	No	Yes	contains broad infection/cancer/disease-module support; metabolism-only pathway support; no non-broad supporting pathway
0.860798	Other cerebrovascular disease	Binimetinib	BRAF V600 melanoma (combo)	hsa04066	HIF-1 signaling pathway - Homo sapiens (human)	Exonic	260	Moderate (200-999)	No	No	No	1	1	1	0	0	Yes	No	No	No	No	No	0.007839	0.007839	5	15	3	3	3	3	3	No	No	No	No	No	No	Yes	No	Passes conservative downstream criteria
0.860777	Benign neoplasm of pituitary/craniopharyngeal region	Lamotrigine	Epilepsy	hsa00970;hsa00982	Aminoacyl-tRNA biosynthesis - Homo sapiens (human);Drug metabolism - cytochrome P450 - Homo sapiens (human)	Exonic	140	Small (50-199)	Yes	No	Yes	2	2	2	0	0	No	No	No	Yes	Yes	No	0.003717	0.0028425	5	25.5	3	2	2	2	0	No	No	No	No	Yes	Yes	No	Yes	small available cohort count (50-199); contains broad infection/cancer/disease-module support; metabolism-only pathway support; no non-broad supporting pathway
0.860772	Conduct disorder	Afatinib	EGFR-mutant NSCLC	hsa00500	Starch and sucrose metabolism - Homo sapiens (human)	Exonic	6437	Large (>=1000)	No	No	No	1	1	1	0	0	Yes	No	No	Yes	Yes	No	0.04143	0.04143	2	21	2	1	1	1	0	No	Yes	No	No	Yes	Yes	No	Yes	single pathway support; contains broad infection/cancer/disease-module support; metabolism-only pathway support; no non-broad supporting pathway
0.860725	Unspecified sequelae of unspecified cerebrovascular disease	Capmatinib	MET exon 14 NSCLC	hsa01212	Fatty acid metabolism - Homo sapiens (human)	Exonic	57	Small (50-199)	Yes	No	No	1	1	1	0	0	Yes	No	No	Yes	Yes	No	0.003065	0.003065	7	29	2	1	1	1	0	No	Yes	No	No	Yes	Yes	No	Yes	small available cohort count (50-199); single pathway support; contains broad infection/cancer/disease-module support; metabolism-only pathway support; no non-broad supporting pathway
0.860647	Major depressive disorder	Ponesimod (Ponvory)	Relapsing MS	hsa05320	Autoimmune thyroid disease - Homo sapiens (human)	Exonic	11004	Large (>=1000)	No	No	No	1	1	1	0	0	Yes	No	No	No	No	No	0.04261	0.04261	2	21	1	1	1	1	1	Yes	Yes	No	No	No	No	No	Yes	single variant-class support; single pathway support
0.860647	Major depressive disorder	Diroximel fumarate (Vumerity)	Relapsing MS	hsa05320	Autoimmune thyroid disease - Homo sapiens (human)	Exonic	11004	Large (>=1000)	No	No	No	1	1	1	0	0	Yes	No	No	No	No	No	0.04261	0.04261	2	21	1	1	1	1	1	Yes	Yes	No	No	No	No	No	Yes	single variant-class support; single pathway support
0.860607	Post-traumatic stress disorder	Vismodegib	Systemic cancer with intracranial disease (brain metastases/leptomeningeal) contexts; CNS activity varies	hsa00270;hsa00330;hsa00340	Cysteine and methionine metabolism - Homo sapiens (human);Arginine and proline metabolism - Homo sapiens (human);Histidine metabolism - Homo sapiens (human)	Exonic	1194	Large (>=1000)	No	No	No	3	3	3	0	0	No	No	No	Yes	Yes	No	0.01856	0.0110647	2	16.3333	2	3	3	3	0	No	No	No	No	Yes	Yes	No	Yes	contains broad infection/cancer/disease-module support; metabolism-only pathway support; no non-broad supporting pathway
0.860587	Personality/behavior disorders due to brain disease	Tepotinib	MET exon 14 NSCLC	hsa01250	Biosynthesis of nucleotide sugars - Homo sapiens (human)	Exonic	498	Moderate (200-999)	No	No	No	1	1	1	0	0	Yes	No	No	Yes	Yes	No	0.01032	0.01032	4	26	2	1	1	1	0	No	Yes	No	No	Yes	Yes	No	Yes	single pathway support; contains broad infection/cancer/disease-module support; metabolism-only pathway support; no non-broad supporting pathway
0.860468	Trichotillomania	Lamotrigine	Epilepsy	hsa00982	Drug metabolism - cytochrome P450 - Homo sapiens (human)	Exonic	138	Small (50-199)	Yes	No	No	1	1	1	0	0	Yes	No	No	Yes	Yes	No	0.012	0.012	1	37	2	1	1	1	0	No	Yes	No	No	Yes	Yes	No	Yes	small available cohort count (50-199); single pathway support; contains broad infection/cancer/disease-module support; metabolism-only pathway support; no non-broad supporting pathway
0.860463	Personality/behavior disorders due to brain disease	Avapritinib	Systemic cancer with intracranial disease (brain metastases/leptomeningeal) contexts; CNS activity varies	hsa00730;hsa00770	Thiamine metabolism - Homo sapiens (human);Pantothenate and CoA biosynthesis - Homo sapiens (human)	Exonic	498	Moderate (200-999)	No	No	No	2	2	2	0	0	No	No	No	Yes	Yes	No	0.01941	0.0138785	1	25.5	3	2	2	2	0	No	No	No	No	Yes	Yes	No	Yes	contains broad infection/cancer/disease-module support; metabolism-only pathway support; no non-broad supporting pathway
0.860413	Benign neoplasm of pituitary/craniopharyngeal region	Alteplase (tPA)	Acute ischemic stroke	hsa00350	Tyrosine metabolism - Homo sapiens (human)	Exonic	140	Small (50-199)	Yes	No	Yes	1	1	1	0	0	Yes	No	No	Yes	Yes	No	0.005987	0.005987	1	24	3	1	1	1	0	No	Yes	No	No	Yes	Yes	No	Yes	small available cohort count (50-199); single pathway support; contains broad infection/cancer/disease-module support; metabolism-only pathway support; no non-broad supporting pathway
0.860413	Benign neoplasm of pituitary/craniopharyngeal region	Erlotinib	EGFR-mutant NSCLC (CNS activity reported)	hsa00350	Tyrosine metabolism - Homo sapiens (human)	Exonic	140	Small (50-199)	Yes	No	Yes	1	1	1	0	0	Yes	No	No	Yes	Yes	No	0.005987	0.005987	1	24	3	2	2	2	0	No	No	No	No	Yes	Yes	No	Yes	small available cohort count (50-199); contains broad infection/cancer/disease-module support; metabolism-only pathway support; no non-broad supporting pathway
0.86037	Mental disorders due to brain dysfunction	Lapatinib	HER2+ breast cancer (CNS use)	hsa04750	Inflammatory mediator regulation of TRP channels - Homo sapiens (human)	Exonic	566	Moderate (200-999)	No	No	No	1	1	1	0	0	Yes	No	No	No	No	No	0.007844	0.007844	6	7	3	2	2	2	1	No	No	No	No	Yes	No	Yes	No	contains broad infection/cancer/disease-module support
0.860351	Migraine	Dordaviprone (Modeyso)	H3 K27M–mutant diffuse midline glioma (progressed)	hsa05332	Graft-versus-host disease - Homo sapiens (human)	Exonic	10457	Large (>=1000)	No	No	No	1	1	1	0	0	Yes	No	No	Yes	No	No	0.04274	0.04274	2	25	3	1	1	1	0	No	Yes	No	No	Yes	No	No	Yes	single pathway support; contains broad infection/cancer/disease-module support; no non-broad supporting pathway
0.860351	Migraine	Ocrelizumab (Ocrevus)	Relapsing MS + PPMS	hsa05332	Graft-versus-host disease - Homo sapiens (human)	Exonic	10457	Large (>=1000)	No	No	No	1	1	1	0	0	Yes	No	No	Yes	No	No	0.04274	0.04274	2	25	3	1	1	1	0	No	Yes	No	No	Yes	No	No	Yes	single pathway support; contains broad infection/cancer/disease-module support; no non-broad supporting pathway
0.860334	Malignant neoplasm of brain	Ponesimod (Ponvory)	Relapsing MS	hsa05169;hsa05320	Epstein-Barr virus infection - Homo sapiens (human);Autoimmune thyroid disease - Homo sapiens (human)	Exonic	1401	Large (>=1000)	No	No	Yes	2	1	1	0	1	No	No	No	Yes	No	No	0.006346	0.006233	20	13.5	2	2	1	1	1	No	No	No	No	Yes	No	Yes	No	contains broad infection/cancer/disease-module support
0.860328	Microcephaly	Lapatinib	HER2+ breast cancer (CNS use)	hsa04625	C-type lectin receptor signaling pathway - Homo sapiens (human)	Exonic	1050	Large (>=1000)	No	No	No	1	1	1	0	0	Yes	No	No	No	No	No	0.01068	0.01068	6	10	4	3	3	3	2	No	No	No	No	Yes	No	Yes	No	contains broad infection/cancer/disease-module support
0.860252	Down syndrome	Fosphenytoin	Status epilepticus	hsa00591	Linoleic acid metabolism - Homo sapiens (human)	Exonic		Unavailable	Unavailable	Unavailable	No	1	1	1	0	0	Yes	No	No	Yes	Yes	No	0.02821	0.02821	5	21	4	3	3	3	1	No	No	No	No	Yes	No	No	Yes	cohort label missing from Supplementary Table 2A/2B; contains broad infection/cancer/disease-module support
0.860242	Tic disorders (incl. Tourette)	Carbamazepine	Focal seizures	hsa00620;hsa00640	Pyruvate metabolism - Homo sapiens (human);Propanoate metabolism - Homo sapiens (human)	Exonic	2012	Large (>=1000)	No	No	No	2	2	2	0	0	No	No	No	Yes	Yes	No	0.01068	0.008138	7	18	4	3	3	3	0	No	No	No	No	Yes	Yes	No	Yes	contains broad infection/cancer/disease-module support; metabolism-only pathway support; no non-broad supporting pathway
0.860201	Cerebral infarction due to unspecified occlusion or stenosis of unspecified cerebral artery	Perampanel	Focal seizures	hsa04664	Fc epsilon RI signaling pathway - Homo sapiens (human)	Exonic	351	Moderate (200-999)	No	No	No	1	1	1	0	0	Yes	No	No	No	No	No	0.007982	0.007982	4	16	3	2	2	2	2	No	No	No	No	No	No	Yes	No	Passes conservative downstream criteria
0.860169	Other impulse disorders	Lorazepam (IV)	Status epilepticus	hsa00071;hsa00120	Fatty acid degradation - Homo sapiens (human);Primary bile acid biosynthesis - Homo sapiens (human)	Exonic	199	Small (50-199)	Yes	No	No	2	2	2	0	0	No	No	No	Yes	Yes	No	0.005987	0.005032	7	12	4	4	4	4	1	No	No	No	No	Yes	No	No	Yes	small available cohort count (50-199); contains broad infection/cancer/disease-module support; small cohort stricter criteria not met
0.860152	Conduct disorder	Vorasidenib (Voranigo)	IDH-mutant grade 2 glioma	hsa03020;hsa05218	RNA polymerase - Homo sapiens (human);Melanoma - Homo sapiens (human)	Exonic	6437	Large (>=1000)	No	No	No	2	2	1	1	0	No	No	No	Yes	No	No	0.01962	0.019	12	12.5	1	2	2	1	1	Yes	No	No	No	Yes	No	No	Yes	single variant-class support; contains broad infection/cancer/disease-module support
0.860143	Eating disorders	Crizotinib	ALK+/ROS1+ NSCLC	hsa00785	Lipoic acid metabolism - Homo sapiens (human)	Exonic	1838	Large (>=1000)	No	No	No	1	1	1	0	0	Yes	No	No	Yes	Yes	No	0.01732	0.01732	4	22	2	1	1	1	0	No	Yes	No	No	Yes	Yes	No	Yes	single pathway support; contains broad infection/cancer/disease-module support; metabolism-only pathway support; no non-broad supporting pathway
0.860108	Hemiplegia and hemiparesis following unspecified cerebrovascular disease affecting unspecified side	Gefitinib	EGFR-mutant NSCLC (CNS activity reported)	hsa00430	Taurine and hypotaurine metabolism - Homo sapiens (human)	Exonic	202	Moderate (200-999)	No	No	No	1	1	1	0	0	Yes	No	No	Yes	Yes	No	0.01191	0.01191	1	25	3	1	1	1	0	No	Yes	No	No	Yes	Yes	No	Yes	single pathway support; contains broad infection/cancer/disease-module support; metabolism-only pathway support; no non-broad supporting pathway
0.860084	Sleep disorders	Cenobamate	Focal seizures	hsa01250	Biosynthesis of nucleotide sugars - Homo sapiens (human)	Exonic	1112	Large (>=1000)	No	No	No	1	1	1	0	0	Yes	No	No	Yes	Yes	No	0.01708	0.01708	6	26	2	1	1	1	0	No	Yes	No	No	Yes	Yes	No	Yes	single pathway support; contains broad infection/cancer/disease-module support; metabolism-only pathway support; no non-broad supporting pathway
0.860078	Other impulse disorders	Lamotrigine	Epilepsy	hsa00982	Drug metabolism - cytochrome P450 - Homo sapiens (human)	Exonic	199	Small (50-199)	Yes	No	No	1	1	1	0	0	Yes	No	No	Yes	Yes	No	0.01148	0.01148	2	37	2	1	1	1	0	No	Yes	No	No	Yes	Yes	No	Yes	small available cohort count (50-199); single pathway support; contains broad infection/cancer/disease-module support; metabolism-only pathway support; no non-broad supporting pathway
0.859917	Congenital hydrocephalus	Dacomitinib	EGFR-mutant NSCLC	hsa00520	Amino sugar and nucleotide sugar metabolism - Homo sapiens (human)	Exonic	1050	Large (>=1000)	No	No	No	1	1	1	0	0	Yes	No	No	Yes	Yes	No	0.009949	0.009949	3	16	2	1	1	1	0	No	Yes	No	No	Yes	Yes	No	Yes	single pathway support; contains broad infection/cancer/disease-module support; metabolism-only pathway support; no non-broad supporting pathway
0.859903	Major depressive disorder	Cladribine (Mavenclad)	Relapsing MS	hsa00051;hsa00053	Fructose and mannose metabolism - Homo sapiens (human);Ascorbate and aldarate metabolism - Homo sapiens (human)	Exonic	11004	Large (>=1000)	No	No	No	2	2	2	0	0	No	No	No	Yes	Yes	No	0.02669	0.02198	10	25.5	3	3	3	3	0	No	No	No	No	Yes	Yes	No	Yes	contains broad infection/cancer/disease-module support; metabolism-only pathway support; no non-broad supporting pathway
0.859889	Persistent mood disorders (dysthymia/cyclothymia)	Vorasidenib (Voranigo)	Grade 2 IDH-mutant glioma	hsa04512	ECM-receptor interaction - Homo sapiens (human)	Exonic	1171	Large (>=1000)	No	No	No	1	1	1	0	0	Yes	No	No	No	No	No	0.01272	0.01272	8	7	2	2	2	2	2	No	No	No	No	No	No	Yes	No	Passes conservative downstream criteria
0.859866	Other disorders of brain	Enasidenib	Systemic cancer with intracranial disease (brain metastases/leptomeningeal) contexts; CNS activity varies	hsa00515;hsa00520;hsa00533	Mannose type O-glycan biosynthesis - Homo sapiens (human);Amino sugar and nucleotide sugar metabolism - Homo sapiens (human);Glycosaminoglycan biosynthesis - keratan sulfate - Homo sapiens (human)	Exonic	1924	Large (>=1000)	No	No	No	3	3	3	0	0	No	No	No	Yes	Yes	No	0.01889	0.0119453	2	14	3	4	4	4	0	No	No	No	No	Yes	Yes	No	Yes	contains broad infection/cancer/disease-module support; metabolism-only pathway support; no non-broad supporting pathway
0.859858	Somatoform disorders	Rucaparib	Ovarian cancer; CNS contexts	hsa00051;hsa00052;hsa00053	Fructose and mannose metabolism - Homo sapiens (human);Galactose metabolism - Homo sapiens (human);Ascorbate and aldarate metabolism - Homo sapiens (human)	Exonic	517	Moderate (200-999)	No	No	No	3	3	3	0	0	No	No	No	Yes	Yes	No	0.01125	0.00915933	3	25	3	4	4	4	0	No	No	No	No	Yes	Yes	No	Yes	contains broad infection/cancer/disease-module support; metabolism-only pathway support; no non-broad supporting pathway
0.859858	Other childhood-onset behavioral/emotional disorders	Midazolam (Nayzilam/IV)	Seizure clusters/status	hsa00051;hsa00052	Fructose and mannose metabolism - Homo sapiens (human);Galactose metabolism - Homo sapiens (human)	Exonic	3793	Large (>=1000)	No	No	No	2	2	2	0	0	No	No	No	Yes	Yes	No	0.01599	0.01403	9	23.5	4	4	4	4	0	No	No	No	No	Yes	Yes	No	Yes	contains broad infection/cancer/disease-module support; metabolism-only pathway support; no non-broad supporting pathway
0.859852	Hemiplegia and hemiparesis following unspecified cerebrovascular disease affecting left dominant side	Gefitinib	EGFR-mutant NSCLC (CNS activity reported)	hsa00430	Taurine and hypotaurine metabolism - Homo sapiens (human)	Exonic	62	Small (50-199)	Yes	No	No	1	1	1	0	0	Yes	No	No	Yes	Yes	No	0.006907	0.006907	2	25	3	1	1	1	0	No	Yes	No	No	Yes	Yes	No	Yes	small available cohort count (50-199); single pathway support; contains broad infection/cancer/disease-module support; metabolism-only pathway support; no non-broad supporting pathway
0.859737	Anxiety disorders	Midazolam (Nayzilam/IV)	Seizure clusters/status	hsa00053	Ascorbate and aldarate metabolism - Homo sapiens (human)	Exonic	10645	Large (>=1000)	No	No	No	1	1	1	0	0	Yes	No	No	Yes	Yes	No	0.06136	0.06136	1	28	3	3	3	3	0	No	No	No	No	Yes	Yes	No	Yes	contains broad infection/cancer/disease-module support; metabolism-only pathway support; no non-broad supporting pathway
0.859715	Unspecified organic mental disorder	Lamotrigine	Epilepsy	hsa00980	Metabolism of xenobiotics by cytochrome P450 - Homo sapiens (human)	Exonic	112	Small (50-199)	Yes	No	No	1	1	1	0	0	Yes	No	No	Yes	Yes	No	0.007446	0.007446	2	29	3	1	1	1	0	No	Yes	No	No	Yes	Yes	No	Yes	small available cohort count (50-199); single pathway support; contains broad infection/cancer/disease-module support; metabolism-only pathway support; no non-broad supporting pathway
0.859708	Autism spectrum disorder	Midazolam (Nayzilam/IV)	Seizure clusters/status	hsa00052;hsa00053	Galactose metabolism - Homo sapiens (human);Ascorbate and aldarate metabolism - Homo sapiens (human)	Exonic	5793	Large (>=1000)	No	No	No	2	2	2	0	0	No	No	No	Yes	Yes	No	0.01829	0.017545	12	26	3	3	3	3	0	No	No	No	No	Yes	Yes	No	Yes	contains broad infection/cancer/disease-module support; metabolism-only pathway support; no non-broad supporting pathway
0.859703	Multiple sclerosis	Felbamate	Lennox-Gastaut	hsa00250;hsa04910	Alanine, aspartate and glutamate metabolism - Homo sapiens (human);Insulin signaling pathway - Homo sapiens (human)	Exonic	95	Small (50-199)	Yes	No	No	2	2	2	0	0	No	No	No	Yes	No	No	0.001291	0.001202	16	4.5	4	3	3	3	2	No	No	No	No	Yes	No	Yes	No	small available cohort count (50-199); contains broad infection/cancer/disease-module support
0.859689	Moyamoya disease	Alteplase (tPA)	Acute ischemic stroke	hsa00350;hsa04610	Tyrosine metabolism - Homo sapiens (human);Complement and coagulation cascades - Homo sapiens (human)	Exonic	60	Small (50-199)	Yes	No	No	2	2	2	0	0	No	No	No	Yes	No	No	0.003157	0.00301	8	16	4	2	2	2	1	No	No	No	No	Yes	No	No	Yes	small available cohort count (50-199); contains broad infection/cancer/disease-module support; small cohort stricter criteria not met
0.859658	Psychological and behavioral factors associated with disorders or diseases classified elsewhere	Oxcarbazepine	Focal seizures	hsa00760;hsa00785	Nicotinate and nicotinamide metabolism - Homo sapiens (human);Lipoic acid metabolism - Homo sapiens (human)	Exonic	143	Small (50-199)	Yes	No	No	2	2	2	0	0	No	No	No	Yes	Yes	No	0.003586	0.002918	9	17	3	3	3	3	0	No	No	No	No	Yes	Yes	No	Yes	small available cohort count (50-199); contains broad infection/cancer/disease-module support; metabolism-only pathway support; no non-broad supporting pathway
0.859652	Congenital cerebral cysts	Afatinib	EGFR-mutant NSCLC	hsa00500;hsa00511	Starch and sucrose metabolism - Homo sapiens (human);Other glycan degradation - Homo sapiens (human)	Exonic	38	Very small (<50)	Yes	Yes	No	2	2	2	0	0	No	No	No	Yes	Yes	No	0.001707	0.0015705	11	14.5	2	3	3	3	1	No	No	No	No	Yes	No	No	Yes	very small available cohort count (<50); contains broad infection/cancer/disease-module support
0.859603	Hemiplegia and hemiparesis following unspecified cerebrovascular disease affecting unspecified side	Zonisamide	Focal seizures	hsa03020;hsa04980	RNA polymerase - Homo sapiens (human);Cobalamin transport and metabolism - Homo sapiens (human)	Exonic	202	Moderate (200-999)	No	No	No	2	2	2	0	0	No	No	No	Yes	No	No	0.00521	0.0050585	9	16	4	3	3	3	2	No	No	No	No	Yes	No	Yes	No	contains broad infection/cancer/disease-module support
0.859566	Unspecified mood disorder	Carbamazepine	Focal seizures	hsa00640;hsa00730	Propanoate metabolism - Homo sapiens (human);Thiamine metabolism - Homo sapiens (human)	Exonic	1015	Large (>=1000)	No	No	No	2	2	2	0	0	No	No	No	Yes	Yes	No	0.0124	0.0106525	8	24	3	3	3	3	0	No	No	No	No	Yes	Yes	No	Yes	contains broad infection/cancer/disease-module support; metabolism-only pathway support; no non-broad supporting pathway
0.859561	Personality/behavior disorders due to brain disease	Capmatinib	MET exon 14 NSCLC	hsa01212;hsa01230	Fatty acid metabolism - Homo sapiens (human);Biosynthesis of amino acids - Homo sapiens (human)	Exonic	498	Moderate (200-999)	No	No	No	2	2	2	0	0	No	No	No	Yes	Yes	No	0.00632	0.0062785	14	20	3	4	4	4	0	No	No	No	No	Yes	Yes	No	Yes	contains broad infection/cancer/disease-module support; metabolism-only pathway support; no non-broad supporting pathway
0.859495	Dissociative/conversion disorders	Cladribine (Mavenclad)	Relapsing MS	hsa00052	Galactose metabolism - Homo sapiens (human)	Exonic	1220	Large (>=1000)	No	No	No	1	1	1	0	0	Yes	No	No	Yes	Yes	No	0.008592	0.008592	4	24	4	3	3	3	0	No	No	No	No	Yes	Yes	No	Yes	contains broad infection/cancer/disease-module support; metabolism-only pathway support; no non-broad supporting pathway
0.859484	Malignant neoplasm of pineal gland	Cenobamate	Focal seizures	hsa01240;hsa01250	Biosynthesis of cofactors - Homo sapiens (human);Biosynthesis of nucleotide sugars - Homo sapiens (human)	Exonic	30	Very small (<50)	Yes	Yes	Yes	2	2	2	0	0	No	No	No	Yes	Yes	No	0.001795	0.001534	14	14	3	2	2	2	0	No	No	No	No	Yes	Yes	No	Yes	very small available cohort count (<50); contains broad infection/cancer/disease-module support; metabolism-only pathway support; no non-broad supporting pathway
0.85945	Dual role transvestism	Selank	Anxiety disorders / stress-related cognitive effects (regional use, e.g., Russia)	hsa04727	GABAergic synapse - Homo sapiens (human)	Exonic	185	Small (50-199)	Yes	No	No	1	1	1	0	0	Yes	No	No	No	No	No	0.00139	0.00139	5	10	2	1	1	1	1	No	Yes	No	No	No	No	No	Yes	small available cohort count (50-199); single pathway support
0.85945	Dual role transvestism	Diazepam (Diastat/Valtoco)	Seizure clusters/status	hsa04727	GABAergic synapse - Homo sapiens (human)	Exonic	185	Small (50-199)	Yes	No	No	1	1	1	0	0	Yes	No	No	No	No	No	0.00139	0.00139	5	10	2	1	1	1	1	No	Yes	No	No	No	No	No	Yes	small available cohort count (50-199); single pathway support
0.859394	Microcephaly	Fosphenytoin	Status epilepticus	hsa00591	Linoleic acid metabolism - Homo sapiens (human)	Exonic	1050	Large (>=1000)	No	No	No	1	1	1	0	0	Yes	No	No	Yes	Yes	No	0.01332	0.01332	2	21	2	2	2	2	0	No	No	No	No	Yes	Yes	No	Yes	contains broad infection/cancer/disease-module support; metabolism-only pathway support; no non-broad supporting pathway
0.859363	Obsessive-compulsive disorder	Lacosamide	Focal seizures	hsa01212	Fatty acid metabolism - Homo sapiens (human)	Exonic	1596	Large (>=1000)	No	No	No	1	1	1	0	0	Yes	No	No	Yes	Yes	No	0.009731	0.009731	7	29	2	2	2	2	0	No	No	No	No	Yes	Yes	No	Yes	contains broad infection/cancer/disease-module support; metabolism-only pathway support; no non-broad supporting pathway
0.859361	Arnold-Chiari malformation	Diroximel fumarate (Vumerity)	Relapsing MS	hsa05320	Autoimmune thyroid disease - Homo sapiens (human)	Exonic	410	Moderate (200-999)	No	No	No	1	1	1	0	0	Yes	No	No	No	No	No	0.005482	0.005482	3	21	3	2	2	2	2	No	No	No	No	No	No	Yes	No	Passes conservative downstream criteria
0.859361	Arnold-Chiari malformation	Ponesimod (Ponvory)	Relapsing MS	hsa05320	Autoimmune thyroid disease - Homo sapiens (human)	Exonic	410	Moderate (200-999)	No	No	No	1	1	1	0	0	Yes	No	No	No	No	No	0.005482	0.005482	3	21	2	1	1	1	1	No	Yes	No	No	No	No	No	Yes	single pathway support
0.859352	Moyamoya disease	Fenfluramine (Fintepla)	Dravet syndrome	hsa04066;hsa04110	HIF-1 signaling pathway - Homo sapiens (human);Cell cycle - Homo sapiens (human)	Exonic	60	Small (50-199)	Yes	No	No	2	2	2	0	0	No	No	No	No	No	No	0.002541	0.002392	15	8.5	2	2	2	2	2	No	No	No	No	No	No	No	Yes	small available cohort count (50-199); small cohort stricter criteria not met
0.859339	Other cerebrovascular disease	Oxcarbazepine	Focal seizures	hsa00770	Pantothenate and CoA biosynthesis - Homo sapiens (human)	Exonic	260	Moderate (200-999)	No	No	No	1	1	1	0	0	Yes	No	No	Yes	Yes	No	0.00927	0.00927	3	23	3	1	1	1	0	No	Yes	No	No	Yes	Yes	No	Yes	single pathway support; contains broad infection/cancer/disease-module support; metabolism-only pathway support; no non-broad supporting pathway
0.859329	Hemiplegia and hemiparesis following unspecified cerebrovascular disease affecting left non-dominant side	Donanemab	Alzheimer’s disease (early)	hsa00240;hsa00270	Pyrimidine metabolism - Homo sapiens (human);Cysteine and methionine metabolism - Homo sapiens (human)	Exonic	58	Small (50-199)	Yes	No	No	2	2	2	0	0	No	No	No	Yes	Yes	No	0.002665	0.002628	12	18	2	2	2	2	0	No	No	No	No	Yes	Yes	No	Yes	small available cohort count (50-199); contains broad infection/cancer/disease-module support; metabolism-only pathway support; no non-broad supporting pathway
0.859329	Hemiplegia and hemiparesis following unspecified cerebrovascular disease affecting left non-dominant side	Alemtuzumab (Lemtrada)	Relapsing MS (selected)	hsa00240;hsa00270	Pyrimidine metabolism - Homo sapiens (human);Cysteine and methionine metabolism - Homo sapiens (human)	Exonic	58	Small (50-199)	Yes	No	No	2	2	2	0	0	No	No	No	Yes	Yes	No	0.002665	0.002628	12	18	2	2	2	2	0	No	No	No	No	Yes	Yes	No	Yes	small available cohort count (50-199); contains broad infection/cancer/disease-module support; metabolism-only pathway support; no non-broad supporting pathway
0.859319	Unspecified sequelae of cerebral infarction	Binimetinib	BRAF V600 melanoma (combo)	hsa04066	HIF-1 signaling pathway - Homo sapiens (human)	Exonic	80	Small (50-199)	Yes	No	No	1	1	1	0	0	Yes	No	No	No	No	No	0.005244	0.005244	7	15	2	1	1	1	1	No	Yes	No	No	No	No	No	Yes	small available cohort count (50-199); single pathway support
0.859265	Neurocutaneous syndromes (other)	Edaravone (Radicut/Radicava)	Acute ischemic stroke (Japan-approved neuroprotection/functional recovery)	hsa00190;hsa04610	Oxidative phosphorylation - Homo sapiens (human);Complement and coagulation cascades - Homo sapiens (human)	Exonic	287	Moderate (200-999)	No	No	No	2	2	2	0	0	No	No	No	No	No	No	0.002864	0.0026525	11	7.5	2	3	3	3	3	No	No	No	No	No	No	Yes	No	Passes conservative downstream criteria
0.859227	Schizophrenia	Ripretinib	Systemic cancer with intracranial disease (brain metastases/leptomeningeal) contexts; CNS activity varies	hsa00790;hsa00860;hsa00910	Folate biosynthesis - Homo sapiens (human);Porphyrin metabolism - Homo sapiens (human);Nitrogen metabolism - Homo sapiens (human)	Exonic	44	Very small (<50)	Yes	Yes	No	3	3	3	0	0	No	No	No	Yes	Yes	No	0.00554	0.00384433	2	13	2	4	4	4	0	No	No	No	No	Yes	Yes	No	Yes	very small available cohort count (<50); contains broad infection/cancer/disease-module support; metabolism-only pathway support; no non-broad supporting pathway
0.859114	Unspecified sequelae of cerebral infarction	Perampanel	Focal seizures	hsa04664	Fc epsilon RI signaling pathway - Homo sapiens (human)	Exonic	80	Small (50-199)	Yes	No	No	1	1	1	0	0	Yes	No	No	No	No	No	0.005529	0.005529	6	16	4	2	2	2	2	No	No	No	No	No	No	Yes	No	small available cohort count (50-199)
0.859101	Childhood emotional/social disorders	Felbamate	Lennox-Gastaut	hsa04750	Inflammatory mediator regulation of TRP channels - Homo sapiens (human)	Exonic	946	Moderate (200-999)	No	No	No	1	1	1	0	0	Yes	No	No	No	No	No	0.01283	0.01283	4	7	3	3	3	3	2	No	No	No	No	Yes	No	Yes	No	contains broad infection/cancer/disease-module support
0.859053	Other impulse disorders	Phenytoin	Epilepsy	hsa00561;hsa00565;hsa00590	Glycerolipid metabolism - Homo sapiens (human);Ether lipid metabolism - Homo sapiens (human);Arachidonic acid metabolism - Homo sapiens (human)	Exonic	199	Small (50-199)	Yes	No	No	3	3	3	0	0	No	No	No	Yes	Yes	No	0.003544	0.00338367	24	7.33333	2	3	3	3	0	No	No	No	No	Yes	Yes	No	Yes	small available cohort count (50-199); contains broad infection/cancer/disease-module support; metabolism-only pathway support; no non-broad supporting pathway
0.858979	Other childhood-onset behavioral/emotional disorders	Ceritinib	ALK+ NSCLC	hsa00730	Thiamine metabolism - Homo sapiens (human)	Exonic	3793	Large (>=1000)	No	No	No	1	1	1	0	0	Yes	No	No	Yes	Yes	No	0.03354	0.03354	2	28	4	3	3	3	0	No	No	No	No	Yes	Yes	No	Yes	contains broad infection/cancer/disease-module support; metabolism-only pathway support; no non-broad supporting pathway
0.858957	Malignant neoplasm of brain	Capmatinib	MET exon 14 NSCLC	hsa01212	Fatty acid metabolism - Homo sapiens (human)	Exonic	1401	Large (>=1000)	No	No	Yes	1	1	1	0	0	Yes	No	No	Yes	Yes	No	0.0102	0.0102	7	29	2	1	1	1	0	No	Yes	No	No	Yes	Yes	No	Yes	single pathway support; contains broad infection/cancer/disease-module support; metabolism-only pathway support; no non-broad supporting pathway
0.858954	Occlusion and stenosis of unspecified cerebral artery	Vorasidenib	Systemic cancer with intracranial disease (brain metastases/leptomeningeal) contexts; CNS activity varies	hsa00450;hsa00480	Selenocompound metabolism - Homo sapiens (human);Glutathione metabolism - Homo sapiens (human)	Exonic	60	Small (50-199)	Yes	No	No	2	2	2	0	0	No	No	No	Yes	Yes	No	0.003724	0.0033345	7	13	3	2	2	2	0	No	No	No	No	Yes	Yes	No	Yes	small available cohort count (50-199); contains broad infection/cancer/disease-module support; metabolism-only pathway support; no non-broad supporting pathway
0.858954	Occlusion and stenosis of unspecified cerebral artery	Gefitinib	EGFR-mutant NSCLC (CNS activity reported)	hsa00450;hsa00480	Selenocompound metabolism - Homo sapiens (human);Glutathione metabolism - Homo sapiens (human)	Exonic	60	Small (50-199)	Yes	No	No	2	2	2	0	0	No	No	No	Yes	Yes	No	0.003724	0.0033345	7	13	3	2	2	2	0	No	No	No	No	Yes	Yes	No	Yes	small available cohort count (50-199); contains broad infection/cancer/disease-module support; metabolism-only pathway support; no non-broad supporting pathway
0.85894	Multiple sclerosis	Capmatinib	MET exon 14 NSCLC	hsa01212	Fatty acid metabolism - Homo sapiens (human)	Exonic	95	Small (50-199)	Yes	No	No	1	1	1	0	0	Yes	No	No	Yes	Yes	No	0.002021	0.002021	6	29	1	1	1	1	0	Yes	Yes	No	No	Yes	Yes	No	Yes	small available cohort count (50-199); single variant-class support; single pathway support; contains broad infection/cancer/disease-module support; metabolism-only pathway support; no non-broad supporting pathway
0.858937	Eating disorders	Natalizumab (Tysabri)	Relapsing MS	hsa00220	Arginine biosynthesis - Homo sapiens (human)	Exonic	1838	Large (>=1000)	No	No	No	1	1	1	0	0	Yes	No	No	Yes	Yes	No	0.02324	0.02324	2	34	3	2	2	2	0	No	No	No	No	Yes	Yes	No	Yes	contains broad infection/cancer/disease-module support; metabolism-only pathway support; no non-broad supporting pathway
0.858864	Unspecified behavioral syndromes associated with physiological disturbances and physical factors	Perampanel	Focal seizures	hsa00250	Alanine, aspartate and glutamate metabolism - Homo sapiens (human)	Exonic	148	Small (50-199)	Yes	No	No	1	1	1	0	0	Yes	No	No	Yes	Yes	No	0.005123	0.005123	2	8	4	2	2	2	1	No	No	No	No	Yes	No	No	Yes	small available cohort count (50-199); contains broad infection/cancer/disease-module support; small cohort stricter criteria not met
0.858864	Unspecified behavioral syndromes associated with physiological disturbances and physical factors	Topiramate	Epilepsy; migraine	hsa00250	Alanine, aspartate and glutamate metabolism - Homo sapiens (human)	Exonic	148	Small (50-199)	Yes	No	No	1	1	1	0	0	Yes	No	No	Yes	Yes	No	0.005123	0.005123	2	8	3	3	3	3	2	No	No	No	No	Yes	No	Yes	No	small available cohort count (50-199); contains broad infection/cancer/disease-module support
0.858864	Unspecified behavioral syndromes associated with physiological disturbances and physical factors	Felbamate	Lennox-Gastaut	hsa00250	Alanine, aspartate and glutamate metabolism - Homo sapiens (human)	Exonic	148	Small (50-199)	Yes	No	No	1	1	1	0	0	Yes	No	No	Yes	Yes	No	0.005123	0.005123	2	8	3	1	1	1	0	No	Yes	No	No	Yes	Yes	No	Yes	small available cohort count (50-199); single pathway support; contains broad infection/cancer/disease-module support; metabolism-only pathway support; no non-broad supporting pathway
0.858862	Attention-deficit/hyperactivity disorder	Alteplase (tPA)	Acute ischemic stroke	hsa00340	Histidine metabolism - Homo sapiens (human)	Exonic	15448	Large (>=1000)	No	No	No	1	1	1	0	0	Yes	No	No	Yes	Yes	No	0.03937	0.03937	4	28	3	3	3	3	0	No	No	No	No	Yes	Yes	No	Yes	contains broad infection/cancer/disease-module support; metabolism-only pathway support; no non-broad supporting pathway
0.858862	Attention-deficit/hyperactivity disorder	Mitoxantrone	Worsening RRMS/SPMS (rare use)	hsa00340	Histidine metabolism - Homo sapiens (human)	Exonic	15448	Large (>=1000)	No	No	No	1	1	1	0	0	Yes	No	No	Yes	Yes	No	0.03937	0.03937	4	28	3	2	2	2	0	No	No	No	No	Yes	Yes	No	Yes	contains broad infection/cancer/disease-module support; metabolism-only pathway support; no non-broad supporting pathway
0.858853	Autism spectrum disorder	Phenobarbital	Epilepsy	hsa00350;hsa00430	Tyrosine metabolism - Homo sapiens (human);Taurine and hypotaurine metabolism - Homo sapiens (human)	Exonic	5793	Large (>=1000)	No	No	No	2	2	2	0	0	No	No	No	Yes	Yes	No	0.02596	0.020185	4	24.5	2	2	2	2	0	No	No	No	No	Yes	Yes	No	Yes	contains broad infection/cancer/disease-module support; metabolism-only pathway support; no non-broad supporting pathway
0.858842	Psychological and behavioral factors associated with disorders or diseases classified elsewhere	Lacosamide	Focal seizures	hsa01040	Biosynthesis of unsaturated fatty acids - Homo sapiens (human)	Exonic	143	Small (50-199)	Yes	No	No	1	1	1	0	0	Yes	No	No	Yes	Yes	No	0.004852	0.004852	2	13	2	1	1	1	0	No	Yes	No	No	Yes	Yes	No	Yes	small available cohort count (50-199); single pathway support; contains broad infection/cancer/disease-module support; metabolism-only pathway support; no non-broad supporting pathway
0.858807	Other neurodegenerative diseases	Dacomitinib	EGFR-mutant NSCLC	hsa00531;hsa04012	Glycosaminoglycan degradation - Homo sapiens (human);ErbB signaling pathway - Homo sapiens (human)	Exonic	92	Small (50-199)	Yes	No	No	2	2	2	0	0	No	No	No	Yes	No	No	0.002476	0.0021905	17	4.5	3	3	3	3	1	No	No	No	No	Yes	No	No	Yes	small available cohort count (50-199); contains broad infection/cancer/disease-module support; small cohort stricter criteria not met
0.858788	Other psychological development disorders	Mitoxantrone	Worsening RRMS/SPMS (rare use)	hsa00340	Histidine metabolism - Homo sapiens (human)	Exonic	9502	Large (>=1000)	No	No	No	1	1	1	0	0	Yes	No	No	Yes	Yes	No	0.03709	0.03709	3	28	1	1	1	1	0	Yes	Yes	No	No	Yes	Yes	No	Yes	single variant-class support; single pathway support; contains broad infection/cancer/disease-module support; metabolism-only pathway support; no non-broad supporting pathway
0.858788	Other psychological development disorders	Alteplase (tPA)	Acute ischemic stroke	hsa00340	Histidine metabolism - Homo sapiens (human)	Exonic	9502	Large (>=1000)	No	No	No	1	1	1	0	0	Yes	No	No	Yes	Yes	No	0.03709	0.03709	3	28	1	1	1	1	0	Yes	Yes	No	No	Yes	Yes	No	Yes	single variant-class support; single pathway support; contains broad infection/cancer/disease-module support; metabolism-only pathway support; no non-broad supporting pathway
0.858717	Intermittent explosive disorder	Brigatinib	ALK+ NSCLC	hsa00603;hsa00620	Glycosphingolipid biosynthesis - globo and isoglobo series - Homo sapiens (human);Pyruvate metabolism - Homo sapiens (human)	Exonic	71	Small (50-199)	Yes	No	No	2	2	2	0	0	No	No	No	Yes	Yes	No	0.002817	0.002545	11	12.5	3	5	5	5	0	No	No	No	No	Yes	Yes	No	Yes	small available cohort count (50-199); contains broad infection/cancer/disease-module support; metabolism-only pathway support; no non-broad supporting pathway
0.858713	Microcephaly	Capmatinib	MET exon 14 NSCLC	hsa01212	Fatty acid metabolism - Homo sapiens (human)	Exonic	1050	Large (>=1000)	No	No	No	1	1	1	0	0	Yes	No	No	Yes	Yes	No	0.01127	0.01127	4	29	3	2	2	2	0	No	No	No	No	Yes	Yes	No	Yes	contains broad infection/cancer/disease-module support; metabolism-only pathway support; no non-broad supporting pathway
0.858671	Cognitive deficits following unspecified cerebrovascular disease	Mexidol (Emoxypine succinate)	Stroke / traumatic brain injury / cognitive impairment (regional use, e.g., Russia)	hsa04066	HIF-1 signaling pathway - Homo sapiens (human)	Exonic	103	Small (50-199)	Yes	No	No	1	1	1	0	0	Yes	No	No	No	No	No	0.005239	0.005239	5	15	2	1	1	1	1	No	Yes	No	No	No	No	No	Yes	small available cohort count (50-199); single pathway support
0.858671	Cognitive deficits following unspecified cerebrovascular disease	DL-3-n-butylphthalide (NBP)	Acute ischemic stroke (China-approved) / recovery support	hsa04066	HIF-1 signaling pathway - Homo sapiens (human)	Exonic	103	Small (50-199)	Yes	No	No	1	1	1	0	0	Yes	No	No	No	No	No	0.005239	0.005239	5	15	2	2	2	2	2	No	No	No	No	No	No	No	Yes	small available cohort count (50-199); small cohort stricter criteria not met
0.858671	Cognitive deficits following unspecified cerebrovascular disease	Fenfluramine (Fintepla)	Dravet syndrome	hsa04066	HIF-1 signaling pathway - Homo sapiens (human)	Exonic	103	Small (50-199)	Yes	No	No	1	1	1	0	0	Yes	No	No	No	No	No	0.005239	0.005239	5	15	2	1	1	1	1	No	Yes	No	No	No	No	No	Yes	small available cohort count (50-199); single pathway support
0.858633	Persistent mood disorders (dysthymia/cyclothymia)	Diroximel fumarate (Vumerity)	Relapsing MS	hsa05320;hsa05416	Autoimmune thyroid disease - Homo sapiens (human);Viral myocarditis - Homo sapiens (human)	Exonic	1171	Large (>=1000)	No	No	No	2	1	1	0	1	No	No	No	Yes	No	No	0.009911	0.008753	14	15.5	2	2	1	1	1	No	No	No	No	Yes	No	Yes	No	contains broad infection/cancer/disease-module support
0.858633	Persistent mood disorders (dysthymia/cyclothymia)	Ponesimod (Ponvory)	Relapsing MS	hsa05320;hsa05416	Autoimmune thyroid disease - Homo sapiens (human);Viral myocarditis - Homo sapiens (human)	Exonic	1171	Large (>=1000)	No	No	No	2	1	1	0	1	No	No	No	Yes	No	No	0.009911	0.008753	14	15.5	2	2	1	1	1	No	No	No	No	Yes	No	Yes	No	contains broad infection/cancer/disease-module support
0.858595	Delirium	Felbamate	Lennox-Gastaut	hsa00250;hsa04750	Alanine, aspartate and glutamate metabolism - Homo sapiens (human);Inflammatory mediator regulation of TRP channels - Homo sapiens (human)	Exonic	111	Small (50-199)	Yes	No	No	2	2	2	0	0	No	No	No	Yes	No	No	0.002238	0.0020165	16	7.5	4	4	4	4	3	No	No	No	No	Yes	No	Yes	No	small available cohort count (50-199); contains broad infection/cancer/disease-module support
0.858586	Other congenital malformations of brain	Ceritinib	ALK+ NSCLC	hsa00630;hsa00640	Glyoxylate and dicarboxylate metabolism - Homo sapiens (human);Propanoate metabolism - Homo sapiens (human)	Exonic	1025	Large (>=1000)	No	No	No	2	2	2	0	0	No	No	No	Yes	Yes	No	0.01148	0.0104585	10	13.5	2	3	3	3	0	No	No	No	No	Yes	Yes	No	Yes	contains broad infection/cancer/disease-module support; metabolism-only pathway support; no non-broad supporting pathway
0.858532	Bipolar disorder	Crizotinib	ALK+/ROS1+ NSCLC	hsa00760;hsa00785	Nicotinate and nicotinamide metabolism - Homo sapiens (human);Lipoic acid metabolism - Homo sapiens (human)	Exonic	634	Moderate (200-999)	No	No	No	2	2	2	0	0	No	No	No	Yes	Yes	No	0.01092	0.0088135	9	17	2	2	2	2	0	No	No	No	No	Yes	Yes	No	Yes	contains broad infection/cancer/disease-module support; metabolism-only pathway support; no non-broad supporting pathway
0.858506	Cerebrovascular disease	Diroximel fumarate (Vumerity)	Relapsing MS	hsa05320	Autoimmune thyroid disease - Homo sapiens (human)	Exonic	32	Very small (<50)	Yes	Yes	No	1	1	1	0	0	Yes	No	No	No	No	No	0.002731	0.002731	3	21	2	1	1	1	1	No	Yes	No	No	No	No	No	Yes	very small available cohort count (<50); single pathway support
0.858506	Cerebrovascular disease	Ponesimod (Ponvory)	Relapsing MS	hsa05320	Autoimmune thyroid disease - Homo sapiens (human)	Exonic	32	Very small (<50)	Yes	Yes	No	1	1	1	0	0	Yes	No	No	No	No	No	0.002731	0.002731	3	21	2	1	1	1	1	No	Yes	No	No	No	No	No	Yes	very small available cohort count (<50); single pathway support
0.858472	Developmental speech/language disorders	Monomethyl fumarate (Bafiertam)	Relapsing MS	hsa03265;hsa04612	Virion - Ebolavirus, Lyssavirus and Morbillivirus - Homo sapiens (human);Antigen processing and presentation - Homo sapiens (human)	Exonic	18612	Large (>=1000)	No	No	No	2	1	1	0	1	No	No	No	Yes	No	No	0.02829	0.021565	8	22	3	3	2	2	2	No	No	No	No	Yes	No	Yes	No	contains broad infection/cancer/disease-module support
0.858439	Benign neoplasm of CNS	Cenobamate	Focal seizures	hsa01250	Biosynthesis of nucleotide sugars - Homo sapiens (human)	Exonic	335	Moderate (200-999)	No	No	Yes	1	1	1	0	0	Yes	No	No	Yes	Yes	No	0.006355	0.006355	5	26	2	1	1	1	0	No	Yes	No	No	Yes	Yes	No	Yes	single pathway support; contains broad infection/cancer/disease-module support; metabolism-only pathway support; no non-broad supporting pathway
0.858413	Gender identity disorder of childhood	Bevacizumab	Radiation necrosis; recurrent glioma (off-label); NF2 VS trials	hsa03272;hsa04370	Virion - Hepatitis viruses - Homo sapiens (human);VEGF signaling pathway - Homo sapiens (human)	Exonic	242	Moderate (200-999)	No	No	No	2	1	1	0	1	No	No	No	Yes	No	Yes	0.001879	0.0018765	18	17.5	2	3	2	1	1	No	No	No	No	Yes	No	No	Yes	contains broad infection/cancer/disease-module support; clinically sensitive diagnostic label; avoid therapeutic implication
0.858363	Multiple sclerosis	Donanemab	Alzheimer’s disease (early)	hsa00260	Glycine, serine and threonine metabolism - Homo sapiens (human)	Exonic	95	Small (50-199)	Yes	No	No	1	1	1	0	0	Yes	No	No	Yes	Yes	No	0.002786	0.002786	3	11	2	1	1	1	0	No	Yes	No	No	Yes	Yes	No	Yes	small available cohort count (50-199); single pathway support; contains broad infection/cancer/disease-module support; metabolism-only pathway support; no non-broad supporting pathway
0.858363	Multiple sclerosis	Alemtuzumab (Lemtrada)	Relapsing MS (selected)	hsa00260	Glycine, serine and threonine metabolism - Homo sapiens (human)	Exonic	95	Small (50-199)	Yes	No	No	1	1	1	0	0	Yes	No	No	Yes	Yes	No	0.002786	0.002786	3	11	2	1	1	1	0	No	Yes	No	No	Yes	Yes	No	Yes	small available cohort count (50-199); single pathway support; contains broad infection/cancer/disease-module support; metabolism-only pathway support; no non-broad supporting pathway
0.85835	Persistent mood disorders (dysthymia/cyclothymia)	Cladribine (Mavenclad)	Relapsing MS	hsa00053	Ascorbate and aldarate metabolism - Homo sapiens (human)	Exonic	1171	Large (>=1000)	No	No	No	1	1	1	0	0	Yes	No	No	Yes	Yes	No	0.02578	0.02578	1	28	3	2	2	2	0	No	No	No	No	Yes	Yes	No	Yes	contains broad infection/cancer/disease-module support; metabolism-only pathway support; no non-broad supporting pathway
0.858261	Cognitive deficits following unspecified cerebrovascular disease	Perampanel	Focal seizures	hsa04664	Fc epsilon RI signaling pathway - Homo sapiens (human)	Exonic	103	Small (50-199)	Yes	No	No	1	1	1	0	0	Yes	No	No	No	No	No	0.005219	0.005219	7	16	3	2	2	2	2	No	No	No	No	No	No	Yes	No	small available cohort count (50-199)
0.858207	Unspecified symptoms and signs involving cognitive functions following unspecified cerebrovascular disease	Perampanel	Focal seizures	hsa04664	Fc epsilon RI signaling pathway - Homo sapiens (human)	Exonic	94	Small (50-199)	Yes	No	No	1	1	1	0	0	Yes	No	No	No	No	No	0.005208	0.005208	7	16	3	2	2	2	2	No	No	No	No	No	No	Yes	No	small available cohort count (50-199)
0.858133	Arnold-Chiari malformation	Donanemab	Alzheimer’s disease (early)	hsa00270	Cysteine and methionine metabolism - Homo sapiens (human)	Exonic	410	Moderate (200-999)	No	No	No	1	1	1	0	0	Yes	No	No	Yes	Yes	No	0.0058	0.0058	2	17	2	1	1	1	0	No	Yes	No	No	Yes	Yes	No	Yes	single pathway support; contains broad infection/cancer/disease-module support; metabolism-only pathway support; no non-broad supporting pathway
0.858133	Arnold-Chiari malformation	Alemtuzumab (Lemtrada)	Relapsing MS (selected)	hsa00270	Cysteine and methionine metabolism - Homo sapiens (human)	Exonic	410	Moderate (200-999)	No	No	No	1	1	1	0	0	Yes	No	No	Yes	Yes	No	0.0058	0.0058	2	17	2	1	1	1	0	No	Yes	No	No	Yes	Yes	No	Yes	single pathway support; contains broad infection/cancer/disease-module support; metabolism-only pathway support; no non-broad supporting pathway
0.858132	Eating disorders	Erlotinib	EGFR-mutant NSCLC (CNS activity reported)	hsa00350;hsa00380	Tyrosine metabolism - Homo sapiens (human);Tryptophan metabolism - Homo sapiens (human)	Exonic	1838	Large (>=1000)	No	No	No	2	2	2	0	0	No	No	No	Yes	Yes	No	0.01095	0.0090545	9	16	3	3	3	3	0	No	No	No	No	Yes	Yes	No	Yes	contains broad infection/cancer/disease-module support; metabolism-only pathway support; no non-broad supporting pathway
0.858106	Benign neoplasm of pituitary/craniopharyngeal region	Phenytoin	Epilepsy	hsa00563;hsa00565	Glycosylphosphatidylinositol (GPI)-anchor biosynthesis - Homo sapiens (human);Ether lipid metabolism - Homo sapiens (human)	Exonic	140	Small (50-199)	Yes	No	Yes	2	2	2	0	0	No	No	No	Yes	Yes	No	0.002298	0.002113	15	5.5	1	2	2	2	0	Yes	No	No	No	Yes	Yes	No	Yes	small available cohort count (50-199); single variant-class support; contains broad infection/cancer/disease-module support; metabolism-only pathway support; no non-broad supporting pathway
0.85802	Other childhood-onset behavioral/emotional disorders	Vorasidenib (Voranigo)	Grade 2 IDH-mutant glioma	hsa03410	Base excision repair - Homo sapiens (human)	Exonic	3793	Large (>=1000)	No	No	No	1	1	1	0	0	Yes	No	No	No	No	No	0.02574	0.02574	3	14	3	1	1	1	1	No	Yes	No	No	No	No	No	Yes	single pathway support
0.857997	Postpartum depression	ACTH (repository corticotropin)	Infantile spasms	hsa04150;hsa05030	mTOR signaling pathway - Homo sapiens (human);Cocaine addiction - Homo sapiens (human)	Exonic	54	Small (50-199)	Yes	No	No	2	2	2	0	0	No	No	No	No	No	No	0.001929	0.0016025	18	6	2	2	2	2	2	No	No	No	No	No	No	No	Yes	small available cohort count (50-199); small cohort stricter criteria not met
0.857963	Cerebral infarction	Clobazam	Lennox-Gastaut	hsa00220;hsa00240	Arginine biosynthesis - Homo sapiens (human);Pyrimidine metabolism - Homo sapiens (human)	Exonic	252	Moderate (200-999)	No	No	No	2	2	2	0	0	No	No	No	Yes	Yes	No	0.004924	0.00402	8	26.5	2	3	3	3	0	No	No	No	No	Yes	Yes	No	Yes	contains broad infection/cancer/disease-module support; metabolism-only pathway support; no non-broad supporting pathway
0.857903	Cerebral vascular malformations	Ezogabine/Retigabine (withdrawn; historical)	Focal seizures (historical)	hsa04657	IL-17 signaling pathway - Homo sapiens (human)	Exonic	170	Small (50-199)	Yes	No	No	1	1	1	0	0	Yes	No	No	No	No	No	0.003687	0.003687	4	10	3	2	2	2	2	No	No	No	No	No	No	Yes	No	small available cohort count (50-199)
0.857902	Attention-deficit/hyperactivity disorder	ACTH (repository corticotropin)	Infantile spasms	hsa04082;hsa05031	Neuroactive ligand signaling - Homo sapiens (human);Amphetamine addiction - Homo sapiens (human)	Exonic	15448	Large (>=1000)	No	No	No	2	2	2	0	0	No	No	No	No	No	No	0.0207	0.019335	17	8	3	3	3	3	3	No	No	No	No	No	No	Yes	No	Passes conservative downstream criteria
0.857902	Attention-deficit/hyperactivity disorder	Levetiracetam	Epilepsy (incl malformations/DEE)	hsa04082;hsa05031	Neuroactive ligand signaling - Homo sapiens (human);Amphetamine addiction - Homo sapiens (human)	Exonic	15448	Large (>=1000)	No	No	No	2	2	2	0	0	No	No	No	No	No	No	0.0207	0.019335	17	8	4	4	4	4	4	No	No	No	No	No	No	Yes	No	Passes conservative downstream criteria
0.857871	Arnold-Chiari malformation	Mitoxantrone	Worsening RRMS/SPMS (rare use)	hsa00340	Histidine metabolism - Homo sapiens (human)	Exonic	410	Moderate (200-999)	No	No	No	1	1	1	0	0	Yes	No	No	Yes	Yes	No	0.004934	0.004934	5	28	3	2	2	2	1	No	No	No	No	Yes	No	Yes	No	contains broad infection/cancer/disease-module support
0.857841	Unspecified symptoms and signs involving cognitive functions following unspecified cerebrovascular disease	Fenfluramine (Fintepla)	Dravet syndrome	hsa04066	HIF-1 signaling pathway - Homo sapiens (human)	Exonic	94	Small (50-199)	Yes	No	No	1	1	1	0	0	Yes	No	No	No	No	No	0.005228	0.005228	6	15	2	1	1	1	1	No	Yes	No	No	No	No	No	Yes	small available cohort count (50-199); single pathway support
0.857841	Unspecified symptoms and signs involving cognitive functions following unspecified cerebrovascular disease	DL-3-n-butylphthalide (NBP)	Acute ischemic stroke (China-approved) / recovery support	hsa04066	HIF-1 signaling pathway - Homo sapiens (human)	Exonic	94	Small (50-199)	Yes	No	No	1	1	1	0	0	Yes	No	No	No	No	No	0.005228	0.005228	6	15	2	2	2	2	2	No	No	No	No	No	No	No	Yes	small available cohort count (50-199); small cohort stricter criteria not met
0.857841	Unspecified symptoms and signs involving cognitive functions following unspecified cerebrovascular disease	Mexidol (Emoxypine succinate)	Stroke / traumatic brain injury / cognitive impairment (regional use, e.g., Russia)	hsa04066	HIF-1 signaling pathway - Homo sapiens (human)	Exonic	94	Small (50-199)	Yes	No	No	1	1	1	0	0	Yes	No	No	No	No	No	0.005228	0.005228	6	15	2	1	1	1	1	No	Yes	No	No	No	No	No	Yes	small available cohort count (50-199); single pathway support
0.857839	Persistent mood disorders (dysthymia/cyclothymia)	Eslicarbazepine	Focal seizures	hsa00910	Nitrogen metabolism - Homo sapiens (human)	Exonic	1171	Large (>=1000)	No	No	No	1	1	1	0	0	Yes	No	No	Yes	Yes	No	0.02145	0.02145	2	22	3	1	1	1	0	No	Yes	No	No	Yes	Yes	No	Yes	single pathway support; contains broad infection/cancer/disease-module support; metabolism-only pathway support; no non-broad supporting pathway
0.857831	Down syndrome	Alteplase (tPA)	Acute ischemic stroke	hsa00350	Tyrosine metabolism - Homo sapiens (human)	Exonic		Unavailable	Unavailable	Unavailable	No	1	1	1	0	0	Yes	No	No	Yes	Yes	No	0.03763	0.03763	2	24	3	2	2	2	1	No	No	No	No	Yes	No	No	Yes	cohort label missing from Supplementary Table 2A/2B; contains broad infection/cancer/disease-module support
0.857831	Down syndrome	Erlotinib	EGFR-mutant NSCLC (CNS activity reported)	hsa00350	Tyrosine metabolism - Homo sapiens (human)	Exonic		Unavailable	Unavailable	Unavailable	No	1	1	1	0	0	Yes	No	No	Yes	Yes	No	0.03763	0.03763	2	24	3	3	3	3	0	No	No	No	No	Yes	Yes	No	Yes	cohort label missing from Supplementary Table 2A/2B; contains broad infection/cancer/disease-module support; metabolism-only pathway support; no non-broad supporting pathway
0.857822	Hemiplegia and hemiparesis following unspecified cerebrovascular disease affecting left non-dominant side	Gefitinib	EGFR-mutant NSCLC (CNS activity reported)	hsa00430	Taurine and hypotaurine metabolism - Homo sapiens (human)	Exonic	58	Small (50-199)	Yes	No	No	1	1	1	0	0	Yes	No	No	Yes	Yes	No	0.006629	0.006629	2	25	3	1	1	1	0	No	Yes	No	No	Yes	Yes	No	Yes	small available cohort count (50-199); single pathway support; contains broad infection/cancer/disease-module support; metabolism-only pathway support; no non-broad supporting pathway
0.857769	Dysphagia following unspecified cerebrovascular disease	Cabozantinib	RCC; intracranial mets contexts	hsa04370;hsa05144;hsa05161	VEGF signaling pathway - Homo sapiens (human);Malaria - Homo sapiens (human);Hepatitis B - Homo sapiens (human)	Exonic	31	Very small (<50)	Yes	Yes	No	3	1	1	0	2	No	No	No	Yes	No	No	0.002881	0.00244833	4	12.3333	2	3	1	1	1	No	No	No	No	Yes	No	No	Yes	very small available cohort count (<50); contains broad infection/cancer/disease-module support
0.857762	Postpartum depression	Gefitinib	EGFR-mutant NSCLC (CNS activity reported)	hsa00430;hsa00480	Taurine and hypotaurine metabolism - Homo sapiens (human);Glutathione metabolism - Homo sapiens (human)	Exonic	54	Small (50-199)	Yes	No	No	2	2	2	0	0	No	No	No	Yes	Yes	No	0.002519	0.001918	8	17.5	3	3	3	3	0	No	No	No	No	Yes	Yes	No	Yes	small available cohort count (50-199); contains broad infection/cancer/disease-module support; metabolism-only pathway support; no non-broad supporting pathway
0.857751	Unspecified sequelae of cerebral infarction	Repotrectinib	ROS1+ NSCLC (CNS activity)	hsa00900	Terpenoid backbone biosynthesis - Homo sapiens (human)	Exonic	80	Small (50-199)	Yes	No	No	1	1	1	0	0	Yes	No	No	Yes	Yes	No	0.006487	0.006487	4	18	3	2	2	2	0	No	No	No	No	Yes	Yes	No	Yes	small available cohort count (50-199); contains broad infection/cancer/disease-module support; metabolism-only pathway support; no non-broad supporting pathway
0.857739	Ataxia following unspecified cerebrovascular disease	Necitumumab	Systemic cancer with intracranial disease (brain metastases/leptomeningeal) contexts; CNS activity varies	hsa00515;hsa00520;hsa00532	Mannose type O-glycan biosynthesis - Homo sapiens (human);Amino sugar and nucleotide sugar metabolism - Homo sapiens (human);Glycosaminoglycan biosynthesis - chondroitin sulfate / dermatan sulfate - Homo sapiens (human)	Exonic	47	Very small (<50)	Yes	Yes	No	3	3	3	0	0	No	No	No	Yes	Yes	No	0.003745	0.00273867	4	8	3	3	3	3	0	No	No	No	No	Yes	Yes	No	Yes	very small available cohort count (<50); contains broad infection/cancer/disease-module support; metabolism-only pathway support; no non-broad supporting pathway
0.85773	Dysphagia following unspecified cerebrovascular disease	Binimetinib	BRAF V600 melanoma (combo)	hsa04370	VEGF signaling pathway - Homo sapiens (human)	Exonic	31	Very small (<50)	Yes	Yes	No	1	1	1	0	0	Yes	No	No	No	No	No	0.002664	0.002664	6	13	2	1	1	1	1	No	Yes	No	No	No	No	No	Yes	very small available cohort count (<50); single pathway support
0.85771	Other sequelae following unspecified cerebrovascular disease	Donanemab	Alzheimer’s disease (early)	hsa00240	Pyrimidine metabolism - Homo sapiens (human)	Exonic	137	Small (50-199)	Yes	No	No	1	1	1	0	0	Yes	No	No	Yes	Yes	No	0.006267	0.006267	4	19	2	1	1	1	0	No	Yes	No	No	Yes	Yes	No	Yes	small available cohort count (50-199); single pathway support; contains broad infection/cancer/disease-module support; metabolism-only pathway support; no non-broad supporting pathway
0.85771	Other sequelae following unspecified cerebrovascular disease	Alemtuzumab (Lemtrada)	Relapsing MS (selected)	hsa00240	Pyrimidine metabolism - Homo sapiens (human)	Exonic	137	Small (50-199)	Yes	No	No	1	1	1	0	0	Yes	No	No	Yes	Yes	No	0.006267	0.006267	4	19	2	2	2	2	0	No	No	No	No	Yes	Yes	No	Yes	small available cohort count (50-199); contains broad infection/cancer/disease-module support; metabolism-only pathway support; no non-broad supporting pathway
0.857685	Ataxia following unspecified cerebrovascular disease	Phenobarbital	Epilepsy	hsa00350	Tyrosine metabolism - Homo sapiens (human)	Exonic	47	Very small (<50)	Yes	Yes	No	1	1	1	0	0	Yes	No	No	Yes	Yes	No	0.005678	0.005678	2	24	3	2	2	2	0	No	No	No	No	Yes	Yes	No	Yes	very small available cohort count (<50); contains broad infection/cancer/disease-module support; metabolism-only pathway support; no non-broad supporting pathway
0.857669	Obsessive-compulsive disorder	Fosphenytoin	Status epilepticus	hsa00592	alpha-Linolenic acid metabolism - Homo sapiens (human)	Exonic	1596	Large (>=1000)	No	No	No	1	1	1	0	0	Yes	No	No	Yes	Yes	No	0.009771	0.009771	6	30	3	2	2	2	0	No	No	No	No	Yes	Yes	No	Yes	contains broad infection/cancer/disease-module support; metabolism-only pathway support; no non-broad supporting pathway
0.857497	Neurocutaneous syndromes (other)	Rucaparib	Ovarian cancer; CNS contexts	hsa00051;hsa00052;hsa00061	Fructose and mannose metabolism - Homo sapiens (human);Galactose metabolism - Homo sapiens (human);Fatty acid biosynthesis - Homo sapiens (human)	Exonic	287	Moderate (200-999)	No	No	No	3	3	3	0	0	No	No	No	Yes	Yes	No	0.00465	0.003246	4	20	4	4	4	4	0	No	No	No	No	Yes	Yes	No	Yes	contains broad infection/cancer/disease-module support; metabolism-only pathway support; no non-broad supporting pathway
0.85748	Aphasia following unspecified cerebrovascular disease	Natalizumab (Tysabri)	Relapsing MS	hsa00220	Arginine biosynthesis - Homo sapiens (human)	Exonic	44	Very small (<50)	Yes	Yes	No	1	1	1	0	0	Yes	No	No	Yes	Yes	No	0.006115	0.006115	1	34	4	3	3	3	0	No	No	No	No	Yes	Yes	No	Yes	very small available cohort count (<50); contains broad infection/cancer/disease-module support; metabolism-only pathway support; no non-broad supporting pathway
0.85742	Other cerebrovascular disease	Natalizumab (Tysabri)	Relapsing MS	hsa00100;hsa00220	Steroid biosynthesis - Homo sapiens (human);Arginine biosynthesis - Homo sapiens (human)	Exonic	260	Moderate (200-999)	No	No	No	2	2	2	0	0	No	No	No	Yes	Yes	No	0.006398	0.00544	11	24.5	3	3	3	3	0	No	No	No	No	Yes	Yes	No	Yes	contains broad infection/cancer/disease-module support; metabolism-only pathway support; no non-broad supporting pathway
0.857397	Malignant neoplasm of pineal gland	Lamotrigine	Epilepsy	hsa00970;hsa00980	Aminoacyl-tRNA biosynthesis - Homo sapiens (human);Metabolism of xenobiotics by cytochrome P450 - Homo sapiens (human)	Exonic	30	Very small (<50)	Yes	Yes	Yes	2	2	2	0	0	No	No	No	Yes	Yes	No	0.002796	0.002287	7	21.5	2	2	2	2	0	No	No	No	No	Yes	Yes	No	Yes	very small available cohort count (<50); contains broad infection/cancer/disease-module support; metabolism-only pathway support; no non-broad supporting pathway
0.857332	Other psychological development disorders	Lamotrigine	Epilepsy	hsa00982	Drug metabolism - cytochrome P450 - Homo sapiens (human)	Exonic	9502	Large (>=1000)	No	No	No	1	1	1	0	0	Yes	No	No	Yes	Yes	No	0.05483	0.05483	1	37	3	2	2	2	1	No	No	No	No	Yes	No	Yes	No	contains broad infection/cancer/disease-module support
0.857329	Hemiplegia and hemiparesis following unspecified cerebrovascular disease affecting left dominant side	Donanemab	Alzheimer’s disease (early)	hsa00240	Pyrimidine metabolism - Homo sapiens (human)	Exonic	62	Small (50-199)	Yes	No	No	1	1	1	0	0	Yes	No	No	Yes	Yes	No	0.003668	0.003668	5	19	2	1	1	1	0	No	Yes	No	No	Yes	Yes	No	Yes	small available cohort count (50-199); single pathway support; contains broad infection/cancer/disease-module support; metabolism-only pathway support; no non-broad supporting pathway
0.857329	Hemiplegia and hemiparesis following unspecified cerebrovascular disease affecting left dominant side	Alemtuzumab (Lemtrada)	Relapsing MS (selected)	hsa00240	Pyrimidine metabolism - Homo sapiens (human)	Exonic	62	Small (50-199)	Yes	No	No	1	1	1	0	0	Yes	No	No	Yes	Yes	No	0.003668	0.003668	5	19	2	1	1	1	0	No	Yes	No	No	Yes	Yes	No	Yes	small available cohort count (50-199); single pathway support; contains broad infection/cancer/disease-module support; metabolism-only pathway support; no non-broad supporting pathway
0.857323	Cerebral infarction due to unspecified occlusion or stenosis of unspecified cerebral artery	Lacosamide	Focal seizures	hsa01212	Fatty acid metabolism - Homo sapiens (human)	Exonic	351	Moderate (200-999)	No	No	No	1	1	1	0	0	Yes	No	No	Yes	Yes	No	0.007925	0.007925	5	29	2	1	1	1	0	No	Yes	No	No	Yes	Yes	No	Yes	single pathway support; contains broad infection/cancer/disease-module support; metabolism-only pathway support; no non-broad supporting pathway
0.857315	Childhood emotional/social disorders	Interferon beta-1a (Avonex/Rebif)	Relapsing MS	hsa04612	Antigen processing and presentation - Homo sapiens (human)	Exonic	946	Moderate (200-999)	No	No	No	1	1	1	0	0	Yes	No	No	No	No	No	0.01611	0.01611	2	15	3	1	1	1	1	No	Yes	No	No	No	No	No	Yes	single pathway support
0.857282	Spina bifida	Neratinib	HER2+ breast cancer	hsa04912;hsa04920	GnRH signaling pathway - Homo sapiens (human);Adipocytokine signaling pathway - Homo sapiens (human)	Exonic	1020	Large (>=1000)	No	No	No	2	2	2	0	0	No	No	No	No	No	No	0.003381	0.0032425	18	10	3	3	3	3	3	No	No	No	No	No	No	Yes	No	Passes conservative downstream criteria
0.857269	Nontraumatic intracerebral hemorrhage	Natalizumab (Tysabri)	Relapsing MS	hsa00220	Arginine biosynthesis - Homo sapiens (human)	Exonic	274	Moderate (200-999)	No	No	No	1	1	1	0	0	Yes	No	No	Yes	Yes	No	0.01168	0.01168	2	34	2	1	1	1	0	No	Yes	No	No	Yes	Yes	No	Yes	single pathway support; contains broad infection/cancer/disease-module support; metabolism-only pathway support; no non-broad supporting pathway
0.857224	Congenital cerebral cysts	Monomethyl fumarate (Bafiertam)	Relapsing MS	hsa04612;hsa04658	Antigen processing and presentation - Homo sapiens (human);Th1 and Th2 cell differentiation - Homo sapiens (human)	Exonic	38	Very small (<50)	Yes	Yes	No	2	2	2	0	0	No	No	No	No	No	No	0.001413	0.001392	21	11	3	3	3	3	3	No	No	No	No	No	No	No	Yes	very small available cohort count (<50)
0.857224	Congenital cerebral cysts	Interferon beta-1a (Avonex/Rebif)	Relapsing MS	hsa04612;hsa04658	Antigen processing and presentation - Homo sapiens (human);Th1 and Th2 cell differentiation - Homo sapiens (human)	Exonic	38	Very small (<50)	Yes	Yes	No	2	2	2	0	0	No	No	No	No	No	No	0.001413	0.001392	21	11	3	3	3	3	3	No	No	No	No	No	No	No	Yes	very small available cohort count (<50)
0.857212	Malignant neoplasm of pineal gland	Ocrelizumab (Ocrevus)	Relapsing MS + PPMS	hsa05332	Graft-versus-host disease - Homo sapiens (human)	Exonic	30	Very small (<50)	Yes	Yes	Yes	1	1	1	0	0	Yes	No	No	Yes	No	No	0.003385	0.003385	5	25	4	2	2	1	0	No	No	No	No	Yes	No	No	Yes	very small available cohort count (<50); contains broad infection/cancer/disease-module support; no non-broad supporting pathway
0.857192	Hemiplegia and hemiparesis following unspecified cerebrovascular disease affecting unspecified side	Binimetinib	BRAF V600 melanoma (combo)	hsa04066;hsa04110	HIF-1 signaling pathway - Homo sapiens (human);Cell cycle - Homo sapiens (human)	Exonic	202	Moderate (200-999)	No	No	No	2	2	2	0	0	No	No	No	No	No	No	0.0034	0.003054	16	8.5	3	3	3	3	3	No	No	No	No	No	No	Yes	No	Passes conservative downstream criteria
0.857097	Other congenital malformations of brain	Mitoxantrone	Worsening RRMS/SPMS (rare use)	hsa00340	Histidine metabolism - Homo sapiens (human)	Exonic	1025	Large (>=1000)	No	No	No	1	1	1	0	0	Yes	No	No	Yes	Yes	No	0.0154	0.0154	4	28	2	1	1	1	0	No	Yes	No	No	Yes	Yes	No	Yes	single pathway support; contains broad infection/cancer/disease-module support; metabolism-only pathway support; no non-broad supporting pathway
0.85705	Dual role transvestism	Phenibut	Anxiety disorders (regional prescription use in some countries)	hsa04727	GABAergic synapse - Homo sapiens (human)	Exonic	185	Small (50-199)	Yes	No	No	1	1	1	0	0	Yes	No	No	No	No	No	0.00139	0.00139	5	10	2	1	1	1	1	No	Yes	No	No	No	No	No	Yes	small available cohort count (50-199); single pathway support
0.856945	Occlusion and stenosis of unspecified cerebral artery	Fosphenytoin	Status epilepticus	hsa00592	alpha-Linolenic acid metabolism - Homo sapiens (human)	Exonic	60	Small (50-199)	Yes	No	No	1	1	1	0	0	Yes	No	No	Yes	Yes	No	0.004477	0.004477	4	30	4	3	3	3	0	No	No	No	No	Yes	Yes	No	Yes	small available cohort count (50-199); contains broad infection/cancer/disease-module support; metabolism-only pathway support; no non-broad supporting pathway
0.8568	Gender identity disorder of childhood	Phenobarbital	Epilepsy	hsa00430	Taurine and hypotaurine metabolism - Homo sapiens (human)	Exonic	242	Moderate (200-999)	No	No	No	1	1	1	0	0	Yes	No	No	Yes	Yes	Yes	0.005631	0.005631	1	25	3	3	3	3	0	No	No	No	No	Yes	Yes	No	Yes	contains broad infection/cancer/disease-module support; metabolism-only pathway support; clinically sensitive diagnostic label; avoid therapeutic implication; no non-broad supporting pathway
0.856798	Other cerebrovascular disease	Fenfluramine (Fintepla)	Dravet syndrome	hsa04066	HIF-1 signaling pathway - Homo sapiens (human)	Exonic	260	Moderate (200-999)	No	No	No	1	1	1	0	0	Yes	No	No	No	No	No	0.007839	0.007839	5	15	3	2	2	2	2	No	No	No	No	No	No	Yes	No	Passes conservative downstream criteria
0.856798	Other cerebrovascular disease	DL-3-n-butylphthalide (NBP)	Acute ischemic stroke (China-approved) / recovery support	hsa04066	HIF-1 signaling pathway - Homo sapiens (human)	Exonic	260	Moderate (200-999)	No	No	No	1	1	1	0	0	Yes	No	No	No	No	No	0.007839	0.007839	5	15	2	2	2	2	2	No	No	No	No	No	No	Yes	No	Passes conservative downstream criteria
0.856798	Other cerebrovascular disease	Mexidol (Emoxypine succinate)	Stroke / traumatic brain injury / cognitive impairment (regional use, e.g., Russia)	hsa04066	HIF-1 signaling pathway - Homo sapiens (human)	Exonic	260	Moderate (200-999)	No	No	No	1	1	1	0	0	Yes	No	No	No	No	No	0.007839	0.007839	5	15	2	1	1	1	1	No	Yes	No	No	No	No	No	Yes	single pathway support
0.856795	Other impulse disorders	Erlotinib	EGFR-mutant NSCLC (CNS activity reported)	hsa00350	Tyrosine metabolism - Homo sapiens (human)	Exonic	199	Small (50-199)	Yes	No	No	1	1	1	0	0	Yes	No	No	Yes	Yes	No	0.01037	0.01037	3	24	3	1	1	1	0	No	Yes	No	No	Yes	Yes	No	Yes	small available cohort count (50-199); single pathway support; contains broad infection/cancer/disease-module support; metabolism-only pathway support; no non-broad supporting pathway
0.856795	Other impulse disorders	Alteplase (tPA)	Acute ischemic stroke	hsa00350	Tyrosine metabolism - Homo sapiens (human)	Exonic	199	Small (50-199)	Yes	No	No	1	1	1	0	0	Yes	No	No	Yes	Yes	No	0.01037	0.01037	3	24	3	2	2	2	0	No	No	No	No	Yes	Yes	No	Yes	small available cohort count (50-199); contains broad infection/cancer/disease-module support; metabolism-only pathway support; no non-broad supporting pathway
0.856792	Neurocutaneous syndromes (other)	Lamotrigine	Epilepsy	hsa00982	Drug metabolism - cytochrome P450 - Homo sapiens (human)	Exonic	287	Moderate (200-999)	No	No	No	1	1	1	0	0	Yes	No	No	Yes	Yes	No	0.006388	0.006388	2	37	2	1	1	1	0	No	Yes	No	No	Yes	Yes	No	Yes	single pathway support; contains broad infection/cancer/disease-module support; metabolism-only pathway support; no non-broad supporting pathway
0.856772	Conduct disorder	Primidone	Epilepsy	hsa00500	Starch and sucrose metabolism - Homo sapiens (human)	Exonic	6437	Large (>=1000)	No	No	No	1	1	1	0	0	Yes	No	No	Yes	Yes	No	0.04143	0.04143	2	21	3	2	2	2	0	No	No	No	No	Yes	Yes	No	Yes	contains broad infection/cancer/disease-module support; metabolism-only pathway support; no non-broad supporting pathway
0.856752	Psychological and behavioral factors associated with disorders or diseases classified elsewhere	Afatinib	EGFR-mutant NSCLC	hsa00510	N-Glycan biosynthesis - Homo sapiens (human)	Exonic	143	Small (50-199)	Yes	No	No	1	1	1	0	0	Yes	No	No	Yes	Yes	No	0.003744	0.003744	6	3	3	2	2	2	0	No	No	No	No	Yes	Yes	No	Yes	small available cohort count (50-199); contains broad infection/cancer/disease-module support; metabolism-only pathway support; no non-broad supporting pathway
0.856725	Unspecified sequelae of unspecified cerebrovascular disease	Lacosamide	Focal seizures	hsa01212	Fatty acid metabolism - Homo sapiens (human)	Exonic	57	Small (50-199)	Yes	No	No	1	1	1	0	0	Yes	No	No	Yes	Yes	No	0.003065	0.003065	7	29	2	1	1	1	0	No	Yes	No	No	Yes	Yes	No	Yes	small available cohort count (50-199); single pathway support; contains broad infection/cancer/disease-module support; metabolism-only pathway support; no non-broad supporting pathway
0.85671	Personality disorders	Zonisamide	Focal seizures	hsa03020;hsa04980	RNA polymerase - Homo sapiens (human);Cobalamin transport and metabolism - Homo sapiens (human)	Exonic	161	Small (50-199)	Yes	No	No	2	2	2	0	0	No	No	No	Yes	No	No	0.003819	0.0031395	9	16	3	3	3	3	2	No	No	No	No	Yes	No	Yes	No	small available cohort count (50-199); contains broad infection/cancer/disease-module support
0.856654	Post-traumatic stress disorder	Donanemab	Alzheimer’s disease (early)	hsa00240;hsa00270	Pyrimidine metabolism - Homo sapiens (human);Cysteine and methionine metabolism - Homo sapiens (human)	Exonic	1194	Large (>=1000)	No	No	No	2	2	2	0	0	No	No	No	Yes	Yes	No	0.008641	0.0076775	13	18	2	3	3	3	0	No	No	No	No	Yes	Yes	No	Yes	contains broad infection/cancer/disease-module support; metabolism-only pathway support; no non-broad supporting pathway
0.856654	Post-traumatic stress disorder	Alemtuzumab (Lemtrada)	Relapsing MS (selected)	hsa00240;hsa00270	Pyrimidine metabolism - Homo sapiens (human);Cysteine and methionine metabolism - Homo sapiens (human)	Exonic	1194	Large (>=1000)	No	No	No	2	2	2	0	0	No	No	No	Yes	Yes	No	0.008641	0.0076775	13	18	2	3	3	3	0	No	No	No	No	Yes	Yes	No	Yes	contains broad infection/cancer/disease-module support; metabolism-only pathway support; no non-broad supporting pathway
0.856647	Other speech and language deficits following unspecified cerebrovascular disease	Fosphenytoin	Status epilepticus	hsa00592	alpha-Linolenic acid metabolism - Homo sapiens (human)	Exonic	42	Very small (<50)	Yes	Yes	No	1	1	1	0	0	Yes	No	No	Yes	Yes	No	0.003356	0.003356	4	30	3	2	2	2	0	No	No	No	No	Yes	Yes	No	Yes	very small available cohort count (<50); contains broad infection/cancer/disease-module support; metabolism-only pathway support; no non-broad supporting pathway
0.856638	Developmental motor coordination disorder	Primidone	Epilepsy	hsa00500	Starch and sucrose metabolism - Homo sapiens (human)	Exonic	3072	Large (>=1000)	No	No	No	1	1	1	0	0	Yes	No	No	Yes	Yes	No	0.01819	0.01819	1	21	2	1	1	1	0	No	Yes	No	No	Yes	Yes	No	Yes	single pathway support; contains broad infection/cancer/disease-module support; metabolism-only pathway support; no non-broad supporting pathway
0.856592	Reduction deformities of brain	Repotrectinib	ROS1+ NSCLC (CNS activity)	hsa00900	Terpenoid backbone biosynthesis - Homo sapiens (human)	Exonic	398	Moderate (200-999)	No	No	No	1	1	1	0	0	Yes	No	No	Yes	Yes	No	0.00616	0.00616	4	18	4	4	4	4	1	No	No	No	No	Yes	No	Yes	No	contains broad infection/cancer/disease-module support
0.856587	Personality/behavior disorders due to brain disease	Cenobamate	Focal seizures	hsa01250	Biosynthesis of nucleotide sugars - Homo sapiens (human)	Exonic	498	Moderate (200-999)	No	No	No	1	1	1	0	0	Yes	No	No	Yes	Yes	No	0.01032	0.01032	4	26	3	2	2	2	1	No	No	No	No	Yes	No	Yes	No	contains broad infection/cancer/disease-module support
0.856558	Unspecified sequelae of cerebral infarction	Capmatinib	MET exon 14 NSCLC	hsa01212	Fatty acid metabolism - Homo sapiens (human)	Exonic	80	Small (50-199)	Yes	No	No	1	1	1	0	0	Yes	No	No	Yes	Yes	No	0.005027	0.005027	8	29	3	3	3	3	0	No	No	No	No	Yes	Yes	No	Yes	small available cohort count (50-199); contains broad infection/cancer/disease-module support; metabolism-only pathway support; no non-broad supporting pathway
0.856488	Trichotillomania	Rucaparib	Ovarian cancer; CNS contexts	hsa00061;hsa00071;hsa00100	Fatty acid biosynthesis - Homo sapiens (human);Fatty acid degradation - Homo sapiens (human);Steroid biosynthesis - Homo sapiens (human)	Exonic	138	Small (50-199)	Yes	No	No	3	3	3	0	0	No	No	No	Yes	Yes	No	0.007931	0.00547233	5	13	3	4	4	4	0	No	No	No	No	Yes	Yes	No	Yes	small available cohort count (50-199); contains broad infection/cancer/disease-module support; metabolism-only pathway support; no non-broad supporting pathway
0.856488	Trichotillomania	Durvalumab	Systemic cancer with intracranial disease (brain metastases/leptomeningeal) contexts; CNS activity varies	hsa00061;hsa00071;hsa00100	Fatty acid biosynthesis - Homo sapiens (human);Fatty acid degradation - Homo sapiens (human);Steroid biosynthesis - Homo sapiens (human)	Exonic	138	Small (50-199)	Yes	No	No	3	3	3	0	0	No	No	No	Yes	Yes	No	0.007931	0.00547233	5	13	3	5	5	5	0	No	No	No	No	Yes	Yes	No	Yes	small available cohort count (50-199); contains broad infection/cancer/disease-module support; metabolism-only pathway support; no non-broad supporting pathway
0.856417	Dysphagia following unspecified cerebrovascular disease	Crizotinib	ALK+/ROS1+ NSCLC	hsa00785	Lipoic acid metabolism - Homo sapiens (human)	Exonic	31	Very small (<50)	Yes	Yes	No	1	1	1	0	0	Yes	No	No	Yes	Yes	No	0.003264	0.003264	3	22	2	1	1	1	0	No	Yes	No	No	Yes	Yes	No	Yes	very small available cohort count (<50); single pathway support; contains broad infection/cancer/disease-module support; metabolism-only pathway support; no non-broad supporting pathway
0.85637	Mental disorders due to brain dysfunction	Felbamate	Lennox-Gastaut	hsa04750	Inflammatory mediator regulation of TRP channels - Homo sapiens (human)	Exonic	566	Moderate (200-999)	No	No	No	1	1	1	0	0	Yes	No	No	No	No	No	0.007844	0.007844	6	7	3	3	3	3	3	No	No	No	No	No	No	Yes	No	Passes conservative downstream criteria
0.856327	Down syndrome	Cladribine (Mavenclad)	Relapsing MS	hsa00053	Ascorbate and aldarate metabolism - Homo sapiens (human)	Exonic		Unavailable	Unavailable	Unavailable	No	1	1	1	0	0	Yes	No	No	Yes	Yes	No	0.03785	0.03785	1	28	2	1	1	1	0	No	Yes	No	No	Yes	Yes	No	Yes	cohort label missing from Supplementary Table 2A/2B; single pathway support; contains broad infection/cancer/disease-module support; metabolism-only pathway support; no non-broad supporting pathway
0.856254	Conduct disorder	Pralsetinib	RET-altered NSCLC	hsa03050	Proteasome - Homo sapiens (human)	Exonic	6437	Large (>=1000)	No	No	No	1	1	1	0	0	Yes	No	No	No	No	No	0.03472	0.03472	4	9	3	2	2	2	2	No	No	No	No	No	No	Yes	No	Passes conservative downstream criteria
0.856251	Childhood emotional/social disorders	Trofinetide (Daybue)	Rett syndrome	hsa04730	Long-term depression - Homo sapiens (human)	Exonic	946	Moderate (200-999)	No	No	No	1	1	1	0	0	Yes	No	No	No	No	No	0.01096	0.01096	7	6	2	1	1	1	1	No	Yes	No	No	No	No	No	Yes	single pathway support
0.856251	Childhood emotional/social disorders	Xanomeline/Trospium (Cobenfy)	Schizophrenia	hsa04730	Long-term depression - Homo sapiens (human)	Exonic	946	Moderate (200-999)	No	No	No	1	1	1	0	0	Yes	No	No	No	No	No	0.01096	0.01096	7	6	2	1	1	1	1	No	Yes	No	No	No	No	No	Yes	single pathway support
0.856251	Childhood emotional/social disorders	Tofersen (Qalsody)	ALS (SOD1 mutation)	hsa04730	Long-term depression - Homo sapiens (human)	Exonic	946	Moderate (200-999)	No	No	No	1	1	1	0	0	Yes	No	No	No	No	No	0.01096	0.01096	7	6	2	1	1	1	1	No	Yes	No	No	No	No	No	Yes	single pathway support
0.85624	Intermittent explosive disorder	Diroximel fumarate (Vumerity)	Relapsing MS	hsa05320	Autoimmune thyroid disease - Homo sapiens (human)	Exonic	71	Small (50-199)	Yes	No	No	1	1	1	0	0	Yes	No	No	No	No	No	0.003748	0.003748	2	21	1	1	1	1	1	Yes	Yes	No	No	No	No	No	Yes	small available cohort count (50-199); single variant-class support; single pathway support
0.85624	Intermittent explosive disorder	Ponesimod (Ponvory)	Relapsing MS	hsa05320	Autoimmune thyroid disease - Homo sapiens (human)	Exonic	71	Small (50-199)	Yes	No	No	1	1	1	0	0	Yes	No	No	No	No	No	0.003748	0.003748	2	21	1	1	1	1	1	Yes	Yes	No	No	No	No	No	Yes	small available cohort count (50-199); single variant-class support; single pathway support
0.856157	Other psychological development disorders	Capmatinib	MET exon 14 NSCLC	hsa01210	2-Oxocarboxylic acid metabolism - Homo sapiens (human)	Exonic	9502	Large (>=1000)	No	No	No	1	1	1	0	0	Yes	No	No	Yes	Yes	No	0.03756	0.03756	2	15	4	3	3	3	0	No	No	No	No	Yes	Yes	No	Yes	contains broad infection/cancer/disease-module support; metabolism-only pathway support; no non-broad supporting pathway
0.856143	Eating disorders	Oxcarbazepine	Focal seizures	hsa00785	Lipoic acid metabolism - Homo sapiens (human)	Exonic	1838	Large (>=1000)	No	No	No	1	1	1	0	0	Yes	No	No	Yes	Yes	No	0.01732	0.01732	4	22	2	1	1	1	0	No	Yes	No	No	Yes	Yes	No	Yes	single pathway support; contains broad infection/cancer/disease-module support; metabolism-only pathway support; no non-broad supporting pathway
0.856137	Septo-optic dysplasia	Donanemab	Alzheimer’s disease (early)	hsa00240	Pyrimidine metabolism - Homo sapiens (human)	Exonic	62	Small (50-199)	Yes	No	No	1	1	1	0	0	Yes	No	No	Yes	Yes	No	0.002407	0.002407	4	19	2	2	2	2	0	No	No	No	No	Yes	Yes	No	Yes	small available cohort count (50-199); contains broad infection/cancer/disease-module support; metabolism-only pathway support; no non-broad supporting pathway
0.856137	Septo-optic dysplasia	Alemtuzumab (Lemtrada)	Relapsing MS (selected)	hsa00240	Pyrimidine metabolism - Homo sapiens (human)	Exonic	62	Small (50-199)	Yes	No	No	1	1	1	0	0	Yes	No	No	Yes	Yes	No	0.002407	0.002407	4	19	2	2	2	2	0	No	No	No	No	Yes	Yes	No	Yes	small available cohort count (50-199); contains broad infection/cancer/disease-module support; metabolism-only pathway support; no non-broad supporting pathway
0.856108	Hemiplegia and hemiparesis following unspecified cerebrovascular disease affecting unspecified side	Phenobarbital	Epilepsy	hsa00430	Taurine and hypotaurine metabolism - Homo sapiens (human)	Exonic	202	Moderate (200-999)	No	No	No	1	1	1	0	0	Yes	No	No	Yes	Yes	No	0.01191	0.01191	1	25	3	1	1	1	0	No	Yes	No	No	Yes	Yes	No	Yes	single pathway support; contains broad infection/cancer/disease-module support; metabolism-only pathway support; no non-broad supporting pathway
0.856021	Other speech and language deficits following unspecified cerebrovascular disease	Natalizumab (Tysabri)	Relapsing MS	hsa00220	Arginine biosynthesis - Homo sapiens (human)	Exonic	42	Very small (<50)	Yes	Yes	No	1	1	1	0	0	Yes	No	No	Yes	Yes	No	0.004831	0.004831	3	34	4	2	2	2	0	No	No	No	No	Yes	Yes	No	Yes	very small available cohort count (<50); contains broad infection/cancer/disease-module support; metabolism-only pathway support; no non-broad supporting pathway
0.856005	Nontraumatic intracranial hemorrhage	Clobazam	Lennox-Gastaut	hsa00220;hsa00260	Arginine biosynthesis - Homo sapiens (human);Glycine, serine and threonine metabolism - Homo sapiens (human)	Exonic	116	Small (50-199)	Yes	No	No	2	2	2	0	0	No	No	No	Yes	Yes	No	0.003613	0.0033135	9	22.5	3	2	2	2	0	No	No	No	No	Yes	Yes	No	Yes	small available cohort count (50-199); contains broad infection/cancer/disease-module support; metabolism-only pathway support; no non-broad supporting pathway
0.855903	Major depressive disorder	Midazolam (Nayzilam/IV)	Seizure clusters/status	hsa00051;hsa00053	Fructose and mannose metabolism - Homo sapiens (human);Ascorbate and aldarate metabolism - Homo sapiens (human)	Exonic	11004	Large (>=1000)	No	No	No	2	2	2	0	0	No	No	No	Yes	Yes	No	0.02669	0.02198	10	25.5	3	3	3	3	0	No	No	No	No	Yes	Yes	No	Yes	contains broad infection/cancer/disease-module support; metabolism-only pathway support; no non-broad supporting pathway
0.85589	Impulse disorder	Zonisamide	Focal seizures	hsa04926;hsa04979	Relaxin signaling pathway - Homo sapiens (human);Cholesterol metabolism - Homo sapiens (human)	Exonic	123	Small (50-199)	Yes	No	No	2	2	2	0	0	No	No	No	Yes	No	No	0.00266	0.002452	16	4.5	2	3	3	3	1	No	No	No	No	Yes	No	No	Yes	small available cohort count (50-199); contains broad infection/cancer/disease-module support; small cohort stricter criteria not met
0.855877	Tuberous sclerosis complex	Dordaviprone (Modeyso)	H3 K27M–mutant diffuse midline glioma (progressed)	hsa05332	Graft-versus-host disease - Homo sapiens (human)	Exonic	80	Small (50-199)	Yes	No	No	1	1	1	0	0	Yes	No	No	Yes	No	No	0.003895	0.003895	3	25	1	1	1	1	0	Yes	Yes	No	No	Yes	No	No	Yes	small available cohort count (50-199); single variant-class support; single pathway support; contains broad infection/cancer/disease-module support; no non-broad supporting pathway
0.855877	Tuberous sclerosis complex	Ocrelizumab (Ocrevus)	Relapsing MS + PPMS	hsa05332	Graft-versus-host disease - Homo sapiens (human)	Exonic	80	Small (50-199)	Yes	No	No	1	1	1	0	0	Yes	No	No	Yes	No	No	0.003895	0.003895	3	25	1	1	1	1	0	Yes	Yes	No	No	Yes	No	No	Yes	small available cohort count (50-199); single variant-class support; single pathway support; contains broad infection/cancer/disease-module support; no non-broad supporting pathway
0.855869	Unspecified sequelae of cerebral infarction	Mobocertinib	EGFR exon 20 NSCLC (some CNS use)	hsa00541;hsa04012	Biosynthesis of various nucleotide sugars - Homo sapiens (human);ErbB signaling pathway - Homo sapiens (human)	Exonic	80	Small (50-199)	Yes	No	No	2	2	2	0	0	No	No	No	Yes	No	No	0.003064	0.0028815	18	10.5	1	2	2	2	1	Yes	No	No	No	Yes	No	No	Yes	small available cohort count (50-199); single variant-class support; contains broad infection/cancer/disease-module support
0.855857	Malignant neoplasm of pineal gland	Interferon beta-1a (Avonex/Rebif)	Relapsing MS	hsa03250;hsa04659	Viral life cycle - HIV-1 - Homo sapiens (human);Th17 cell differentiation - Homo sapiens (human)	Exonic	30	Very small (<50)	Yes	Yes	Yes	2	2	2	0	0	No	No	No	Yes	No	No	0.001683	0.0015045	18	9.5	3	2	2	2	1	No	No	No	No	Yes	No	No	Yes	very small available cohort count (<50); contains broad infection/cancer/disease-module support
0.855857	Malignant neoplasm of pineal gland	Monomethyl fumarate (Bafiertam)	Relapsing MS	hsa03250;hsa04659	Viral life cycle - HIV-1 - Homo sapiens (human);Th17 cell differentiation - Homo sapiens (human)	Exonic	30	Very small (<50)	Yes	Yes	Yes	2	2	2	0	0	No	No	No	Yes	No	No	0.001683	0.0015045	18	9.5	3	2	2	2	1	No	No	No	No	Yes	No	No	Yes	very small available cohort count (<50); contains broad infection/cancer/disease-module support
0.855852	Hemiplegia and hemiparesis following unspecified cerebrovascular disease affecting left dominant side	Phenobarbital	Epilepsy	hsa00430	Taurine and hypotaurine metabolism - Homo sapiens (human)	Exonic	62	Small (50-199)	Yes	No	No	1	1	1	0	0	Yes	No	No	Yes	Yes	No	0.006907	0.006907	2	25	3	2	2	2	0	No	No	No	No	Yes	Yes	No	Yes	small available cohort count (50-199); contains broad infection/cancer/disease-module support; metabolism-only pathway support; no non-broad supporting pathway
0.855851	Reduction deformities of brain	Afatinib	EGFR-mutant NSCLC	hsa00500	Starch and sucrose metabolism - Homo sapiens (human)	Exonic	398	Moderate (200-999)	No	No	No	1	1	1	0	0	Yes	No	No	Yes	Yes	No	0.006159	0.006159	5	21	1	1	1	1	0	Yes	Yes	No	No	Yes	Yes	No	Yes	single variant-class support; single pathway support; contains broad infection/cancer/disease-module support; metabolism-only pathway support; no non-broad supporting pathway
0.855846	Developmental speech/language disorders	Vorasidenib	Systemic cancer with intracranial disease (brain metastases/leptomeningeal) contexts; CNS activity varies	hsa00450	Selenocompound metabolism - Homo sapiens (human)	Exonic	18612	Large (>=1000)	No	No	No	1	1	1	0	0	Yes	No	No	Yes	Yes	No	0.04792	0.04792	2	16	3	2	2	2	0	No	No	No	No	Yes	Yes	No	Yes	contains broad infection/cancer/disease-module support; metabolism-only pathway support; no non-broad supporting pathway
0.855846	Developmental speech/language disorders	Gefitinib	EGFR-mutant NSCLC (CNS activity reported)	hsa00450	Selenocompound metabolism - Homo sapiens (human)	Exonic	18612	Large (>=1000)	No	No	No	1	1	1	0	0	Yes	No	No	Yes	Yes	No	0.04792	0.04792	2	16	3	2	2	2	0	No	No	No	No	Yes	Yes	No	Yes	contains broad infection/cancer/disease-module support; metabolism-only pathway support; no non-broad supporting pathway
0.855816	Hemiplegia and hemiparesis following unspecified cerebrovascular disease affecting unspecified side	Fosphenytoin	Status epilepticus	hsa00592	alpha-Linolenic acid metabolism - Homo sapiens (human)	Exonic	202	Moderate (200-999)	No	No	No	1	1	1	0	0	Yes	No	No	Yes	Yes	No	0.006869	0.006869	5	30	2	1	1	1	0	No	Yes	No	No	Yes	Yes	No	Yes	single pathway support; contains broad infection/cancer/disease-module support; metabolism-only pathway support; no non-broad supporting pathway
0.855791	Psychological and behavioral factors associated with disorders or diseases classified elsewhere	Imatinib	Systemic cancer with intracranial disease (brain metastases/leptomeningeal) contexts; CNS activity varies	hsa00920;hsa00980;hsa01040	Sulfur metabolism - Homo sapiens (human);Metabolism of xenobiotics by cytochrome P450 - Homo sapiens (human);Biosynthesis of unsaturated fatty acids - Homo sapiens (human)	Exonic	143	Small (50-199)	Yes	No	No	3	3	3	0	0	No	No	No	Yes	Yes	No	0.00487	0.004138	1	17.6667	3	6	6	6	0	No	No	No	No	Yes	Yes	No	Yes	small available cohort count (50-199); contains broad infection/cancer/disease-module support; metabolism-only pathway support; no non-broad supporting pathway
0.855668	Benign neoplasm of pituitary/craniopharyngeal region	Valproate / Divalproex	Epilepsy	hsa05230	Central carbon metabolism in cancer - Homo sapiens (human)	Exonic	140	Small (50-199)	Yes	No	Yes	1	1	0	1	0	Yes	No	No	Yes	Yes	No	0.003636	0.003636	6	2	2	1	1	0	0	No	Yes	No	No	Yes	Yes	No	Yes	small available cohort count (50-199); single pathway support; contains broad infection/cancer/disease-module support; metabolism-only pathway support; no non-broad supporting pathway
0.855663	Cerebral infarction	Lecanemab	Alzheimer’s disease (early)	hsa05022	Pathways of neurodegeneration - multiple diseases - Homo sapiens (human)	Exonic	252	Moderate (200-999)	No	No	No	1	1	1	0	0	Yes	No	No	No	No	No	0.00456	0.00456	9	6	2	2	2	2	2	No	No	No	No	No	No	Yes	No	Passes conservative downstream criteria
0.855631	Congenital cerebral cysts	Mobocertinib	EGFR exon 20 NSCLC (some CNS use)	hsa00541;hsa00561	Biosynthesis of various nucleotide sugars - Homo sapiens (human);Glycerolipid metabolism - Homo sapiens (human)	Exonic	38	Very small (<50)	Yes	Yes	No	2	2	2	0	0	No	No	No	Yes	Yes	No	0.001461	0.0012975	17	11.5	3	3	3	3	1	No	No	No	No	Yes	No	No	Yes	very small available cohort count (<50); contains broad infection/cancer/disease-module support
0.855561	Personality/behavior disorders due to brain disease	Lacosamide	Focal seizures	hsa01212;hsa01230	Fatty acid metabolism - Homo sapiens (human);Biosynthesis of amino acids - Homo sapiens (human)	Exonic	498	Moderate (200-999)	No	No	No	2	2	2	0	0	No	No	No	Yes	Yes	No	0.00632	0.0062785	14	20	3	4	4	4	0	No	No	No	No	Yes	Yes	No	Yes	contains broad infection/cancer/disease-module support; metabolism-only pathway support; no non-broad supporting pathway
0.855523	Moyamoya disease	Rufinamide	Lennox-Gastaut	hsa03015;hsa03050	mRNA surveillance pathway - Homo sapiens (human);Proteasome - Homo sapiens (human)	Exonic	60	Small (50-199)	Yes	No	No	2	2	2	0	0	No	No	No	No	No	No	0.002857	0.002378	11	6.5	3	2	2	2	2	No	No	No	No	No	No	Yes	No	small available cohort count (50-199)
0.855495	Dissociative/conversion disorders	Midazolam (Nayzilam/IV)	Seizure clusters/status	hsa00052	Galactose metabolism - Homo sapiens (human)	Exonic	1220	Large (>=1000)	No	No	No	1	1	1	0	0	Yes	No	No	Yes	Yes	No	0.008592	0.008592	4	24	4	3	3	3	0	No	No	No	No	Yes	Yes	No	Yes	contains broad infection/cancer/disease-module support; metabolism-only pathway support; no non-broad supporting pathway
0.855407	Unspecified sequelae of unspecified cerebrovascular disease	Afatinib	EGFR-mutant NSCLC	hsa00500	Starch and sucrose metabolism - Homo sapiens (human)	Exonic	57	Small (50-199)	Yes	No	No	1	1	1	0	0	Yes	No	No	Yes	Yes	No	0.003248	0.003248	3	21	2	1	1	1	0	No	Yes	No	No	Yes	Yes	No	Yes	small available cohort count (50-199); single pathway support; contains broad infection/cancer/disease-module support; metabolism-only pathway support; no non-broad supporting pathway
0.855349	Down syndrome	Monomethyl fumarate (Bafiertam)	Relapsing MS	hsa03265;hsa04612	Virion - Ebolavirus, Lyssavirus and Morbillivirus - Homo sapiens (human);Antigen processing and presentation - Homo sapiens (human)	Exonic		Unavailable	Unavailable	Unavailable	No	2	1	1	0	1	No	No	No	Yes	No	No	0.01788	0.01485	11	22	2	2	1	1	1	No	No	No	No	Yes	No	No	Yes	cohort label missing from Supplementary Table 2A/2B; contains broad infection/cancer/disease-module support
0.855319	Unspecified sequelae of cerebral infarction	Mexidol (Emoxypine succinate)	Stroke / traumatic brain injury / cognitive impairment (regional use, e.g., Russia)	hsa04066	HIF-1 signaling pathway - Homo sapiens (human)	Exonic	80	Small (50-199)	Yes	No	No	1	1	1	0	0	Yes	No	No	No	No	No	0.005244	0.005244	7	15	3	2	2	2	2	No	No	No	No	No	No	Yes	No	small available cohort count (50-199)
0.855319	Unspecified sequelae of cerebral infarction	DL-3-n-butylphthalide (NBP)	Acute ischemic stroke (China-approved) / recovery support	hsa04066	HIF-1 signaling pathway - Homo sapiens (human)	Exonic	80	Small (50-199)	Yes	No	No	1	1	1	0	0	Yes	No	No	No	No	No	0.005244	0.005244	7	15	3	2	2	2	2	No	No	No	No	No	No	Yes	No	small available cohort count (50-199)
0.855295	Other disorders of brain	Capmatinib	MET exon 14 NSCLC	hsa01212	Fatty acid metabolism - Homo sapiens (human)	Exonic	1924	Large (>=1000)	No	No	No	1	1	1	0	0	Yes	No	No	Yes	Yes	No	0.01454	0.01454	6	29	3	2	2	2	0	No	No	No	No	Yes	Yes	No	Yes	contains broad infection/cancer/disease-module support; metabolism-only pathway support; no non-broad supporting pathway
0.855269	Benign neoplasm of CNS	Tiagabine	Focal seizures	hsa00533	Glycosaminoglycan biosynthesis - keratan sulfate - Homo sapiens (human)	Exonic	335	Moderate (200-999)	No	No	Yes	1	1	1	0	0	Yes	No	No	Yes	Yes	No	0.005333	0.005333	7	21	3	2	2	2	0	No	No	No	No	Yes	Yes	No	Yes	contains broad infection/cancer/disease-module support; metabolism-only pathway support; no non-broad supporting pathway
0.855176	Unspecified sequelae of cerebral infarction	Atezolizumab	Systemic cancer with intracranial disease (brain metastases/leptomeningeal) contexts; CNS activity varies	hsa00051;hsa00052	Fructose and mannose metabolism - Homo sapiens (human);Galactose metabolism - Homo sapiens (human)	Exonic	80	Small (50-199)	Yes	No	No	2	2	2	0	0	No	No	No	Yes	Yes	No	0.008536	0.005654	2	23.5	3	2	2	2	0	No	No	No	No	Yes	Yes	No	Yes	small available cohort count (50-199); contains broad infection/cancer/disease-module support; metabolism-only pathway support; no non-broad supporting pathway
0.855049	Trichotillomania	Repotrectinib	ROS1+ NSCLC (CNS activity)	hsa00790;hsa00910	Folate biosynthesis - Homo sapiens (human);Nitrogen metabolism - Homo sapiens (human)	Exonic	138	Small (50-199)	Yes	No	No	2	2	2	0	0	No	No	No	Yes	Yes	No	0.005165	0.004519	11	16.5	4	4	4	4	2	No	No	No	No	Yes	No	Yes	No	small available cohort count (50-199); contains broad infection/cancer/disease-module support
0.855007	Hemiplegia and hemiparesis following unspecified cerebrovascular disease affecting left dominant side	Zonisamide	Focal seizures	hsa04980	Cobalamin transport and metabolism - Homo sapiens (human)	Exonic	62	Small (50-199)	Yes	No	No	1	1	1	0	0	Yes	No	No	Yes	Yes	No	0.004077	0.004077	4	18	2	1	1	1	0	No	Yes	No	No	Yes	Yes	No	Yes	small available cohort count (50-199); single pathway support; contains broad infection/cancer/disease-module support; metabolism-only pathway support; no non-broad supporting pathway
0.854979	Other childhood-onset behavioral/emotional disorders	Carbamazepine	Focal seizures	hsa00730	Thiamine metabolism - Homo sapiens (human)	Exonic	3793	Large (>=1000)	No	No	No	1	1	1	0	0	Yes	No	No	Yes	Yes	No	0.03354	0.03354	2	28	3	3	3	3	0	No	No	No	No	Yes	Yes	No	Yes	contains broad infection/cancer/disease-module support; metabolism-only pathway support; no non-broad supporting pathway
0.854957	Malignant neoplasm of brain	Lacosamide	Focal seizures	hsa01212	Fatty acid metabolism - Homo sapiens (human)	Exonic	1401	Large (>=1000)	No	No	Yes	1	1	1	0	0	Yes	No	No	Yes	Yes	No	0.0102	0.0102	7	29	2	1	1	1	0	No	Yes	No	No	Yes	Yes	No	Yes	single pathway support; contains broad infection/cancer/disease-module support; metabolism-only pathway support; no non-broad supporting pathway
0.854954	Occlusion and stenosis of unspecified cerebral artery	Primidone	Epilepsy	hsa00450;hsa00480	Selenocompound metabolism - Homo sapiens (human);Glutathione metabolism - Homo sapiens (human)	Exonic	60	Small (50-199)	Yes	No	No	2	2	2	0	0	No	No	No	Yes	Yes	No	0.003724	0.0033345	7	13	3	2	2	2	0	No	No	No	No	Yes	Yes	No	Yes	small available cohort count (50-199); contains broad infection/cancer/disease-module support; metabolism-only pathway support; no non-broad supporting pathway
0.85494	Multiple sclerosis	Lacosamide	Focal seizures	hsa01212	Fatty acid metabolism - Homo sapiens (human)	Exonic	95	Small (50-199)	Yes	No	No	1	1	1	0	0	Yes	No	No	Yes	Yes	No	0.002021	0.002021	6	29	1	1	1	1	0	Yes	Yes	No	No	Yes	Yes	No	Yes	small available cohort count (50-199); single variant-class support; single pathway support; contains broad infection/cancer/disease-module support; metabolism-only pathway support; no non-broad supporting pathway
0.854862	Attention-deficit/hyperactivity disorder	Clonazepam	Epilepsy (adjunct)	hsa00340	Histidine metabolism - Homo sapiens (human)	Exonic	15448	Large (>=1000)	No	No	No	1	1	1	0	0	Yes	No	No	Yes	Yes	No	0.03937	0.03937	4	28	3	2	2	2	0	No	No	No	No	Yes	Yes	No	Yes	contains broad infection/cancer/disease-module support; metabolism-only pathway support; no non-broad supporting pathway
0.854861	Aphasia following unspecified cerebrovascular disease	Lapatinib	HER2+ breast cancer (CNS use)	hsa04625;hsa04664	C-type lectin receptor signaling pathway - Homo sapiens (human);Fc epsilon RI signaling pathway - Homo sapiens (human)	Exonic	44	Very small (<50)	Yes	Yes	No	2	2	2	0	0	No	No	No	No	No	No	0.002156	0.0020575	20	13	2	2	2	2	2	No	No	No	No	No	No	No	Yes	very small available cohort count (<50)
0.854834	Trichotillomania	Imatinib	Systemic cancer with intracranial disease (brain metastases/leptomeningeal) contexts; CNS activity varies	hsa00982;hsa01040	Drug metabolism - cytochrome P450 - Homo sapiens (human);Biosynthesis of unsaturated fatty acids - Homo sapiens (human)	Exonic	138	Small (50-199)	Yes	No	No	2	2	2	0	0	No	No	No	Yes	Yes	No	0.012	0.0089145	1	25	2	3	3	3	0	No	No	No	No	Yes	Yes	No	Yes	small available cohort count (50-199); contains broad infection/cancer/disease-module support; metabolism-only pathway support; no non-broad supporting pathway
0.854834	Trichotillomania	Lorlatinib (ROS1)	ROS1+ NSCLC (off-label/contexts)	hsa00982;hsa01040	Drug metabolism - cytochrome P450 - Homo sapiens (human);Biosynthesis of unsaturated fatty acids - Homo sapiens (human)	Exonic	138	Small (50-199)	Yes	No	No	2	2	2	0	0	No	No	No	Yes	Yes	No	0.012	0.0089145	1	25	2	2	2	2	0	No	No	No	No	Yes	Yes	No	Yes	small available cohort count (50-199); contains broad infection/cancer/disease-module support; metabolism-only pathway support; no non-broad supporting pathway
0.85483	Somatoform disorders	Phenobarbital	Epilepsy	hsa00350;hsa00430	Tyrosine metabolism - Homo sapiens (human);Taurine and hypotaurine metabolism - Homo sapiens (human)	Exonic	517	Moderate (200-999)	No	No	No	2	2	2	0	0	No	No	No	Yes	Yes	No	0.008911	0.008136	5	24.5	3	3	3	3	0	No	No	No	No	Yes	Yes	No	Yes	contains broad infection/cancer/disease-module support; metabolism-only pathway support; no non-broad supporting pathway
0.854829	Eating disorders	Capmatinib	MET exon 14 NSCLC	hsa01212;hsa01230	Fatty acid metabolism - Homo sapiens (human);Biosynthesis of amino acids - Homo sapiens (human)	Exonic	1838	Large (>=1000)	No	No	No	2	2	2	0	0	No	No	No	Yes	Yes	No	0.008342	0.0074355	16	20	2	2	2	2	0	No	No	No	No	Yes	Yes	No	Yes	contains broad infection/cancer/disease-module support; metabolism-only pathway support; no non-broad supporting pathway
0.854827	Specific learning disorders	Fosphenytoin	Status epilepticus	hsa00591	Linoleic acid metabolism - Homo sapiens (human)	Exonic	6150	Large (>=1000)	No	No	No	1	1	1	0	0	Yes	No	No	Yes	Yes	No	0.03237	0.03237	2	21	4	1	1	1	0	No	Yes	No	No	Yes	Yes	No	Yes	single pathway support; contains broad infection/cancer/disease-module support; metabolism-only pathway support; no non-broad supporting pathway
0.854788	Other psychological development disorders	Clonazepam	Epilepsy (adjunct)	hsa00340	Histidine metabolism - Homo sapiens (human)	Exonic	9502	Large (>=1000)	No	No	No	1	1	1	0	0	Yes	No	No	Yes	Yes	No	0.03709	0.03709	3	28	1	1	1	1	0	Yes	Yes	No	No	Yes	Yes	No	Yes	single variant-class support; single pathway support; contains broad infection/cancer/disease-module support; metabolism-only pathway support; no non-broad supporting pathway
0.854713	Microcephaly	Lacosamide	Focal seizures	hsa01212	Fatty acid metabolism - Homo sapiens (human)	Exonic	1050	Large (>=1000)	No	No	No	1	1	1	0	0	Yes	No	No	Yes	Yes	No	0.01127	0.01127	4	29	4	3	3	3	0	No	No	No	No	Yes	Yes	No	Yes	contains broad infection/cancer/disease-module support; metabolism-only pathway support; no non-broad supporting pathway
0.854665	Malignant neoplasm of brain	Bevacizumab	Radiation necrosis; recurrent glioma (off-label); NF2 VS trials	hsa03272;hsa04370	Virion - Hepatitis viruses - Homo sapiens (human);VEGF signaling pathway - Homo sapiens (human)	Exonic	1401	Large (>=1000)	No	No	Yes	2	1	1	0	1	No	No	No	Yes	No	No	0.006311	0.006068	21	17.5	1	2	1	1	1	Yes	No	No	No	Yes	No	No	Yes	single variant-class support; contains broad infection/cancer/disease-module support
0.854657	Eating disorders	Avelumab	Systemic cancer with intracranial disease (brain metastases/leptomeningeal) contexts; CNS activity varies	hsa00220;hsa00240	Arginine biosynthesis - Homo sapiens (human);Pyrimidine metabolism - Homo sapiens (human)	Exonic	1838	Large (>=1000)	No	No	No	2	2	2	0	0	No	No	No	Yes	Yes	No	0.02324	0.017325	2	26.5	3	2	2	2	0	No	No	No	No	Yes	Yes	No	Yes	contains broad infection/cancer/disease-module support; metabolism-only pathway support; no non-broad supporting pathway
0.854586	Other congenital malformations of brain	Carbamazepine	Focal seizures	hsa00630;hsa00640	Glyoxylate and dicarboxylate metabolism - Homo sapiens (human);Propanoate metabolism - Homo sapiens (human)	Exonic	1025	Large (>=1000)	No	No	No	2	2	2	0	0	No	No	No	Yes	Yes	No	0.01148	0.0104585	10	13.5	2	2	2	2	0	No	No	No	No	Yes	Yes	No	Yes	contains broad infection/cancer/disease-module support; metabolism-only pathway support; no non-broad supporting pathway
0.854535	Trichotillomania	Erlotinib	EGFR-mutant NSCLC (CNS activity reported)	hsa00350	Tyrosine metabolism - Homo sapiens (human)	Exonic	138	Small (50-199)	Yes	No	No	1	1	1	0	0	Yes	No	No	Yes	Yes	No	0.01022	0.01022	3	24	3	1	1	1	0	No	Yes	No	No	Yes	Yes	No	Yes	small available cohort count (50-199); single pathway support; contains broad infection/cancer/disease-module support; metabolism-only pathway support; no non-broad supporting pathway
0.854532	Bipolar disorder	Oxcarbazepine	Focal seizures	hsa00760;hsa00785	Nicotinate and nicotinamide metabolism - Homo sapiens (human);Lipoic acid metabolism - Homo sapiens (human)	Exonic	634	Moderate (200-999)	No	No	No	2	2	2	0	0	No	No	No	Yes	Yes	No	0.01092	0.0088135	9	17	2	2	2	2	0	No	No	No	No	Yes	Yes	No	Yes	contains broad infection/cancer/disease-module support; metabolism-only pathway support; no non-broad supporting pathway
0.854518	Benign neoplasm of CNS	Lapatinib	HER2+ breast cancer (CNS use)	hsa04012	ErbB signaling pathway - Homo sapiens (human)	Exonic	335	Moderate (200-999)	No	No	Yes	1	1	1	0	0	Yes	No	No	No	No	No	0.00463	0.00463	10	5	3	2	2	2	1	No	No	No	No	Yes	No	Yes	No	contains broad infection/cancer/disease-module support
0.854518	Benign neoplasm of CNS	Gefitinib	EGFR-mutant NSCLC (CNS activity reported)	hsa04012	ErbB signaling pathway - Homo sapiens (human)	Exonic	335	Moderate (200-999)	No	No	Yes	1	1	1	0	0	Yes	No	No	No	No	No	0.00463	0.00463	10	5	3	2	2	2	1	No	No	No	No	Yes	No	Yes	No	contains broad infection/cancer/disease-module support
0.854518	Benign neoplasm of CNS	Dacomitinib	EGFR-mutant NSCLC	hsa04012	ErbB signaling pathway - Homo sapiens (human)	Exonic	335	Moderate (200-999)	No	No	Yes	1	1	1	0	0	Yes	No	No	No	No	No	0.00463	0.00463	10	5	3	2	2	2	1	No	No	No	No	Yes	No	Yes	No	contains broad infection/cancer/disease-module support
0.854482	Neurocutaneous syndromes (other)	Clonazepam	Epilepsy (adjunct)	hsa00280;hsa00330	Valine, leucine and isoleucine degradation - Homo sapiens (human);Arginine and proline metabolism - Homo sapiens (human)	Exonic	287	Moderate (200-999)	No	No	No	2	2	2	0	0	No	No	No	Yes	Yes	No	0.002857	0.002437	13	6.5	3	3	3	3	0	No	No	No	No	Yes	Yes	No	Yes	contains broad infection/cancer/disease-module support; metabolism-only pathway support; no non-broad supporting pathway
0.854444	Other impulse disorders	Lorlatinib (ROS1)	ROS1+ NSCLC (off-label/contexts)	hsa00982;hsa01040	Drug metabolism - cytochrome P450 - Homo sapiens (human);Biosynthesis of unsaturated fatty acids - Homo sapiens (human)	Exonic	199	Small (50-199)	Yes	No	No	2	2	2	0	0	No	No	No	Yes	Yes	No	0.01148	0.0080205	2	25	2	2	2	2	0	No	No	No	No	Yes	Yes	No	Yes	small available cohort count (50-199); contains broad infection/cancer/disease-module support; metabolism-only pathway support; no non-broad supporting pathway
0.85435	Persistent mood disorders (dysthymia/cyclothymia)	Midazolam (Nayzilam/IV)	Seizure clusters/status	hsa00053	Ascorbate and aldarate metabolism - Homo sapiens (human)	Exonic	1171	Large (>=1000)	No	No	No	1	1	1	0	0	Yes	No	No	Yes	Yes	No	0.02578	0.02578	1	28	3	2	2	2	0	No	No	No	No	Yes	Yes	No	Yes	contains broad infection/cancer/disease-module support; metabolism-only pathway support; no non-broad supporting pathway
0.854237	Malignant neoplasm of pineal gland	Rucaparib	Ovarian cancer; CNS contexts	hsa00051;hsa00053	Fructose and mannose metabolism - Homo sapiens (human);Ascorbate and aldarate metabolism - Homo sapiens (human)	Exonic	30	Very small (<50)	Yes	Yes	Yes	2	2	2	0	0	No	No	No	Yes	Yes	No	0.005053	0.0046525	1	25.5	4	4	4	4	0	No	No	No	No	Yes	Yes	No	Yes	very small available cohort count (<50); contains broad infection/cancer/disease-module support; metabolism-only pathway support; no non-broad supporting pathway
0.85421	Neurofibromatosis	Perampanel	Focal seizures	hsa00250;hsa04625	Alanine, aspartate and glutamate metabolism - Homo sapiens (human);C-type lectin receptor signaling pathway - Homo sapiens (human)	Exonic	1306	Large (>=1000)	No	No	Yes	2	2	2	0	0	No	No	No	Yes	No	No	0.006565	0.006108	18	9	2	2	2	2	1	No	No	No	No	Yes	No	Yes	No	contains broad infection/cancer/disease-module support
0.854165	Spina bifida	Vismodegib	Systemic cancer with intracranial disease (brain metastases/leptomeningeal) contexts; CNS activity varies	hsa00270;hsa00340	Cysteine and methionine metabolism - Homo sapiens (human);Histidine metabolism - Homo sapiens (human)	Exonic	1020	Large (>=1000)	No	No	No	2	2	2	0	0	No	No	No	Yes	Yes	No	0.009584	0.0067595	1	22.5	2	2	2	2	0	No	No	No	No	Yes	Yes	No	Yes	contains broad infection/cancer/disease-module support; metabolism-only pathway support; no non-broad supporting pathway
0.854132	Eating disorders	Phenobarbital	Epilepsy	hsa00350;hsa00380	Tyrosine metabolism - Homo sapiens (human);Tryptophan metabolism - Homo sapiens (human)	Exonic	1838	Large (>=1000)	No	No	No	2	2	2	0	0	No	No	No	Yes	Yes	No	0.01095	0.0090545	9	16	3	3	3	3	0	No	No	No	No	Yes	Yes	No	Yes	contains broad infection/cancer/disease-module support; metabolism-only pathway support; no non-broad supporting pathway
0.854107	Neurofibromatosis	Interferon beta-1a (Avonex/Rebif)	Relapsing MS	hsa03250;hsa04612	Viral life cycle - HIV-1 - Homo sapiens (human);Antigen processing and presentation - Homo sapiens (human)	Exonic	1306	Large (>=1000)	No	No	Yes	2	2	2	0	0	No	No	No	Yes	No	No	0.007062	0.006449	15	11	2	2	2	2	1	No	No	No	No	Yes	No	Yes	No	contains broad infection/cancer/disease-module support
0.854107	Neurofibromatosis	Monomethyl fumarate (Bafiertam)	Relapsing MS	hsa03250;hsa04612	Viral life cycle - HIV-1 - Homo sapiens (human);Antigen processing and presentation - Homo sapiens (human)	Exonic	1306	Large (>=1000)	No	No	Yes	2	2	2	0	0	No	No	No	Yes	No	No	0.007062	0.006449	15	11	2	2	2	2	1	No	No	No	No	Yes	No	Yes	No	contains broad infection/cancer/disease-module support
0.854097	Dissociative/conversion disorders	Sodium oligomannate (GV-971)	Alzheimer’s disease (China-approved; global development history)	hsa04620	Toll-like receptor signaling pathway - Homo sapiens (human)	Exonic	1220	Large (>=1000)	No	No	No	1	1	1	0	0	Yes	No	No	No	No	No	0.007559	0.007559	6	6	3	1	1	1	1	No	Yes	No	No	No	No	No	Yes	single pathway support
0.854032	Occlusion and stenosis of unspecified cerebral artery	Ceritinib	ALK+ NSCLC	hsa00640;hsa00650	Propanoate metabolism - Homo sapiens (human);Butanoate metabolism - Homo sapiens (human)	Exonic	60	Small (50-199)	Yes	No	No	2	2	2	0	0	No	No	No	Yes	Yes	No	0.002889	0.002828	12	14	3	6	6	6	0	No	No	No	No	Yes	Yes	No	Yes	small available cohort count (50-199); contains broad infection/cancer/disease-module support; metabolism-only pathway support; no non-broad supporting pathway
0.853931	Malignant neoplasm of pineal gland	Gefitinib	EGFR-mutant NSCLC (CNS activity reported)	hsa00450	Selenocompound metabolism - Homo sapiens (human)	Exonic	30	Very small (<50)	Yes	Yes	Yes	1	1	1	0	0	Yes	No	No	Yes	Yes	No	0.003659	0.003659	4	16	3	1	1	1	0	No	Yes	No	No	Yes	Yes	No	Yes	very small available cohort count (<50); single pathway support; contains broad infection/cancer/disease-module support; metabolism-only pathway support; no non-broad supporting pathway
0.853931	Malignant neoplasm of pineal gland	Vorasidenib	Systemic cancer with intracranial disease (brain metastases/leptomeningeal) contexts; CNS activity varies	hsa00450	Selenocompound metabolism - Homo sapiens (human)	Exonic	30	Very small (<50)	Yes	Yes	Yes	1	1	1	0	0	Yes	No	No	Yes	Yes	No	0.003659	0.003659	4	16	3	1	1	1	0	No	Yes	No	No	Yes	Yes	No	Yes	very small available cohort count (<50); single pathway support; contains broad infection/cancer/disease-module support; metabolism-only pathway support; no non-broad supporting pathway
0.853831	Down syndrome	Phenobarbital	Epilepsy	hsa00350	Tyrosine metabolism - Homo sapiens (human)	Exonic		Unavailable	Unavailable	Unavailable	No	1	1	1	0	0	Yes	No	No	Yes	Yes	No	0.03763	0.03763	2	24	3	3	3	3	0	No	No	No	No	Yes	Yes	No	Yes	cohort label missing from Supplementary Table 2A/2B; contains broad infection/cancer/disease-module support; metabolism-only pathway support; no non-broad supporting pathway
0.853822	Hemiplegia and hemiparesis following unspecified cerebrovascular disease affecting left non-dominant side	Phenobarbital	Epilepsy	hsa00430	Taurine and hypotaurine metabolism - Homo sapiens (human)	Exonic	58	Small (50-199)	Yes	No	No	1	1	1	0	0	Yes	No	No	Yes	Yes	No	0.006629	0.006629	2	25	3	1	1	1	0	No	Yes	No	No	Yes	Yes	No	Yes	small available cohort count (50-199); single pathway support; contains broad infection/cancer/disease-module support; metabolism-only pathway support; no non-broad supporting pathway
0.853793	Attention-deficit/hyperactivity disorder	Lamotrigine	Epilepsy	hsa00982	Drug metabolism - cytochrome P450 - Homo sapiens (human)	Exonic	15448	Large (>=1000)	No	No	No	1	1	1	0	0	Yes	No	No	Yes	Yes	No	0.05062	0.05062	1	37	2	2	2	2	0	No	No	No	No	Yes	Yes	No	Yes	contains broad infection/cancer/disease-module support; metabolism-only pathway support; no non-broad supporting pathway
0.853791	Ataxia following unspecified cerebrovascular disease	Mobocertinib	EGFR exon 20 NSCLC (some CNS use)	hsa00532;hsa00533	Glycosaminoglycan biosynthesis - chondroitin sulfate / dermatan sulfate - Homo sapiens (human);Glycosaminoglycan biosynthesis - keratan sulfate - Homo sapiens (human)	Exonic	47	Very small (<50)	Yes	Yes	No	2	2	2	0	0	No	No	No	Yes	Yes	No	0.001838	0.001817	18	12	4	4	4	4	0	No	No	No	No	Yes	Yes	No	Yes	very small available cohort count (<50); contains broad infection/cancer/disease-module support; metabolism-only pathway support; no non-broad supporting pathway
0.853786	Cerebral aneurysm	Ceritinib	ALK+ NSCLC	hsa00730	Thiamine metabolism - Homo sapiens (human)	Exonic	37	Very small (<50)	Yes	Yes	No	1	1	1	0	0	Yes	No	No	Yes	Yes	No	0.003928	0.003928	2	28	3	5	5	5	0	No	No	No	No	Yes	Yes	No	Yes	very small available cohort count (<50); contains broad infection/cancer/disease-module support; metabolism-only pathway support; no non-broad supporting pathway
0.853751	Unspecified sequelae of cerebral infarction	Eslicarbazepine	Focal seizures	hsa00900	Terpenoid backbone biosynthesis - Homo sapiens (human)	Exonic	80	Small (50-199)	Yes	No	No	1	1	1	0	0	Yes	No	No	Yes	Yes	No	0.006487	0.006487	4	18	3	2	2	2	0	No	No	No	No	Yes	Yes	No	Yes	small available cohort count (50-199); contains broad infection/cancer/disease-module support; metabolism-only pathway support; no non-broad supporting pathway
0.85373	Dysphagia following unspecified cerebrovascular disease	Stiripentol	Dravet syndrome (adjunct)	hsa04370	VEGF signaling pathway - Homo sapiens (human)	Exonic	31	Very small (<50)	Yes	Yes	No	1	1	1	0	0	Yes	No	No	No	No	No	0.002664	0.002664	6	13	2	1	1	1	1	No	Yes	No	No	No	No	No	Yes	very small available cohort count (<50); single pathway support
0.853728	Delirium	Ceritinib	ALK+ NSCLC	hsa00630;hsa00640	Glyoxylate and dicarboxylate metabolism - Homo sapiens (human);Propanoate metabolism - Homo sapiens (human)	Exonic	111	Small (50-199)	Yes	No	No	2	2	2	0	0	No	No	No	Yes	Yes	No	0.002375	0.0020805	13	13.5	4	6	6	6	0	No	No	No	No	Yes	Yes	No	Yes	small available cohort count (50-199); contains broad infection/cancer/disease-module support; metabolism-only pathway support; no non-broad supporting pathway
0.853717	Congenital cerebral cysts	Capmatinib	MET exon 14 NSCLC	hsa01210	2-Oxocarboxylic acid metabolism - Homo sapiens (human)	Exonic	38	Very small (<50)	Yes	Yes	No	1	1	1	0	0	Yes	No	No	Yes	Yes	No	0.00204	0.00204	4	15	4	3	3	3	2	No	No	No	No	Yes	No	No	Yes	very small available cohort count (<50); contains broad infection/cancer/disease-module support
0.853704	Schizophrenia	Lorlatinib	Systemic cancer with intracranial disease (brain metastases/leptomeningeal) contexts; CNS activity varies	hsa00770;hsa00790;hsa00860	Pantothenate and CoA biosynthesis - Homo sapiens (human);Folate biosynthesis - Homo sapiens (human);Porphyrin metabolism - Homo sapiens (human)	Exonic	44	Very small (<50)	Yes	Yes	No	3	3	3	0	0	No	No	No	Yes	Yes	No	0.004148	0.00286367	4	13.3333	4	6	6	6	1	No	No	No	No	Yes	No	No	Yes	very small available cohort count (<50); contains broad infection/cancer/disease-module support
0.853698	Childhood emotional/social disorders	Afatinib	EGFR-mutant NSCLC	hsa00500	Starch and sucrose metabolism - Homo sapiens (human)	Exonic	946	Moderate (200-999)	No	No	No	1	1	1	0	0	Yes	No	No	Yes	Yes	No	0.01481	0.01481	3	21	2	2	2	2	0	No	No	No	No	Yes	Yes	No	Yes	contains broad infection/cancer/disease-module support; metabolism-only pathway support; no non-broad supporting pathway
0.853615	Dual role transvestism	Vorasidenib (Voranigo)	Grade 2 IDH-mutant glioma	hsa03410	Base excision repair - Homo sapiens (human)	Exonic	185	Small (50-199)	Yes	No	No	1	1	1	0	0	Yes	No	No	No	No	No	0.001469	0.001469	4	14	2	3	3	2	2	No	No	No	No	Yes	No	No	Yes	small available cohort count (50-199); contains broad infection/cancer/disease-module support; small cohort stricter criteria not met
0.853615	Dual role transvestism	Cobimetinib	BRAF V600 melanoma (combo)	hsa03410	Base excision repair - Homo sapiens (human)	Exonic	185	Small (50-199)	Yes	No	No	1	1	1	0	0	Yes	No	No	No	No	No	0.001469	0.001469	4	14	2	3	3	3	3	No	No	No	No	No	No	No	Yes	small available cohort count (50-199); small cohort stricter criteria not met
0.853528	Cerebral vascular malformations	Diazepam (Diastat/Valtoco)	Seizure clusters/status	hsa04630;hsa04727	JAK-STAT signaling pathway - Homo sapiens (human);GABAergic synapse - Homo sapiens (human)	Exonic	170	Small (50-199)	Yes	No	No	2	2	2	0	0	No	No	No	No	No	No	0.002071	0.001845	19	7.5	3	2	2	2	2	No	No	No	No	No	No	Yes	No	small available cohort count (50-199)
0.853389	Bipolar disorder	Alectinib	Systemic cancer with intracranial disease (brain metastases/leptomeningeal) contexts; CNS activity varies	hsa00730;hsa00760	Thiamine metabolism - Homo sapiens (human);Nicotinate and nicotinamide metabolism - Homo sapiens (human)	Exonic	634	Moderate (200-999)	No	No	No	2	2	2	0	0	No	No	No	Yes	Yes	No	0.02721	0.0169585	1	20	3	3	3	3	0	No	No	No	No	Yes	Yes	No	Yes	contains broad infection/cancer/disease-module support; metabolism-only pathway support; no non-broad supporting pathway
0.853389	Bipolar disorder	Avapritinib	Systemic cancer with intracranial disease (brain metastases/leptomeningeal) contexts; CNS activity varies	hsa00730;hsa00760	Thiamine metabolism - Homo sapiens (human);Nicotinate and nicotinamide metabolism - Homo sapiens (human)	Exonic	634	Moderate (200-999)	No	No	No	2	2	2	0	0	No	No	No	Yes	Yes	No	0.02721	0.0169585	1	20	2	2	2	2	0	No	No	No	No	Yes	Yes	No	Yes	contains broad infection/cancer/disease-module support; metabolism-only pathway support; no non-broad supporting pathway
0.853363	Neurocutaneous syndromes (other)	Alteplase (tPA)	Acute ischemic stroke	hsa00330;hsa04610	Arginine and proline metabolism - Homo sapiens (human);Complement and coagulation cascades - Homo sapiens (human)	Exonic	287	Moderate (200-999)	No	No	No	2	2	2	0	0	No	No	No	Yes	No	No	0.002864	0.0024405	11	6	3	2	2	2	1	No	No	No	No	Yes	No	Yes	No	contains broad infection/cancer/disease-module support
0.853306	Neurofibromatosis	Mobocertinib	EGFR exon 20 NSCLC (some CNS use)	hsa00533	Glycosaminoglycan biosynthesis - keratan sulfate - Homo sapiens (human)	Exonic	1306	Large (>=1000)	No	No	Yes	1	1	1	0	0	Yes	No	No	Yes	Yes	No	0.009332	0.009332	8	21	2	1	1	1	0	No	Yes	No	No	Yes	Yes	No	Yes	single pathway support; contains broad infection/cancer/disease-module support; metabolism-only pathway support; no non-broad supporting pathway
0.853306	Malignant neoplasm of other parts of CNS	Crizotinib	ALK+/ROS1+ NSCLC	hsa00770;hsa00785	Pantothenate and CoA biosynthesis - Homo sapiens (human);Lipoic acid metabolism - Homo sapiens (human)	Exonic	373	Moderate (200-999)	No	No	Yes	2	2	2	0	0	No	No	No	Yes	Yes	No	0.003482	0.003202	15	22.5	1	2	2	2	0	Yes	No	No	No	Yes	Yes	No	Yes	single variant-class support; contains broad infection/cancer/disease-module support; metabolism-only pathway support; no non-broad supporting pathway
0.853293	Cognitive deficits following unspecified cerebrovascular disease	Repotrectinib	ROS1+ NSCLC (CNS activity)	hsa00900	Terpenoid backbone biosynthesis - Homo sapiens (human)	Exonic	103	Small (50-199)	Yes	No	No	1	1	1	0	0	Yes	No	No	Yes	Yes	No	0.005372	0.005372	4	18	2	1	1	1	0	No	Yes	No	No	Yes	Yes	No	Yes	small available cohort count (50-199); single pathway support; contains broad infection/cancer/disease-module support; metabolism-only pathway support; no non-broad supporting pathway
0.853289	Unspecified symptoms and signs involving cognitive functions following unspecified cerebrovascular disease	Repotrectinib	ROS1+ NSCLC (CNS activity)	hsa00900	Terpenoid backbone biosynthesis - Homo sapiens (human)	Exonic	94	Small (50-199)	Yes	No	No	1	1	1	0	0	Yes	No	No	Yes	Yes	No	0.005369	0.005369	4	18	2	1	1	1	0	No	Yes	No	No	Yes	Yes	No	Yes	small available cohort count (50-199); single pathway support; contains broad infection/cancer/disease-module support; metabolism-only pathway support; no non-broad supporting pathway
0.853269	Nontraumatic intracerebral hemorrhage	Clobazam	Lennox-Gastaut	hsa00220	Arginine biosynthesis - Homo sapiens (human)	Exonic	274	Moderate (200-999)	No	No	No	1	1	1	0	0	Yes	No	No	Yes	Yes	No	0.01168	0.01168	2	34	2	1	1	1	0	No	Yes	No	No	Yes	Yes	No	Yes	single pathway support; contains broad infection/cancer/disease-module support; metabolism-only pathway support; no non-broad supporting pathway
0.8532	Aphasia following unspecified cerebrovascular disease	Avelumab	Systemic cancer with intracranial disease (brain metastases/leptomeningeal) contexts; CNS activity varies	hsa00220;hsa00240	Arginine biosynthesis - Homo sapiens (human);Pyrimidine metabolism - Homo sapiens (human)	Exonic	44	Very small (<50)	Yes	Yes	No	2	2	2	0	0	No	No	No	Yes	Yes	No	0.006115	0.00481	1	26.5	3	2	2	2	0	No	No	No	No	Yes	Yes	No	Yes	very small available cohort count (<50); contains broad infection/cancer/disease-module support; metabolism-only pathway support; no non-broad supporting pathway
0.853192	Hemiplegia and hemiparesis following unspecified cerebrovascular disease affecting unspecified side	Fenfluramine (Fintepla)	Dravet syndrome	hsa04066;hsa04110	HIF-1 signaling pathway - Homo sapiens (human);Cell cycle - Homo sapiens (human)	Exonic	202	Moderate (200-999)	No	No	No	2	2	2	0	0	No	No	No	No	No	No	0.0034	0.003054	16	8.5	2	2	2	2	2	No	No	No	No	No	No	Yes	No	Passes conservative downstream criteria
0.853144	Unspecified sequelae of unspecified cerebrovascular disease	Clobazam	Lennox-Gastaut	hsa00220	Arginine biosynthesis - Homo sapiens (human)	Exonic	57	Small (50-199)	Yes	No	No	1	1	1	0	0	Yes	No	No	Yes	Yes	No	0.004374	0.004374	1	34	3	1	1	1	0	No	Yes	No	No	Yes	Yes	No	Yes	small available cohort count (50-199); single pathway support; contains broad infection/cancer/disease-module support; metabolism-only pathway support; no non-broad supporting pathway
0.853113	Arnold-Chiari malformation	Lacosamide	Focal seizures	hsa01040;hsa01210	Biosynthesis of unsaturated fatty acids - Homo sapiens (human);2-Oxocarboxylic acid metabolism - Homo sapiens (human)	Exonic	410	Moderate (200-999)	No	No	No	2	2	2	0	0	No	No	No	Yes	Yes	No	0.002989	0.0027585	10	14	4	4	4	4	0	No	No	No	No	Yes	Yes	No	Yes	contains broad infection/cancer/disease-module support; metabolism-only pathway support; no non-broad supporting pathway
0.853097	Other congenital malformations of brain	Clonazepam	Epilepsy (adjunct)	hsa00340	Histidine metabolism - Homo sapiens (human)	Exonic	1025	Large (>=1000)	No	No	No	1	1	1	0	0	Yes	No	No	Yes	Yes	No	0.0154	0.0154	4	28	2	1	1	1	0	No	Yes	No	No	Yes	Yes	No	Yes	single pathway support; contains broad infection/cancer/disease-module support; metabolism-only pathway support; no non-broad supporting pathway
0.853096	Personality disorders	Cladribine (Mavenclad)	Relapsing MS	hsa00051;hsa00061	Fructose and mannose metabolism - Homo sapiens (human);Fatty acid biosynthesis - Homo sapiens (human)	Exonic	161	Small (50-199)	Yes	No	No	2	2	2	0	0	No	No	No	Yes	Yes	No	0.002991	0.002934	17	18	3	3	3	3	0	No	No	No	No	Yes	Yes	No	Yes	small available cohort count (50-199); contains broad infection/cancer/disease-module support; metabolism-only pathway support; no non-broad supporting pathway
0.852993	Psychological and behavioral factors associated with disorders or diseases classified elsewhere	Ethosuximide	Absence seizures	hsa04215	Apoptosis - multiple species - Homo sapiens (human)	Exonic	143	Small (50-199)	Yes	No	No	1	1	1	0	0	Yes	No	No	No	No	No	0.004809	0.004809	3	12	2	1	1	1	1	No	Yes	No	No	No	No	No	Yes	small available cohort count (50-199); single pathway support
0.852984	Stress-related and adjustment disorders	Donanemab	Alzheimer’s disease (early)	hsa00260;hsa00270	Glycine, serine and threonine metabolism - Homo sapiens (human);Cysteine and methionine metabolism - Homo sapiens (human)	Exonic	3000	Large (>=1000)	No	No	No	2	2	2	0	0	No	No	No	Yes	Yes	No	0.01711	0.014965	11	14	1	2	2	2	0	Yes	No	No	No	Yes	Yes	No	Yes	single variant-class support; contains broad infection/cancer/disease-module support; metabolism-only pathway support; no non-broad supporting pathway
0.852984	Stress-related and adjustment disorders	Alemtuzumab (Lemtrada)	Relapsing MS (selected)	hsa00260;hsa00270	Glycine, serine and threonine metabolism - Homo sapiens (human);Cysteine and methionine metabolism - Homo sapiens (human)	Exonic	3000	Large (>=1000)	No	No	No	2	2	2	0	0	No	No	No	Yes	Yes	No	0.01711	0.014965	11	14	1	2	2	2	0	Yes	No	No	No	Yes	Yes	No	Yes	single variant-class support; contains broad infection/cancer/disease-module support; metabolism-only pathway support; no non-broad supporting pathway
0.852925	Stress-related and adjustment disorders	Tepotinib	MET exon 14 NSCLC	hsa01250	Biosynthesis of nucleotide sugars - Homo sapiens (human)	Exonic	3000	Large (>=1000)	No	No	No	1	1	1	0	0	Yes	No	No	Yes	Yes	No	0.02016	0.02016	5	26	1	1	1	1	0	Yes	Yes	No	No	Yes	Yes	No	Yes	single variant-class support; single pathway support; contains broad infection/cancer/disease-module support; metabolism-only pathway support; no non-broad supporting pathway
0.852878	Developmental speech/language disorders	Lamotrigine	Epilepsy	hsa00982	Drug metabolism - cytochrome P450 - Homo sapiens (human)	Exonic	18612	Large (>=1000)	No	No	No	1	1	1	0	0	Yes	No	No	Yes	Yes	No	0.04943	0.04943	1	37	1	1	1	1	0	Yes	Yes	No	No	Yes	Yes	No	Yes	single variant-class support; single pathway support; contains broad infection/cancer/disease-module support; metabolism-only pathway support; no non-broad supporting pathway
0.852858	Malignant neoplasm of other parts of CNS	Fosphenytoin	Status epilepticus	hsa00591;hsa00592	Linoleic acid metabolism - Homo sapiens (human);alpha-Linolenic acid metabolism - Homo sapiens (human)	Exonic	373	Moderate (200-999)	No	No	Yes	2	2	2	0	0	No	No	No	Yes	Yes	No	0.003607	0.0033345	14	25.5	3	3	3	3	1	No	No	No	No	Yes	No	Yes	No	contains broad infection/cancer/disease-module support
0.852856	Phobic anxiety disorders	Valproate / Divalproex	Epilepsy	hsa04981	Folate transport and metabolism - Homo sapiens (human)	Exonic	822	Moderate (200-999)	No	No	No	1	1	1	0	0	Yes	No	No	Yes	Yes	No	0.01072	0.01072	3	19	1	1	1	1	0	Yes	Yes	No	No	Yes	Yes	No	Yes	single variant-class support; single pathway support; contains broad infection/cancer/disease-module support; metabolism-only pathway support; no non-broad supporting pathway
0.852841	Mental disorders due to brain dysfunction	Crizotinib	ALK+/ROS1+ NSCLC	hsa00785	Lipoic acid metabolism - Homo sapiens (human)	Exonic	566	Moderate (200-999)	No	No	No	1	1	1	0	0	Yes	No	No	Yes	Yes	No	0.008676	0.008676	4	22	2	1	1	1	0	No	Yes	No	No	Yes	Yes	No	Yes	single pathway support; contains broad infection/cancer/disease-module support; metabolism-only pathway support; no non-broad supporting pathway
0.852839	Nontraumatic intracerebral hemorrhage	Interferon beta-1a (Avonex/Rebif)	Relapsing MS	hsa04612;hsa05340	Antigen processing and presentation - Homo sapiens (human);Primary immunodeficiency - Homo sapiens (human)	Exonic	274	Moderate (200-999)	No	No	No	2	2	2	0	0	No	No	No	No	No	No	0.005012	0.0043465	11	10.5	4	3	3	3	3	No	No	No	No	No	No	Yes	No	Passes conservative downstream criteria
0.852795	Other impulse disorders	Phenobarbital	Epilepsy	hsa00350	Tyrosine metabolism - Homo sapiens (human)	Exonic	199	Small (50-199)	Yes	No	No	1	1	1	0	0	Yes	No	No	Yes	Yes	No	0.01037	0.01037	3	24	3	2	2	2	0	No	No	No	No	Yes	Yes	No	Yes	small available cohort count (50-199); contains broad infection/cancer/disease-module support; metabolism-only pathway support; no non-broad supporting pathway
0.852752	Psychological and behavioral factors associated with disorders or diseases classified elsewhere	Primidone	Epilepsy	hsa00510	N-Glycan biosynthesis - Homo sapiens (human)	Exonic	143	Small (50-199)	Yes	No	No	1	1	1	0	0	Yes	No	No	Yes	Yes	No	0.003744	0.003744	6	3	3	2	2	2	0	No	No	No	No	Yes	Yes	No	Yes	small available cohort count (50-199); contains broad infection/cancer/disease-module support; metabolism-only pathway support; no non-broad supporting pathway
0.852748	Multiple sclerosis	Ceritinib	ALK+ NSCLC	hsa00630;hsa00640	Glyoxylate and dicarboxylate metabolism - Homo sapiens (human);Propanoate metabolism - Homo sapiens (human)	Exonic	95	Small (50-199)	Yes	No	No	2	2	2	0	0	No	No	No	Yes	Yes	No	0.001361	0.001332	12	13.5	2	3	3	3	0	No	No	No	No	Yes	Yes	No	Yes	small available cohort count (50-199); contains broad infection/cancer/disease-module support; metabolism-only pathway support; no non-broad supporting pathway
0.852699	Attention-deficit/hyperactivity disorder	Dacomitinib	EGFR-mutant NSCLC	hsa00520	Amino sugar and nucleotide sugar metabolism - Homo sapiens (human)	Exonic	15448	Large (>=1000)	No	No	No	1	1	1	0	0	Yes	No	No	Yes	Yes	No	0.03465	0.03465	6	16	3	2	2	2	0	No	No	No	No	Yes	Yes	No	Yes	contains broad infection/cancer/disease-module support; metabolism-only pathway support; no non-broad supporting pathway
0.852696	Intellectual disability	Lapatinib	HER2+ breast cancer (CNS use)	hsa04750	Inflammatory mediator regulation of TRP channels - Homo sapiens (human)	Exonic	2883	Large (>=1000)	No	No	No	1	1	1	0	0	Yes	No	No	No	No	No	0.01266	0.01266	8	7	3	3	3	3	2	No	No	No	No	Yes	No	Yes	No	contains broad infection/cancer/disease-module support
0.852662	Personality/behavior disorders due to brain disease	Diazepam (Diastat/Valtoco)	Seizure clusters/status	hsa04630;hsa04727	JAK-STAT signaling pathway - Homo sapiens (human);GABAergic synapse - Homo sapiens (human)	Exonic	498	Moderate (200-999)	No	No	No	2	2	2	0	0	No	No	No	No	No	No	0.005635	0.0051455	18	7.5	2	2	2	2	2	No	No	No	No	No	No	Yes	No	Passes conservative downstream criteria
0.852653	Other cerebrovascular disease	Monomethyl fumarate (Bafiertam)	Relapsing MS	hsa03250	Viral life cycle - HIV-1 - Homo sapiens (human)	Exonic	260	Moderate (200-999)	No	No	No	1	1	1	0	0	Yes	No	No	Yes	No	No	0.007278	0.007278	7	7	1	1	1	1	0	Yes	Yes	No	No	Yes	No	No	Yes	single variant-class support; single pathway support; contains broad infection/cancer/disease-module support; no non-broad supporting pathway
0.852653	Other cerebrovascular disease	Interferon beta-1a (Avonex/Rebif)	Relapsing MS	hsa03250	Viral life cycle - HIV-1 - Homo sapiens (human)	Exonic	260	Moderate (200-999)	No	No	No	1	1	1	0	0	Yes	No	No	Yes	No	No	0.007278	0.007278	7	7	1	1	1	1	0	Yes	Yes	No	No	Yes	No	No	Yes	single variant-class support; single pathway support; contains broad infection/cancer/disease-module support; no non-broad supporting pathway
0.852649	Specific learning disorders	Cladribine (Mavenclad)	Relapsing MS	hsa00052	Galactose metabolism - Homo sapiens (human)	Exonic	6150	Large (>=1000)	No	No	No	1	1	1	0	0	Yes	No	No	Yes	Yes	No	0.02854	0.02854	5	24	3	2	2	2	0	No	No	No	No	Yes	Yes	No	Yes	contains broad infection/cancer/disease-module support; metabolism-only pathway support; no non-broad supporting pathway
0.852647	Nontraumatic subarachnoid hemorrhage	Interferon beta-1a (Avonex/Rebif)	Relapsing MS	hsa04659	Th17 cell differentiation - Homo sapiens (human)	Exonic	52	Small (50-199)	Yes	No	No	1	1	1	0	0	Yes	No	No	No	No	No	0.003219	0.003219	8	12	1	1	1	1	1	Yes	Yes	No	No	No	No	No	Yes	small available cohort count (50-199); single variant-class support; single pathway support
0.852592	Reduction deformities of brain	Eslicarbazepine	Focal seizures	hsa00900	Terpenoid backbone biosynthesis - Homo sapiens (human)	Exonic	398	Moderate (200-999)	No	No	No	1	1	1	0	0	Yes	No	No	Yes	Yes	No	0.00616	0.00616	4	18	3	2	2	2	0	No	No	No	No	Yes	Yes	No	Yes	contains broad infection/cancer/disease-module support; metabolism-only pathway support; no non-broad supporting pathway
0.852575	Other neurotic disorders	Natalizumab (Tysabri)	Relapsing MS	hsa00140	Steroid hormone biosynthesis - Homo sapiens (human)	Exonic	438	Moderate (200-999)	No	No	No	1	1	1	0	0	Yes	No	No	Yes	Yes	No	0.01383	0.01383	1	7	4	2	2	2	0	No	No	No	No	Yes	Yes	No	Yes	contains broad infection/cancer/disease-module support; metabolism-only pathway support; no non-broad supporting pathway
0.852558	Unspecified sequelae of cerebral infarction	Lacosamide	Focal seizures	hsa01212	Fatty acid metabolism - Homo sapiens (human)	Exonic	80	Small (50-199)	Yes	No	No	1	1	1	0	0	Yes	No	No	Yes	Yes	No	0.005027	0.005027	8	29	3	3	3	3	0	No	No	No	No	Yes	Yes	No	Yes	small available cohort count (50-199); contains broad infection/cancer/disease-module support; metabolism-only pathway support; no non-broad supporting pathway
0.852545	Neurocutaneous syndromes (other)	Lapatinib	HER2+ breast cancer (CNS use)	hsa04625	C-type lectin receptor signaling pathway - Homo sapiens (human)	Exonic	287	Moderate (200-999)	No	No	No	1	1	1	0	0	Yes	No	No	No	No	No	0.003066	0.003066	10	10	4	3	3	3	3	No	No	No	No	No	No	Yes	No	Passes conservative downstream criteria
0.852527	Psychological and behavioral factors associated with disorders or diseases classified elsewhere	Levetiracetam	Epilepsy (incl malformations/DEE)	hsa05030	Cocaine addiction - Homo sapiens (human)	Exonic	143	Small (50-199)	Yes	No	No	1	1	1	0	0	Yes	No	No	No	No	No	0.003709	0.003709	7	11	2	1	1	1	1	No	Yes	No	No	No	No	No	Yes	small available cohort count (50-199); single pathway support
0.852527	Psychological and behavioral factors associated with disorders or diseases classified elsewhere	ACTH (repository corticotropin)	Infantile spasms	hsa05030	Cocaine addiction - Homo sapiens (human)	Exonic	143	Small (50-199)	Yes	No	No	1	1	1	0	0	Yes	No	No	No	No	No	0.003709	0.003709	7	11	2	1	1	1	1	No	Yes	No	No	No	No	No	Yes	small available cohort count (50-199); single pathway support
0.852519	Congenital cerebral cysts	Methsuximide	Absence seizures (refractory)	hsa04392	Hippo signaling pathway - multiple species - Homo sapiens (human)	Exonic	38	Very small (<50)	Yes	Yes	No	1	1	1	0	0	Yes	No	No	No	No	No	0.001809	0.001809	9	4	3	2	2	2	2	No	No	No	No	No	No	No	Yes	very small available cohort count (<50)
0.852499	Down syndrome	Binimetinib	BRAF V600 melanoma (combo)	hsa04370	VEGF signaling pathway - Homo sapiens (human)	Exonic		Unavailable	Unavailable	Unavailable	No	1	1	1	0	0	Yes	No	No	No	No	No	0.01935	0.01935	10	13	2	1	1	1	1	No	Yes	No	No	No	No	No	Yes	cohort label missing from Supplementary Table 2A/2B; single pathway support
0.852471	Benign neoplasm of CNS	Brigatinib	Systemic cancer with intracranial disease (brain metastases/leptomeningeal) contexts; CNS activity varies	hsa00910;hsa00970;hsa00982	Nitrogen metabolism - Homo sapiens (human);Aminoacyl-tRNA biosynthesis - Homo sapiens (human);Drug metabolism - cytochrome P450 - Homo sapiens (human)	Exonic	335	Moderate (200-999)	No	No	Yes	3	3	3	0	0	No	No	No	Yes	Yes	No	0.007414	0.00425433	2	24.3333	3	4	4	4	0	No	No	No	No	Yes	Yes	No	Yes	contains broad infection/cancer/disease-module support; metabolism-only pathway support; no non-broad supporting pathway
0.852459	Schizophrenia	Avapritinib	Systemic cancer with intracranial disease (brain metastases/leptomeningeal) contexts; CNS activity varies	hsa00760;hsa00770	Nicotinate and nicotinamide metabolism - Homo sapiens (human);Pantothenate and CoA biosynthesis - Homo sapiens (human)	Exonic	44	Very small (<50)	Yes	Yes	No	2	2	2	0	0	No	No	No	Yes	Yes	No	0.005575	0.0040865	1	17.5	3	2	2	2	0	No	No	No	No	Yes	Yes	No	Yes	very small available cohort count (<50); contains broad infection/cancer/disease-module support; metabolism-only pathway support; no non-broad supporting pathway
0.852429	Moyamoya disease	Cladribine (Mavenclad)	Relapsing MS	hsa00052	Galactose metabolism - Homo sapiens (human)	Exonic	60	Small (50-199)	Yes	No	No	1	1	1	0	0	Yes	No	No	Yes	Yes	No	0.003333	0.003333	6	24	2	2	2	2	0	No	No	No	No	Yes	Yes	No	Yes	small available cohort count (50-199); contains broad infection/cancer/disease-module support; metabolism-only pathway support; no non-broad supporting pathway
0.852417	Dysphagia following unspecified cerebrovascular disease	Oxcarbazepine	Focal seizures	hsa00785	Lipoic acid metabolism - Homo sapiens (human)	Exonic	31	Very small (<50)	Yes	Yes	No	1	1	1	0	0	Yes	No	No	Yes	Yes	No	0.003264	0.003264	3	22	2	1	1	1	0	No	Yes	No	No	Yes	Yes	No	Yes	very small available cohort count (<50); single pathway support; contains broad infection/cancer/disease-module support; metabolism-only pathway support; no non-broad supporting pathway
0.852327	Down syndrome	Midazolam (Nayzilam/IV)	Seizure clusters/status	hsa00053	Ascorbate and aldarate metabolism - Homo sapiens (human)	Exonic		Unavailable	Unavailable	Unavailable	No	1	1	1	0	0	Yes	No	No	Yes	Yes	No	0.03785	0.03785	1	28	3	2	2	2	1	No	No	No	No	Yes	No	No	Yes	cohort label missing from Supplementary Table 2A/2B; contains broad infection/cancer/disease-module support
0.852286	Reduction deformities of brain	Mobocertinib	EGFR exon 20 NSCLC (some CNS use)	hsa00533	Glycosaminoglycan biosynthesis - keratan sulfate - Homo sapiens (human)	Exonic	398	Moderate (200-999)	No	No	No	1	1	1	0	0	Yes	No	No	Yes	Yes	No	0.004217	0.004217	8	21	3	1	1	1	0	No	Yes	No	No	Yes	Yes	No	Yes	single pathway support; contains broad infection/cancer/disease-module support; metabolism-only pathway support; no non-broad supporting pathway
0.852251	Childhood emotional/social disorders	Oxiracetam	Cognitive impairment / vascular cognitive impairment (non-US markets)	hsa04730	Long-term depression - Homo sapiens (human)	Exonic	946	Moderate (200-999)	No	No	No	1	1	1	0	0	Yes	No	No	No	No	No	0.01096	0.01096	7	6	2	1	1	1	1	No	Yes	No	No	No	No	No	Yes	single pathway support
0.852251	Childhood emotional/social disorders	Piracetam	Cognitive impairment / post-stroke cognitive dysfunction (widely prescribed outside US)	hsa04730	Long-term depression - Homo sapiens (human)	Exonic	946	Moderate (200-999)	No	No	No	1	1	1	0	0	Yes	No	No	No	No	No	0.01096	0.01096	7	6	2	1	1	1	1	No	Yes	No	No	No	No	No	Yes	single pathway support
0.852251	Childhood emotional/social disorders	Aniracetam	Cognitive impairment / dementia symptoms (marketed in some countries)	hsa04730	Long-term depression - Homo sapiens (human)	Exonic	946	Moderate (200-999)	No	No	No	1	1	1	0	0	Yes	No	No	No	No	No	0.01096	0.01096	7	6	2	1	1	1	1	No	Yes	No	No	No	No	No	Yes	single pathway support
0.852251	Childhood emotional/social disorders	Pramiracetam	Cognitive impairment (non-US markets)	hsa04730	Long-term depression - Homo sapiens (human)	Exonic	946	Moderate (200-999)	No	No	No	1	1	1	0	0	Yes	No	No	No	No	No	0.01096	0.01096	7	6	2	1	1	1	1	No	Yes	No	No	No	No	No	Yes	single pathway support
0.852161	Moyamoya disease	Neratinib	HER2+ breast cancer	hsa04920	Adipocytokine signaling pathway - Homo sapiens (human)	Exonic	60	Small (50-199)	Yes	No	No	1	1	1	0	0	Yes	No	No	No	No	No	0.002944	0.002944	9	7	3	1	1	1	1	No	Yes	No	No	No	No	No	Yes	small available cohort count (50-199); single pathway support
0.852157	Other psychological development disorders	Lacosamide	Focal seizures	hsa01210	2-Oxocarboxylic acid metabolism - Homo sapiens (human)	Exonic	9502	Large (>=1000)	No	No	No	1	1	1	0	0	Yes	No	No	Yes	Yes	No	0.03756	0.03756	2	15	4	4	4	4	0	No	No	No	No	Yes	Yes	No	Yes	contains broad infection/cancer/disease-module support; metabolism-only pathway support; no non-broad supporting pathway
0.852157	Cerebral infarction	Binimetinib	BRAF V600 melanoma (combo)	hsa04066;hsa04115	HIF-1 signaling pathway - Homo sapiens (human);p53 signaling pathway - Homo sapiens (human)	Exonic	252	Moderate (200-999)	No	No	No	2	2	2	0	0	No	No	No	No	No	No	0.003779	0.0035765	18	9	3	3	3	3	3	No	No	No	No	No	No	Yes	No	Passes conservative downstream criteria
0.852137	Septo-optic dysplasia	Clobazam	Lennox-Gastaut	hsa00240	Pyrimidine metabolism - Homo sapiens (human)	Exonic	62	Small (50-199)	Yes	No	No	1	1	1	0	0	Yes	No	No	Yes	Yes	No	0.002407	0.002407	4	19	2	1	1	1	0	No	Yes	No	No	Yes	Yes	No	Yes	small available cohort count (50-199); single pathway support; contains broad infection/cancer/disease-module support; metabolism-only pathway support; no non-broad supporting pathway
0.852135	Nontraumatic intracerebral hemorrhage	Monomethyl fumarate (Bafiertam)	Relapsing MS	hsa03265;hsa04612	Virion - Ebolavirus, Lyssavirus and Morbillivirus - Homo sapiens (human);Antigen processing and presentation - Homo sapiens (human)	Exonic	274	Moderate (200-999)	No	No	No	2	1	1	0	1	No	No	No	Yes	No	No	0.005012	0.004947	11	22	2	3	2	2	2	No	No	No	No	Yes	No	Yes	No	contains broad infection/cancer/disease-module support
0.852132	Other neurodegenerative diseases	Repotrectinib	ROS1+ NSCLC (CNS activity)	hsa00900	Terpenoid backbone biosynthesis - Homo sapiens (human)	Exonic	92	Small (50-199)	Yes	No	No	1	1	1	0	0	Yes	No	No	Yes	Yes	No	0.004218	0.004218	6	18	3	3	3	3	0	No	No	No	No	Yes	Yes	No	Yes	small available cohort count (50-199); contains broad infection/cancer/disease-module support; metabolism-only pathway support; no non-broad supporting pathway
0.852028	Gender identity disorder	Fosphenytoin	Status epilepticus	hsa00592	alpha-Linolenic acid metabolism - Homo sapiens (human)	Exonic	179	Small (50-199)	Yes	No	No	1	1	1	0	0	Yes	No	No	Yes	Yes	Yes	0.002083	0.002083	6	30	4	2	2	2	0	No	No	No	No	Yes	Yes	No	Yes	small available cohort count (50-199); contains broad infection/cancer/disease-module support; metabolism-only pathway support; clinically sensitive diagnostic label; avoid therapeutic implication; no non-broad supporting pathway
0.851964	Cerebrovascular disease	Xanomeline/Trospium (Cobenfy)	Schizophrenia	hsa04723	Retrograde endocannabinoid signaling - Homo sapiens (human)	Exonic	32	Very small (<50)	Yes	Yes	No	1	1	1	0	0	Yes	No	No	No	No	No	0.001893	0.001893	10	5	3	1	1	1	1	No	Yes	No	No	No	No	No	Yes	very small available cohort count (<50); single pathway support
0.8519	Bipolar disorder	Lamotrigine	Epilepsy	hsa00980	Metabolism of xenobiotics by cytochrome P450 - Homo sapiens (human)	Exonic	634	Moderate (200-999)	No	No	No	1	1	1	0	0	Yes	No	No	Yes	Yes	No	0.02088	0.02088	3	29	3	3	3	3	0	No	No	No	No	Yes	Yes	No	Yes	contains broad infection/cancer/disease-module support; metabolism-only pathway support; no non-broad supporting pathway
0.851865	Cerebrovascular disease	Mobocertinib	EGFR exon 20 NSCLC (some CNS use)	hsa00534;hsa00561	Glycosaminoglycan biosynthesis - heparan sulfate / heparin - Homo sapiens (human);Glycerolipid metabolism - Homo sapiens (human)	Exonic	32	Very small (<50)	Yes	Yes	No	2	2	2	0	0	No	No	No	Yes	Yes	No	0.001498	0.0014055	16	5	2	2	2	2	0	No	No	No	No	Yes	Yes	No	Yes	very small available cohort count (<50); contains broad infection/cancer/disease-module support; metabolism-only pathway support; no non-broad supporting pathway
0.851851	Reduction deformities of brain	Primidone	Epilepsy	hsa00500	Starch and sucrose metabolism - Homo sapiens (human)	Exonic	398	Moderate (200-999)	No	No	No	1	1	1	0	0	Yes	No	No	Yes	Yes	No	0.006159	0.006159	5	21	2	2	2	2	0	No	No	No	No	Yes	Yes	No	Yes	contains broad infection/cancer/disease-module support; metabolism-only pathway support; no non-broad supporting pathway
0.851846	Developmental speech/language disorders	Primidone	Epilepsy	hsa00450	Selenocompound metabolism - Homo sapiens (human)	Exonic	18612	Large (>=1000)	No	No	No	1	1	1	0	0	Yes	No	No	Yes	Yes	No	0.04792	0.04792	2	16	3	2	2	2	0	No	No	No	No	Yes	Yes	No	Yes	contains broad infection/cancer/disease-module support; metabolism-only pathway support; no non-broad supporting pathway
0.851769	Aphasia following unspecified cerebrovascular disease	Donanemab	Alzheimer’s disease (early)	hsa00240	Pyrimidine metabolism - Homo sapiens (human)	Exonic	44	Very small (<50)	Yes	Yes	No	1	1	1	0	0	Yes	No	No	Yes	Yes	No	0.003505	0.003505	7	19	2	1	1	1	0	No	Yes	No	No	Yes	Yes	No	Yes	very small available cohort count (<50); single pathway support; contains broad infection/cancer/disease-module support; metabolism-only pathway support; no non-broad supporting pathway
0.851769	Aphasia following unspecified cerebrovascular disease	Alemtuzumab (Lemtrada)	Relapsing MS (selected)	hsa00240	Pyrimidine metabolism - Homo sapiens (human)	Exonic	44	Very small (<50)	Yes	Yes	No	1	1	1	0	0	Yes	No	No	Yes	Yes	No	0.003505	0.003505	7	19	2	1	1	1	0	No	Yes	No	No	Yes	Yes	No	Yes	very small available cohort count (<50); single pathway support; contains broad infection/cancer/disease-module support; metabolism-only pathway support; no non-broad supporting pathway
0.851741	Other speech and language deficits following unspecified cerebrovascular disease	Avelumab	Systemic cancer with intracranial disease (brain metastases/leptomeningeal) contexts; CNS activity varies	hsa00220;hsa00240	Arginine biosynthesis - Homo sapiens (human);Pyrimidine metabolism - Homo sapiens (human)	Exonic	42	Very small (<50)	Yes	Yes	No	2	2	2	0	0	No	No	No	Yes	Yes	No	0.004831	0.0032485	3	26.5	3	2	2	2	0	No	No	No	No	Yes	Yes	No	Yes	very small available cohort count (<50); contains broad infection/cancer/disease-module support; metabolism-only pathway support; no non-broad supporting pathway
0.851706	Other congenital malformations of brain	Afatinib	EGFR-mutant NSCLC	hsa00512;hsa00513	Mucin type O-glycan biosynthesis - Homo sapiens (human);Various types of N-glycan biosynthesis - Homo sapiens (human)	Exonic	1025	Large (>=1000)	No	No	No	2	2	2	0	0	No	No	No	Yes	Yes	No	0.008117	0.0076455	19	7	2	2	2	2	0	No	No	No	No	Yes	Yes	No	Yes	contains broad infection/cancer/disease-module support; metabolism-only pathway support; no non-broad supporting pathway
0.851691	Tic disorders (incl. Tourette)	Brigatinib	Systemic cancer with intracranial disease (brain metastases/leptomeningeal) contexts; CNS activity varies	hsa00910;hsa00920;hsa00980	Nitrogen metabolism - Homo sapiens (human);Sulfur metabolism - Homo sapiens (human);Metabolism of xenobiotics by cytochrome P450 - Homo sapiens (human)	Exonic	2012	Large (>=1000)	No	No	No	3	3	3	0	0	No	No	No	Yes	Yes	No	0.01546	0.0122413	2	20.6667	3	4	4	4	0	No	No	No	No	Yes	Yes	No	Yes	contains broad infection/cancer/disease-module support; metabolism-only pathway support; no non-broad supporting pathway
0.851676	Arnold-Chiari malformation	DL-3-n-butylphthalide (NBP)	Acute ischemic stroke (China-approved) / recovery support	hsa00190;hsa04066	Oxidative phosphorylation - Homo sapiens (human);HIF-1 signaling pathway - Homo sapiens (human)	Exonic	410	Moderate (200-999)	No	No	No	2	2	2	0	0	No	No	No	No	No	No	0.002702	0.002587	16	11	3	2	2	2	2	No	No	No	No	No	No	Yes	No	Passes conservative downstream criteria
0.851676	Arnold-Chiari malformation	Mexidol (Emoxypine succinate)	Stroke / traumatic brain injury / cognitive impairment (regional use, e.g., Russia)	hsa00190;hsa04066	Oxidative phosphorylation - Homo sapiens (human);HIF-1 signaling pathway - Homo sapiens (human)	Exonic	410	Moderate (200-999)	No	No	No	2	2	2	0	0	No	No	No	No	No	No	0.002702	0.002587	16	11	3	2	2	2	2	No	No	No	No	No	No	Yes	No	Passes conservative downstream criteria
0.85167	Nontraumatic intracerebral hemorrhage	Alemtuzumab (Lemtrada)	Relapsing MS (selected)	hsa00280	Valine, leucine and isoleucine degradation - Homo sapiens (human)	Exonic	274	Moderate (200-999)	No	No	No	1	1	1	0	0	Yes	No	No	Yes	Yes	No	0.0062	0.0062	4	9	2	1	1	1	0	No	Yes	No	No	Yes	Yes	No	Yes	single pathway support; contains broad infection/cancer/disease-module support; metabolism-only pathway support; no non-broad supporting pathway
0.85167	Nontraumatic intracerebral hemorrhage	Donanemab	Alzheimer’s disease (early)	hsa00280	Valine, leucine and isoleucine degradation - Homo sapiens (human)	Exonic	274	Moderate (200-999)	No	No	No	1	1	1	0	0	Yes	No	No	Yes	Yes	No	0.0062	0.0062	4	9	2	1	1	1	0	No	Yes	No	No	Yes	Yes	No	Yes	single pathway support; contains broad infection/cancer/disease-module support; metabolism-only pathway support; no non-broad supporting pathway
0.851663	Cerebral infarction	Brivaracetam	Focal seizures	hsa05022	Pathways of neurodegeneration - multiple diseases - Homo sapiens (human)	Exonic	252	Moderate (200-999)	No	No	No	1	1	1	0	0	Yes	No	No	No	No	No	0.00456	0.00456	9	6	3	2	2	2	2	No	No	No	No	No	No	Yes	No	Passes conservative downstream criteria
0.851524	Developmental motor coordination disorder	Bevacizumab	Radiation necrosis; recurrent glioma (off-label); NF2 VS trials	hsa04370	VEGF signaling pathway - Homo sapiens (human)	Exonic	3072	Large (>=1000)	No	No	No	1	1	1	0	0	Yes	No	No	No	No	No	0.01129	0.01129	9	13	3	2	1	1	1	No	No	No	No	Yes	No	Yes	No	contains broad infection/cancer/disease-module support
0.851524	Developmental motor coordination disorder	Binimetinib	BRAF V600 melanoma (combo)	hsa04370	VEGF signaling pathway - Homo sapiens (human)	Exonic	3072	Large (>=1000)	No	No	No	1	1	1	0	0	Yes	No	No	No	No	No	0.01129	0.01129	9	13	3	2	2	2	2	No	No	No	No	No	No	Yes	No	Passes conservative downstream criteria
0.851485	Cerebral infarction due to embolism of unspecified cerebral artery	Lapatinib	HER2+ breast cancer (CNS use)	hsa04664	Fc epsilon RI signaling pathway - Homo sapiens (human)	Exonic	41	Very small (<50)	Yes	Yes	No	1	1	1	0	0	Yes	No	No	No	No	No	0.001762	0.001762	10	16	3	3	3	3	3	No	No	No	No	No	No	No	Yes	very small available cohort count (<50)
0.851429	Cerebral aneurysm	Alemtuzumab (Lemtrada)	Relapsing MS (selected)	hsa00240;hsa00260	Pyrimidine metabolism - Homo sapiens (human);Glycine, serine and threonine metabolism - Homo sapiens (human)	Exonic	37	Very small (<50)	Yes	Yes	No	2	2	2	0	0	No	No	No	Yes	Yes	No	0.001735	0.001606	16	15	3	2	2	2	0	No	No	No	No	Yes	Yes	No	Yes	very small available cohort count (<50); contains broad infection/cancer/disease-module support; metabolism-only pathway support; no non-broad supporting pathway
0.851429	Cerebral aneurysm	Donanemab	Alzheimer’s disease (early)	hsa00240;hsa00260	Pyrimidine metabolism - Homo sapiens (human);Glycine, serine and threonine metabolism - Homo sapiens (human)	Exonic	37	Very small (<50)	Yes	Yes	No	2	2	2	0	0	No	No	No	Yes	Yes	No	0.001735	0.001606	16	15	3	2	2	2	0	No	No	No	No	Yes	Yes	No	Yes	very small available cohort count (<50); contains broad infection/cancer/disease-module support; metabolism-only pathway support; no non-broad supporting pathway
0.851407	Unspecified sequelae of unspecified cerebrovascular disease	Primidone	Epilepsy	hsa00500	Starch and sucrose metabolism - Homo sapiens (human)	Exonic	57	Small (50-199)	Yes	No	No	1	1	1	0	0	Yes	No	No	Yes	Yes	No	0.003248	0.003248	3	21	2	1	1	1	0	No	Yes	No	No	Yes	Yes	No	Yes	small available cohort count (50-199); single pathway support; contains broad infection/cancer/disease-module support; metabolism-only pathway support; no non-broad supporting pathway
0.851295	Other disorders of brain	Lacosamide	Focal seizures	hsa01212	Fatty acid metabolism - Homo sapiens (human)	Exonic	1924	Large (>=1000)	No	No	No	1	1	1	0	0	Yes	No	No	Yes	Yes	No	0.01454	0.01454	6	29	3	2	2	2	0	No	No	No	No	Yes	Yes	No	Yes	contains broad infection/cancer/disease-module support; metabolism-only pathway support; no non-broad supporting pathway
0.851271	Impulse disorder	Felbamate	Lennox-Gastaut	hsa00250;hsa04912	Alanine, aspartate and glutamate metabolism - Homo sapiens (human);GnRH signaling pathway - Homo sapiens (human)	Exonic	123	Small (50-199)	Yes	No	No	2	2	2	0	0	No	No	No	Yes	No	No	0.002523	0.002282	18	10.5	2	2	2	2	1	No	No	No	No	Yes	No	No	Yes	small available cohort count (50-199); contains broad infection/cancer/disease-module support; small cohort stricter criteria not met
0.851269	Neoplasm of uncertain behavior of CNS	Donanemab	Alzheimer’s disease (early)	hsa00260;hsa00270	Glycine, serine and threonine metabolism - Homo sapiens (human);Cysteine and methionine metabolism - Homo sapiens (human)	Exonic	117	Small (50-199)	Yes	No	Yes	2	2	2	0	0	No	No	No	Yes	Yes	No	0.001934	0.001555	9	14	3	2	2	2	0	No	No	No	No	Yes	Yes	No	Yes	small available cohort count (50-199); contains broad infection/cancer/disease-module support; metabolism-only pathway support; no non-broad supporting pathway
0.851269	Neoplasm of uncertain behavior of CNS	Alemtuzumab (Lemtrada)	Relapsing MS (selected)	hsa00260;hsa00270	Glycine, serine and threonine metabolism - Homo sapiens (human);Cysteine and methionine metabolism - Homo sapiens (human)	Exonic	117	Small (50-199)	Yes	No	Yes	2	2	2	0	0	No	No	No	Yes	Yes	No	0.001934	0.001555	9	14	3	2	2	2	0	No	No	No	No	Yes	Yes	No	Yes	small available cohort count (50-199); contains broad infection/cancer/disease-module support; metabolism-only pathway support; no non-broad supporting pathway
0.851199	Nontraumatic intracranial hemorrhage	Cladribine (Mavenclad)	Relapsing MS	hsa00053	Ascorbate and aldarate metabolism - Homo sapiens (human)	Exonic	116	Small (50-199)	Yes	No	No	1	1	1	0	0	Yes	No	No	Yes	Yes	No	0.005359	0.005359	1	28	3	1	1	1	0	No	Yes	No	No	Yes	Yes	No	Yes	small available cohort count (50-199); single pathway support; contains broad infection/cancer/disease-module support; metabolism-only pathway support; no non-broad supporting pathway
0.851186	Unspecified sequelae of unspecified cerebrovascular disease	Fosphenytoin	Status epilepticus	hsa00591	Linoleic acid metabolism - Homo sapiens (human)	Exonic	57	Small (50-199)	Yes	No	No	1	1	1	0	0	Yes	No	No	Yes	Yes	No	0.002842	0.002842	8	21	4	3	3	3	0	No	No	No	No	Yes	Yes	No	Yes	small available cohort count (50-199); contains broad infection/cancer/disease-module support; metabolism-only pathway support; no non-broad supporting pathway
0.851141	Malignant neoplasm of other parts of CNS	ACTH (repository corticotropin)	Infantile spasms	hsa05030	Cocaine addiction - Homo sapiens (human)	Exonic	373	Moderate (200-999)	No	No	Yes	1	1	1	0	0	Yes	No	No	No	No	No	0.004743	0.004743	7	11	2	1	1	1	1	No	Yes	No	No	No	No	No	Yes	single pathway support
0.851141	Malignant neoplasm of other parts of CNS	Levetiracetam	Epilepsy (incl malformations/DEE)	hsa05030	Cocaine addiction - Homo sapiens (human)	Exonic	373	Moderate (200-999)	No	No	Yes	1	1	1	0	0	Yes	No	No	No	No	No	0.004743	0.004743	7	11	2	1	1	1	1	No	Yes	No	No	No	No	No	Yes	single pathway support
0.851111	Malignant neoplasm of pineal gland	Ofatumumab (Kesimpta)	Relapsing MS	hsa05213;hsa05217	Endometrial cancer - Homo sapiens (human);Basal cell carcinoma - Homo sapiens (human)	Exonic	30	Very small (<50)	Yes	Yes	Yes	2	2	0	2	0	No	No	No	Yes	No	No	0.001607	0.0014585	20	10.5	2	2	2	0	0	No	No	No	No	Yes	No	No	Yes	very small available cohort count (<50); contains broad infection/cancer/disease-module support; no non-broad supporting pathway
0.851111	Malignant neoplasm of pineal gland	Larotrectinib	NTRK fusion+ tumors incl. CNS/brain mets	hsa05213;hsa05217	Endometrial cancer - Homo sapiens (human);Basal cell carcinoma - Homo sapiens (human)	Exonic	30	Very small (<50)	Yes	Yes	Yes	2	2	0	2	0	No	No	No	Yes	No	No	0.001607	0.0014585	20	10.5	2	2	2	0	0	No	No	No	No	Yes	No	No	Yes	very small available cohort count (<50); contains broad infection/cancer/disease-module support; no non-broad supporting pathway
0.851076	Nontraumatic intracranial hemorrhage	Dacomitinib	EGFR-mutant NSCLC	hsa00520	Amino sugar and nucleotide sugar metabolism - Homo sapiens (human)	Exonic	116	Small (50-199)	Yes	No	No	1	1	1	0	0	Yes	No	No	Yes	Yes	No	0.003724	0.003724	8	16	3	2	2	2	0	No	No	No	No	Yes	Yes	No	Yes	small available cohort count (50-199); contains broad infection/cancer/disease-module support; metabolism-only pathway support; no non-broad supporting pathway
0.851049	Trichotillomania	Eslicarbazepine	Focal seizures	hsa00790;hsa00910	Folate biosynthesis - Homo sapiens (human);Nitrogen metabolism - Homo sapiens (human)	Exonic	138	Small (50-199)	Yes	No	No	2	2	2	0	0	No	No	No	Yes	Yes	No	0.005165	0.004519	11	16.5	2	2	2	2	0	No	No	No	No	Yes	Yes	No	Yes	small available cohort count (50-199); contains broad infection/cancer/disease-module support; metabolism-only pathway support; no non-broad supporting pathway
0.851034	Intellectual disability	Zonisamide	Focal seizures	hsa03020;hsa04980	RNA polymerase - Homo sapiens (human);Cobalamin transport and metabolism - Homo sapiens (human)	Exonic	2883	Large (>=1000)	No	No	No	2	2	2	0	0	No	No	No	Yes	No	No	0.01129	0.011255	12	16	3	3	3	3	2	No	No	No	No	Yes	No	Yes	No	contains broad infection/cancer/disease-module support
0.851024	Unspecified symptoms and signs involving cognitive functions following unspecified cerebrovascular disease	Lorlatinib	ALK+ NSCLC with brain metastases	hsa00592;hsa00600	alpha-Linolenic acid metabolism - Homo sapiens (human);Sphingolipid metabolism - Homo sapiens (human)	Exonic	94	Small (50-199)	Yes	No	No	2	2	2	0	0	No	No	No	Yes	Yes	No	0.006851	0.0050095	2	20	4	3	3	3	0	No	No	No	No	Yes	Yes	No	Yes	small available cohort count (50-199); contains broad infection/cancer/disease-module support; metabolism-only pathway support; no non-broad supporting pathway
0.851024	Unspecified symptoms and signs involving cognitive functions following unspecified cerebrovascular disease	Sunitinib	Systemic cancer with intracranial disease (brain metastases/leptomeningeal) contexts; CNS activity varies	hsa00592;hsa00600	alpha-Linolenic acid metabolism - Homo sapiens (human);Sphingolipid metabolism - Homo sapiens (human)	Exonic	94	Small (50-199)	Yes	No	No	2	2	2	0	0	No	No	No	Yes	Yes	No	0.006851	0.0050095	2	20	4	3	3	3	0	No	No	No	No	Yes	Yes	No	Yes	small available cohort count (50-199); contains broad infection/cancer/disease-module support; metabolism-only pathway support; no non-broad supporting pathway
0.850998	Malignant neoplasm of pineal gland	Durvalumab	Systemic cancer with intracranial disease (brain metastases/leptomeningeal) contexts; CNS activity varies	hsa00053;hsa00120	Ascorbate and aldarate metabolism - Homo sapiens (human);Primary bile acid biosynthesis - Homo sapiens (human)	Exonic	30	Very small (<50)	Yes	Yes	Yes	2	2	2	0	0	No	No	No	Yes	Yes	No	0.005053	0.0032805	1	20.5	4	4	4	4	0	No	No	No	No	Yes	Yes	No	Yes	very small available cohort count (<50); contains broad infection/cancer/disease-module support; metabolism-only pathway support; no non-broad supporting pathway
0.850975	Unspecified organic mental disorder	Brigatinib	ALK+ NSCLC	hsa00620	Pyruvate metabolism - Homo sapiens (human)	Exonic	112	Small (50-199)	Yes	No	No	1	1	1	0	0	Yes	No	No	Yes	Yes	No	0.004501	0.004501	4	16	3	2	2	2	0	No	No	No	No	Yes	Yes	No	Yes	small available cohort count (50-199); contains broad infection/cancer/disease-module support; metabolism-only pathway support; no non-broad supporting pathway
0.850961	Cerebral aneurysm	Natalizumab (Tysabri)	Relapsing MS	hsa00120	Primary bile acid biosynthesis - Homo sapiens (human)	Exonic	37	Very small (<50)	Yes	Yes	No	1	1	1	0	0	Yes	No	No	Yes	Yes	No	0.003006	0.003006	4	13	2	3	3	3	0	No	No	No	No	Yes	Yes	No	Yes	very small available cohort count (<50); contains broad infection/cancer/disease-module support; metabolism-only pathway support; no non-broad supporting pathway
0.850932	Intermittent explosive disorder	Cladribine (Mavenclad)	Relapsing MS	hsa00052	Galactose metabolism - Homo sapiens (human)	Exonic	71	Small (50-199)	Yes	No	No	1	1	1	0	0	Yes	No	No	Yes	Yes	No	0.002918	0.002918	7	24	2	2	2	2	0	No	No	No	No	Yes	Yes	No	Yes	small available cohort count (50-199); contains broad infection/cancer/disease-module support; metabolism-only pathway support; no non-broad supporting pathway
0.850904	Other impulse disorders	Lacosamide	Focal seizures	hsa01040;hsa01210	Biosynthesis of unsaturated fatty acids - Homo sapiens (human);2-Oxocarboxylic acid metabolism - Homo sapiens (human)	Exonic	199	Small (50-199)	Yes	No	No	2	2	2	0	0	No	No	No	Yes	Yes	No	0.004561	0.0040865	14	14	3	3	3	3	0	No	No	No	No	Yes	Yes	No	Yes	small available cohort count (50-199); contains broad infection/cancer/disease-module support; metabolism-only pathway support; no non-broad supporting pathway
0.850886	Arnold-Chiari malformation	Neratinib	HER2+ breast cancer	hsa04912	GnRH signaling pathway - Homo sapiens (human)	Exonic	410	Moderate (200-999)	No	No	No	1	1	1	0	0	Yes	No	No	No	No	No	0.003252	0.003252	9	13	3	3	3	3	3	No	No	No	No	No	No	Yes	No	Passes conservative downstream criteria
0.850864	Intellectual disability	Lamotrigine	Epilepsy	hsa00980	Metabolism of xenobiotics by cytochrome P450 - Homo sapiens (human)	Exonic	2883	Large (>=1000)	No	No	No	1	1	1	0	0	Yes	No	No	Yes	Yes	No	0.02313	0.02313	2	29	3	4	4	4	0	No	No	No	No	Yes	Yes	No	Yes	contains broad infection/cancer/disease-module support; metabolism-only pathway support; no non-broad supporting pathway
0.850861	Aphasia following unspecified cerebrovascular disease	Perampanel	Focal seizures	hsa04625;hsa04664	C-type lectin receptor signaling pathway - Homo sapiens (human);Fc epsilon RI signaling pathway - Homo sapiens (human)	Exonic	44	Very small (<50)	Yes	Yes	No	2	2	2	0	0	No	No	No	No	No	No	0.002156	0.0020575	20	13	2	4	4	4	4	No	No	No	No	No	No	No	Yes	very small available cohort count (<50)
0.850855	Mental disorder	Gefitinib	EGFR-mutant NSCLC (CNS activity reported)	hsa00430;hsa00480	Taurine and hypotaurine metabolism - Homo sapiens (human);Glutathione metabolism - Homo sapiens (human)	Exonic	816	Moderate (200-999)	No	No	No	2	2	2	0	0	No	No	No	Yes	Yes	No	0.01285	0.0111415	9	17.5	3	2	2	2	0	No	No	No	No	Yes	Yes	No	Yes	contains broad infection/cancer/disease-module support; metabolism-only pathway support; no non-broad supporting pathway
0.850829	Eating disorders	Lacosamide	Focal seizures	hsa01212;hsa01230	Fatty acid metabolism - Homo sapiens (human);Biosynthesis of amino acids - Homo sapiens (human)	Exonic	1838	Large (>=1000)	No	No	No	2	2	2	0	0	No	No	No	Yes	Yes	No	0.008342	0.0074355	16	20	3	3	3	3	0	No	No	No	No	Yes	Yes	No	Yes	contains broad infection/cancer/disease-module support; metabolism-only pathway support; no non-broad supporting pathway
0.850815	Developmental motor coordination disorder	Ivosidenib	Systemic cancer with intracranial disease (brain metastases/leptomeningeal) contexts; CNS activity varies	hsa00500;hsa00512	Starch and sucrose metabolism - Homo sapiens (human);Mucin type O-glycan biosynthesis - Homo sapiens (human)	Exonic	3072	Large (>=1000)	No	No	No	2	2	2	0	0	No	No	No	Yes	Yes	No	0.01819	0.0131625	1	16	3	4	4	4	0	No	No	No	No	Yes	Yes	No	Yes	contains broad infection/cancer/disease-module support; metabolism-only pathway support; no non-broad supporting pathway
0.850812	Cognitive deficits following unspecified cerebrovascular disease	Sunitinib	Systemic cancer with intracranial disease (brain metastases/leptomeningeal) contexts; CNS activity varies	hsa00592;hsa00600	alpha-Linolenic acid metabolism - Homo sapiens (human);Sphingolipid metabolism - Homo sapiens (human)	Exonic	103	Small (50-199)	Yes	No	No	2	2	2	0	0	No	No	No	Yes	Yes	No	0.00681	0.00499	2	20	4	3	3	3	0	No	No	No	No	Yes	Yes	No	Yes	small available cohort count (50-199); contains broad infection/cancer/disease-module support; metabolism-only pathway support; no non-broad supporting pathway
0.850812	Cognitive deficits following unspecified cerebrovascular disease	Lorlatinib	ALK+ NSCLC with brain metastases	hsa00592;hsa00600	alpha-Linolenic acid metabolism - Homo sapiens (human);Sphingolipid metabolism - Homo sapiens (human)	Exonic	103	Small (50-199)	Yes	No	No	2	2	2	0	0	No	No	No	Yes	Yes	No	0.00681	0.00499	2	20	4	3	3	3	0	No	No	No	No	Yes	Yes	No	Yes	small available cohort count (50-199); contains broad infection/cancer/disease-module support; metabolism-only pathway support; no non-broad supporting pathway
0.850708	Post-traumatic stress disorder	Neratinib	HER2+ breast cancer	hsa04912	GnRH signaling pathway - Homo sapiens (human)	Exonic	1194	Large (>=1000)	No	No	No	1	1	1	0	0	Yes	No	No	No	No	No	0.009732	0.009732	10	13	2	1	1	1	1	No	Yes	No	No	No	No	No	Yes	single pathway support
0.850629	Nontraumatic intracranial hemorrhage	Ibrutinib	Systemic cancer with intracranial disease (brain metastases/leptomeningeal) contexts; CNS activity varies	hsa05218;hsa05320	Melanoma - Homo sapiens (human);Autoimmune thyroid disease - Homo sapiens (human)	Exonic	116	Small (50-199)	Yes	No	No	2	2	1	1	0	No	No	No	Yes	No	No	0.005034	0.003976	3	16	2	2	2	1	1	No	No	No	No	Yes	No	No	Yes	small available cohort count (50-199); contains broad infection/cancer/disease-module support; small cohort stricter criteria not met
0.850567	Cerebral vascular malformations	Natalizumab (Tysabri)	Relapsing MS	hsa00220	Arginine biosynthesis - Homo sapiens (human)	Exonic	170	Small (50-199)	Yes	No	No	1	1	1	0	0	Yes	No	No	Yes	Yes	No	0.004168	0.004168	2	34	3	2	2	2	0	No	No	No	No	Yes	Yes	No	Yes	small available cohort count (50-199); contains broad infection/cancer/disease-module support; metabolism-only pathway support; no non-broad supporting pathway
0.850563	Conduct disorder	Mitoxantrone	Worsening RRMS/SPMS (rare use)	hsa00340;hsa03020	Histidine metabolism - Homo sapiens (human);RNA polymerase - Homo sapiens (human)	Exonic	6437	Large (>=1000)	No	No	No	2	2	2	0	0	No	No	No	Yes	No	No	0.01909	0.018735	15	21	3	3	3	3	1	No	No	No	No	Yes	No	Yes	No	contains broad infection/cancer/disease-module support
0.850535	Trichotillomania	Phenobarbital	Epilepsy	hsa00350	Tyrosine metabolism - Homo sapiens (human)	Exonic	138	Small (50-199)	Yes	No	No	1	1	1	0	0	Yes	No	No	Yes	Yes	No	0.01022	0.01022	3	24	3	1	1	1	0	No	Yes	No	No	Yes	Yes	No	Yes	small available cohort count (50-199); single pathway support; contains broad infection/cancer/disease-module support; metabolism-only pathway support; no non-broad supporting pathway
0.850518	Benign neoplasm of CNS	Fenfluramine (Fintepla)	Dravet syndrome	hsa04012	ErbB signaling pathway - Homo sapiens (human)	Exonic	335	Moderate (200-999)	No	No	Yes	1	1	1	0	0	Yes	No	No	No	No	No	0.00463	0.00463	10	5	2	1	1	1	1	No	Yes	No	No	No	No	No	Yes	single pathway support
0.850503	Occlusion and stenosis of unspecified cerebral artery	Binimetinib	BRAF V600 melanoma (combo)	hsa04210	Apoptosis - Homo sapiens (human)	Exonic	60	Small (50-199)	Yes	No	No	1	1	1	0	0	Yes	No	No	No	No	No	0.003043	0.003043	10	5	2	1	1	1	1	No	Yes	No	No	No	No	No	Yes	small available cohort count (50-199); single pathway support
0.850472	Other cerebrovascular disease	Alemtuzumab (Lemtrada)	Relapsing MS (selected)	hsa00240	Pyrimidine metabolism - Homo sapiens (human)	Exonic	260	Moderate (200-999)	No	No	No	1	1	1	0	0	Yes	No	No	Yes	Yes	No	0.006853	0.006853	8	19	2	1	1	1	0	No	Yes	No	No	Yes	Yes	No	Yes	single pathway support; contains broad infection/cancer/disease-module support; metabolism-only pathway support; no non-broad supporting pathway
0.850472	Other cerebrovascular disease	Donanemab	Alzheimer’s disease (early)	hsa00240	Pyrimidine metabolism - Homo sapiens (human)	Exonic	260	Moderate (200-999)	No	No	No	1	1	1	0	0	Yes	No	No	Yes	Yes	No	0.006853	0.006853	8	19	2	1	1	1	0	No	Yes	No	No	Yes	Yes	No	Yes	single pathway support; contains broad infection/cancer/disease-module support; metabolism-only pathway support; no non-broad supporting pathway
0.850457	Intermittent explosive disorder	Mitoxantrone	Worsening RRMS/SPMS (rare use)	hsa00330;hsa03020	Arginine and proline metabolism - Homo sapiens (human);RNA polymerase - Homo sapiens (human)	Exonic	71	Small (50-199)	Yes	No	No	2	2	2	0	0	No	No	No	Yes	No	No	0.002269	0.002174	17	9	2	2	2	2	1	No	No	No	No	Yes	No	No	Yes	small available cohort count (50-199); contains broad infection/cancer/disease-module support; small cohort stricter criteria not met
0.850361	Stress-related and adjustment disorders	Alteplase (tPA)	Acute ischemic stroke	hsa00340	Histidine metabolism - Homo sapiens (human)	Exonic	3000	Large (>=1000)	No	No	No	1	1	1	0	0	Yes	No	No	Yes	Yes	No	0.01998	0.01998	6	28	1	1	1	1	0	Yes	Yes	No	No	Yes	Yes	No	Yes	single variant-class support; single pathway support; contains broad infection/cancer/disease-module support; metabolism-only pathway support; no non-broad supporting pathway
0.850361	Stress-related and adjustment disorders	Mitoxantrone	Worsening RRMS/SPMS (rare use)	hsa00340	Histidine metabolism - Homo sapiens (human)	Exonic	3000	Large (>=1000)	No	No	No	1	1	1	0	0	Yes	No	No	Yes	Yes	No	0.01998	0.01998	6	28	1	1	1	1	0	Yes	Yes	No	No	Yes	Yes	No	Yes	single variant-class support; single pathway support; contains broad infection/cancer/disease-module support; metabolism-only pathway support; no non-broad supporting pathway
0.850347	Autism spectrum disorder	Capmatinib	MET exon 14 NSCLC	hsa01212	Fatty acid metabolism - Homo sapiens (human)	Exonic	5793	Large (>=1000)	No	No	No	1	1	1	0	0	Yes	No	No	Yes	Yes	No	0.01988	0.01988	11	29	3	1	1	1	0	No	Yes	No	No	Yes	Yes	No	Yes	single pathway support; contains broad infection/cancer/disease-module support; metabolism-only pathway support; no non-broad supporting pathway
0.850309	Dissociative/conversion disorders	Tepotinib	MET exon 14 NSCLC	hsa01250	Biosynthesis of nucleotide sugars - Homo sapiens (human)	Exonic	1220	Large (>=1000)	No	No	No	1	1	1	0	0	Yes	No	No	Yes	Yes	No	0.00746	0.00746	8	26	2	1	1	1	0	No	Yes	No	No	Yes	Yes	No	Yes	single pathway support; contains broad infection/cancer/disease-module support; metabolism-only pathway support; no non-broad supporting pathway
0.850276	Hemiplegia and hemiparesis following unspecified cerebrovascular disease affecting unspecified side	Natalizumab (Tysabri)	Relapsing MS	hsa00220	Arginine biosynthesis - Homo sapiens (human)	Exonic	202	Moderate (200-999)	No	No	No	1	1	1	0	0	Yes	No	No	Yes	Yes	No	0.008295	0.008295	3	34	4	2	2	2	0	No	No	No	No	Yes	Yes	No	Yes	contains broad infection/cancer/disease-module support; metabolism-only pathway support; no non-broad supporting pathway
0.850248	Unspecified organic mental disorder	Lorazepam (IV)	Status epilepticus	hsa00100;hsa00120	Steroid biosynthesis - Homo sapiens (human);Primary bile acid biosynthesis - Homo sapiens (human)	Exonic	112	Small (50-199)	Yes	No	No	2	2	2	0	0	No	No	No	Yes	Yes	No	0.003047	0.0026125	11	14	3	3	3	3	0	No	No	No	No	Yes	Yes	No	Yes	small available cohort count (50-199); contains broad infection/cancer/disease-module support; metabolism-only pathway support; no non-broad supporting pathway
0.850197	Mental disorder	Brigatinib	ALK+ NSCLC	hsa00603;hsa00620	Glycosphingolipid biosynthesis - globo and isoglobo series - Homo sapiens (human);Pyruvate metabolism - Homo sapiens (human)	Exonic	816	Moderate (200-999)	No	No	No	2	2	2	0	0	No	No	No	Yes	Yes	No	0.01125	0.01091	13	12.5	4	6	6	6	1	No	No	No	No	Yes	No	Yes	No	contains broad infection/cancer/disease-module support
0.850152	Microcephaly	Rufinamide	Lennox-Gastaut	hsa03020;hsa03320	RNA polymerase - Homo sapiens (human);PPAR signaling pathway - Homo sapiens (human)	Exonic	1050	Large (>=1000)	No	No	No	2	2	2	0	0	No	No	No	No	No	No	0.007216	0.006483	17	11	2	2	2	2	2	No	No	No	No	No	No	Yes	No	Passes conservative downstream criteria
0.850097	Dissociative/conversion disorders	Topiramate	Epilepsy; migraine	hsa04620	Toll-like receptor signaling pathway - Homo sapiens (human)	Exonic	1220	Large (>=1000)	No	No	No	1	1	1	0	0	Yes	No	No	No	No	No	0.007559	0.007559	6	6	4	2	2	2	2	No	No	No	No	No	No	Yes	No	Passes conservative downstream criteria
0.85008	Septo-optic dysplasia	Gefitinib	EGFR-mutant NSCLC (CNS activity reported)	hsa00430;hsa00480	Taurine and hypotaurine metabolism - Homo sapiens (human);Glutathione metabolism - Homo sapiens (human)	Exonic	62	Small (50-199)	Yes	No	No	2	2	2	0	0	No	No	No	Yes	Yes	No	0.00185	0.001806	10	17.5	3	2	2	2	0	No	No	No	No	Yes	Yes	No	Yes	small available cohort count (50-199); contains broad infection/cancer/disease-module support; metabolism-only pathway support; no non-broad supporting pathway
0.850076	Malignant neoplasm of pineal gland	Natalizumab (Tysabri)	Relapsing MS	hsa00120;hsa00220	Primary bile acid biosynthesis - Homo sapiens (human);Arginine biosynthesis - Homo sapiens (human)	Exonic	30	Very small (<50)	Yes	Yes	Yes	2	2	2	0	0	No	No	No	Yes	Yes	No	0.001855	0.0016815	13	23.5	3	3	3	3	0	No	No	No	No	Yes	Yes	No	Yes	very small available cohort count (<50); contains broad infection/cancer/disease-module support; metabolism-only pathway support; no non-broad supporting pathway
0.850032	Occlusion and stenosis of unspecified cerebral artery	Carbamazepine	Focal seizures	hsa00640;hsa00650	Propanoate metabolism - Homo sapiens (human);Butanoate metabolism - Homo sapiens (human)	Exonic	60	Small (50-199)	Yes	No	No	2	2	2	0	0	No	No	No	Yes	Yes	No	0.002889	0.002828	12	14	3	3	3	3	0	No	No	No	No	Yes	Yes	No	Yes	small available cohort count (50-199); contains broad infection/cancer/disease-module support; metabolism-only pathway support; no non-broad supporting pathway
0.850029	Bipolar disorder	Lorazepam (IV)	Status epilepticus	hsa00071	Fatty acid degradation - Homo sapiens (human)	Exonic	634	Moderate (200-999)	No	No	No	1	1	1	0	0	Yes	No	No	Yes	Yes	No	0.01721	0.01721	5	11	3	4	4	4	1	No	No	No	No	Yes	No	Yes	No	contains broad infection/cancer/disease-module support
0.849996	Other impulse disorders	Edaravone (Radicut/Radicava)	Acute ischemic stroke (Japan-approved neuroprotection/functional recovery)	hsa00190	Oxidative phosphorylation - Homo sapiens (human)	Exonic	199	Small (50-199)	Yes	No	No	1	1	1	0	0	Yes	No	No	No	No	No	0.005941	0.005941	8	7	3	1	1	1	1	No	Yes	No	No	No	No	No	Yes	small available cohort count (50-199); single pathway support
0.849996	Other impulse disorders	Edaravone (Radicut/Radicava)	Amyotrophic lateral sclerosis (ALS/MND) (Japan 2015; later US/Canada/Switzerland/Australia)	hsa00190	Oxidative phosphorylation - Homo sapiens (human)	Exonic	199	Small (50-199)	Yes	No	No	1	1	1	0	0	Yes	No	No	No	No	No	0.005941	0.005941	8	7	3	1	1	1	1	No	Yes	No	No	No	No	No	Yes	small available cohort count (50-199); single pathway support
0.849965	Other speech and language deficits following unspecified cerebrovascular disease	Binimetinib	BRAF V600 melanoma (combo)	hsa04066	HIF-1 signaling pathway - Homo sapiens (human)	Exonic	42	Very small (<50)	Yes	Yes	No	1	1	1	0	0	Yes	No	No	No	No	No	0.002455	0.002455	9	15	4	3	3	3	3	No	No	No	No	No	No	No	Yes	very small available cohort count (<50)
0.849954	Tuberous sclerosis complex	Agomelatine	Major depressive disorder (approved in EU/UK/Australia; not FDA)	hsa04726	Serotonergic synapse - Homo sapiens (human)	Exonic	80	Small (50-199)	Yes	No	No	1	1	1	0	0	Yes	No	No	No	No	No	0.002862	0.002862	11	4	2	1	1	1	1	No	Yes	No	No	No	No	No	Yes	small available cohort count (50-199); single pathway support
0.849931	Malignant neoplasm of pineal gland	Primidone	Epilepsy	hsa00450	Selenocompound metabolism - Homo sapiens (human)	Exonic	30	Very small (<50)	Yes	Yes	Yes	1	1	1	0	0	Yes	No	No	Yes	Yes	No	0.003659	0.003659	4	16	3	1	1	1	0	No	Yes	No	No	Yes	Yes	No	Yes	very small available cohort count (<50); single pathway support; contains broad infection/cancer/disease-module support; metabolism-only pathway support; no non-broad supporting pathway
0.849869	Dissociative/conversion disorders	Imatinib	Systemic cancer with intracranial disease (brain metastases/leptomeningeal) contexts; CNS activity varies	hsa00980;hsa00983;hsa01040	Metabolism of xenobiotics by cytochrome P450 - Homo sapiens (human);Drug metabolism - other enzymes - Homo sapiens (human);Biosynthesis of unsaturated fatty acids - Homo sapiens (human)	Exonic	1220	Large (>=1000)	No	No	No	3	3	3	0	0	No	No	No	Yes	Yes	No	0.008788	0.00621633	3	16	4	7	7	7	0	No	No	No	No	Yes	Yes	No	Yes	contains broad infection/cancer/disease-module support; metabolism-only pathway support; no non-broad supporting pathway
0.849869	Dissociative/conversion disorders	Lorlatinib (ROS1)	ROS1+ NSCLC (off-label/contexts)	hsa00980;hsa00983;hsa01040	Metabolism of xenobiotics by cytochrome P450 - Homo sapiens (human);Drug metabolism - other enzymes - Homo sapiens (human);Biosynthesis of unsaturated fatty acids - Homo sapiens (human)	Exonic	1220	Large (>=1000)	No	No	No	3	3	3	0	0	No	No	No	Yes	Yes	No	0.008788	0.00621633	3	16	3	4	4	4	0	No	No	No	No	Yes	Yes	No	Yes	contains broad infection/cancer/disease-module support; metabolism-only pathway support; no non-broad supporting pathway
0.849856	Other cerebrovascular vasospasm and vasoconstriction	Perampanel	Focal seizures	hsa04622;hsa04625	RIG-I-like receptor signaling pathway - Homo sapiens (human);C-type lectin receptor signaling pathway - Homo sapiens (human)	Exonic	59	Small (50-199)	Yes	No	No	2	2	2	0	0	No	No	No	No	No	No	0.00281	0.002754	18	10	4	5	5	5	4	No	No	No	No	Yes	No	Yes	No	small available cohort count (50-199); contains broad infection/cancer/disease-module support
0.849841	Delirium	Cladribine (Mavenclad)	Relapsing MS	hsa00052	Galactose metabolism - Homo sapiens (human)	Exonic	111	Small (50-199)	Yes	No	No	1	1	1	0	0	Yes	No	No	Yes	Yes	No	0.002774	0.002774	8	24	2	1	1	1	0	No	Yes	No	No	Yes	Yes	No	Yes	small available cohort count (50-199); single pathway support; contains broad infection/cancer/disease-module support; metabolism-only pathway support; no non-broad supporting pathway
0.849801	Impulse disorder	Tepotinib	MET exon 14 NSCLC	hsa01250	Biosynthesis of nucleotide sugars - Homo sapiens (human)	Exonic	123	Small (50-199)	Yes	No	No	1	1	1	0	0	Yes	No	No	Yes	Yes	No	0.003871	0.003871	6	26	3	2	2	2	0	No	No	No	No	Yes	Yes	No	Yes	small available cohort count (50-199); contains broad infection/cancer/disease-module support; metabolism-only pathway support; no non-broad supporting pathway
0.849791	Ataxia following unspecified cerebrovascular disease	Tiagabine	Focal seizures	hsa00532;hsa00533	Glycosaminoglycan biosynthesis - chondroitin sulfate / dermatan sulfate - Homo sapiens (human);Glycosaminoglycan biosynthesis - keratan sulfate - Homo sapiens (human)	Exonic	47	Very small (<50)	Yes	Yes	No	2	2	2	0	0	No	No	No	Yes	Yes	No	0.001838	0.001817	18	12	3	3	3	3	0	No	No	No	No	Yes	Yes	No	Yes	very small available cohort count (<50); contains broad infection/cancer/disease-module support; metabolism-only pathway support; no non-broad supporting pathway
0.849786	Cerebral aneurysm	Carbamazepine	Focal seizures	hsa00730	Thiamine metabolism - Homo sapiens (human)	Exonic	37	Very small (<50)	Yes	Yes	No	1	1	1	0	0	Yes	No	No	Yes	Yes	No	0.003928	0.003928	2	28	1	1	1	1	0	Yes	Yes	No	No	Yes	Yes	No	Yes	very small available cohort count (<50); single variant-class support; single pathway support; contains broad infection/cancer/disease-module support; metabolism-only pathway support; no non-broad supporting pathway
0.849776	Cerebral vascular malformations	Interferon beta-1a (Avonex/Rebif)	Relapsing MS	hsa03250	Viral life cycle - HIV-1 - Homo sapiens (human)	Exonic	170	Small (50-199)	Yes	No	No	1	1	1	0	0	Yes	No	No	Yes	No	No	0.002851	0.002851	8	7	2	2	2	2	1	No	No	No	No	Yes	No	No	Yes	small available cohort count (50-199); contains broad infection/cancer/disease-module support; small cohort stricter criteria not met
0.849776	Cerebral vascular malformations	Monomethyl fumarate (Bafiertam)	Relapsing MS	hsa03250	Viral life cycle - HIV-1 - Homo sapiens (human)	Exonic	170	Small (50-199)	Yes	No	No	1	1	1	0	0	Yes	No	No	Yes	No	No	0.002851	0.002851	8	7	1	1	1	1	0	Yes	Yes	No	No	Yes	No	No	Yes	small available cohort count (50-199); single variant-class support; single pathway support; contains broad infection/cancer/disease-module support; no non-broad supporting pathway
0.849771	Autism spectrum disorder	Lamotrigine	Epilepsy	hsa00982	Drug metabolism - cytochrome P450 - Homo sapiens (human)	Exonic	5793	Large (>=1000)	No	No	No	1	1	1	0	0	Yes	No	No	Yes	Yes	No	0.03054	0.03054	3	37	2	3	3	3	0	No	No	No	No	Yes	Yes	No	Yes	contains broad infection/cancer/disease-module support; metabolism-only pathway support; no non-broad supporting pathway
0.849728	Delirium	Carbamazepine	Focal seizures	hsa00630;hsa00640	Glyoxylate and dicarboxylate metabolism - Homo sapiens (human);Propanoate metabolism - Homo sapiens (human)	Exonic	111	Small (50-199)	Yes	No	No	2	2	2	0	0	No	No	No	Yes	Yes	No	0.002375	0.0020805	13	13.5	3	3	3	3	0	No	No	No	No	Yes	Yes	No	Yes	small available cohort count (50-199); contains broad infection/cancer/disease-module support; metabolism-only pathway support; no non-broad supporting pathway
0.849717	Congenital cerebral cysts	Lacosamide	Focal seizures	hsa01210	2-Oxocarboxylic acid metabolism - Homo sapiens (human)	Exonic	38	Very small (<50)	Yes	Yes	No	1	1	1	0	0	Yes	No	No	Yes	Yes	No	0.00204	0.00204	4	15	3	2	2	2	0	No	No	No	No	Yes	Yes	No	Yes	very small available cohort count (<50); contains broad infection/cancer/disease-module support; metabolism-only pathway support; no non-broad supporting pathway
0.849698	Childhood emotional/social disorders	Primidone	Epilepsy	hsa00500	Starch and sucrose metabolism - Homo sapiens (human)	Exonic	946	Moderate (200-999)	No	No	No	1	1	1	0	0	Yes	No	No	Yes	Yes	No	0.01481	0.01481	3	21	2	2	2	2	0	No	No	No	No	Yes	Yes	No	Yes	contains broad infection/cancer/disease-module support; metabolism-only pathway support; no non-broad supporting pathway
0.849644	Major depressive disorder	Vorasidenib (Voranigo)	Grade 2 IDH-mutant glioma	hsa04512;hsa05214	ECM-receptor interaction - Homo sapiens (human);Glioma - Homo sapiens (human)	Exonic	11004	Large (>=1000)	No	No	No	2	2	1	1	0	No	No	No	Yes	No	No	0.01668	0.01625	25	6.5	3	3	3	2	2	No	No	No	No	Yes	No	Yes	No	contains broad infection/cancer/disease-module support
0.849615	Dual role transvestism	Cannabidiol (Epidiolex)	Dravet; LGS; TSC seizures	hsa03410	Base excision repair - Homo sapiens (human)	Exonic	185	Small (50-199)	Yes	No	No	1	1	1	0	0	Yes	No	No	No	No	No	0.001469	0.001469	4	14	2	2	2	2	2	No	No	No	No	No	No	No	Yes	small available cohort count (50-199); small cohort stricter criteria not met
0.849569	Cerebral infarction due to unspecified occlusion or stenosis of unspecified cerebral artery	Cladribine (Mavenclad)	Relapsing MS	hsa00051	Fructose and mannose metabolism - Homo sapiens (human)	Exonic	351	Moderate (200-999)	No	No	No	1	1	1	0	0	Yes	No	No	Yes	Yes	No	0.007143	0.007143	7	23	4	2	2	2	0	No	No	No	No	Yes	Yes	No	Yes	contains broad infection/cancer/disease-module support; metabolism-only pathway support; no non-broad supporting pathway
0.849476	Other psychological development disorders	Ponesimod (Ponvory)	Relapsing MS	hsa05320	Autoimmune thyroid disease - Homo sapiens (human)	Exonic	9502	Large (>=1000)	No	No	No	1	1	1	0	0	Yes	No	No	No	No	No	0.03189	0.03189	4	21	2	2	1	1	1	No	No	No	No	Yes	No	Yes	No	contains broad infection/cancer/disease-module support
0.849476	Other psychological development disorders	Diroximel fumarate (Vumerity)	Relapsing MS	hsa05320	Autoimmune thyroid disease - Homo sapiens (human)	Exonic	9502	Large (>=1000)	No	No	No	1	1	1	0	0	Yes	No	No	No	No	No	0.03189	0.03189	4	21	2	2	1	1	1	No	No	No	No	Yes	No	Yes	No	contains broad infection/cancer/disease-module support
0.849455	Unspecified sequelae of unspecified cerebrovascular disease	Cladribine (Mavenclad)	Relapsing MS	hsa00051	Fructose and mannose metabolism - Homo sapiens (human)	Exonic	57	Small (50-199)	Yes	No	No	1	1	1	0	0	Yes	No	No	Yes	Yes	No	0.002808	0.002808	9	23	3	2	2	2	0	No	No	No	No	Yes	Yes	No	Yes	small available cohort count (50-199); contains broad infection/cancer/disease-module support; metabolism-only pathway support; no non-broad supporting pathway
0.849444	Other sequelae following unspecified cerebrovascular disease	Mobocertinib	EGFR exon 20 NSCLC (some CNS use)	hsa00533;hsa00561	Glycosaminoglycan biosynthesis - keratan sulfate - Homo sapiens (human);Glycerolipid metabolism - Homo sapiens (human)	Exonic	137	Small (50-199)	Yes	No	No	2	2	2	0	0	No	No	No	Yes	Yes	No	0.003496	0.003405	22	14	3	2	2	2	0	No	No	No	No	Yes	Yes	No	Yes	small available cohort count (50-199); contains broad infection/cancer/disease-module support; metabolism-only pathway support; no non-broad supporting pathway
0.849367	Cognitive deficits following unspecified cerebrovascular disease	Vorasidenib (Voranigo)	IDH-mutant grade 2 glioma	hsa03020	RNA polymerase - Homo sapiens (human)	Exonic	103	Small (50-199)	Yes	No	No	1	1	1	0	0	Yes	No	No	No	No	No	0.004742	0.004742	9	14	2	2	2	2	2	No	No	No	No	No	No	No	Yes	small available cohort count (50-199); small cohort stricter criteria not met
0.849367	Cognitive deficits following unspecified cerebrovascular disease	Vorasidenib	Systemic cancer with intracranial disease (brain metastases/leptomeningeal) contexts; CNS activity varies	hsa03020	RNA polymerase - Homo sapiens (human)	Exonic	103	Small (50-199)	Yes	No	No	1	1	1	0	0	Yes	No	No	No	No	No	0.004742	0.004742	9	14	2	2	2	2	1	No	No	No	No	Yes	No	No	Yes	small available cohort count (50-199); contains broad infection/cancer/disease-module support; small cohort stricter criteria not met
0.849357	Migraine	Crizotinib	ALK+/ROS1+ NSCLC	hsa00770;hsa00785	Pantothenate and CoA biosynthesis - Homo sapiens (human);Lipoic acid metabolism - Homo sapiens (human)	Exonic	10457	Large (>=1000)	No	No	No	2	2	2	0	0	No	No	No	Yes	Yes	No	0.01994	0.01842	17	22.5	1	2	2	2	0	Yes	No	No	No	Yes	Yes	No	Yes	single variant-class support; contains broad infection/cancer/disease-module support; metabolism-only pathway support; no non-broad supporting pathway
0.849339	Unspecified symptoms and signs involving cognitive functions following unspecified cerebrovascular disease	Vorasidenib	Systemic cancer with intracranial disease (brain metastases/leptomeningeal) contexts; CNS activity varies	hsa03020	RNA polymerase - Homo sapiens (human)	Exonic	94	Small (50-199)	Yes	No	No	1	1	1	0	0	Yes	No	No	No	No	No	0.004735	0.004735	9	14	2	2	2	2	1	No	No	No	No	Yes	No	No	Yes	small available cohort count (50-199); contains broad infection/cancer/disease-module support; small cohort stricter criteria not met
0.849339	Unspecified symptoms and signs involving cognitive functions following unspecified cerebrovascular disease	Vorasidenib (Voranigo)	IDH-mutant grade 2 glioma	hsa03020	RNA polymerase - Homo sapiens (human)	Exonic	94	Small (50-199)	Yes	No	No	1	1	1	0	0	Yes	No	No	No	No	No	0.004735	0.004735	9	14	2	2	2	2	2	No	No	No	No	No	No	No	Yes	small available cohort count (50-199); small cohort stricter criteria not met
0.849308	Persistent mood disorders (dysthymia/cyclothymia)	Natalizumab (Tysabri)	Relapsing MS	hsa00071	Fatty acid degradation - Homo sapiens (human)	Exonic	1171	Large (>=1000)	No	No	No	1	1	1	0	0	Yes	No	No	Yes	Yes	No	0.01425	0.01425	3	11	4	2	2	2	0	No	No	No	No	Yes	Yes	No	Yes	contains broad infection/cancer/disease-module support; metabolism-only pathway support; no non-broad supporting pathway
0.849306	Neurofibromatosis	Tiagabine	Focal seizures	hsa00533	Glycosaminoglycan biosynthesis - keratan sulfate - Homo sapiens (human)	Exonic	1306	Large (>=1000)	No	No	Yes	1	1	1	0	0	Yes	No	No	Yes	Yes	No	0.009332	0.009332	8	21	2	2	2	2	0	No	No	No	No	Yes	Yes	No	Yes	contains broad infection/cancer/disease-module support; metabolism-only pathway support; no non-broad supporting pathway
0.849306	Malignant neoplasm of other parts of CNS	Oxcarbazepine	Focal seizures	hsa00770;hsa00785	Pantothenate and CoA biosynthesis - Homo sapiens (human);Lipoic acid metabolism - Homo sapiens (human)	Exonic	373	Moderate (200-999)	No	No	Yes	2	2	2	0	0	No	No	No	Yes	Yes	No	0.003482	0.003202	15	22.5	1	2	2	2	0	Yes	No	No	No	Yes	Yes	No	Yes	single variant-class support; contains broad infection/cancer/disease-module support; metabolism-only pathway support; no non-broad supporting pathway
0.849293	Cognitive deficits following unspecified cerebrovascular disease	Eslicarbazepine	Focal seizures	hsa00900	Terpenoid backbone biosynthesis - Homo sapiens (human)	Exonic	103	Small (50-199)	Yes	No	No	1	1	1	0	0	Yes	No	No	Yes	Yes	No	0.005372	0.005372	4	18	2	1	1	1	0	No	Yes	No	No	Yes	Yes	No	Yes	small available cohort count (50-199); single pathway support; contains broad infection/cancer/disease-module support; metabolism-only pathway support; no non-broad supporting pathway
0.849289	Unspecified symptoms and signs involving cognitive functions following unspecified cerebrovascular disease	Eslicarbazepine	Focal seizures	hsa00900	Terpenoid backbone biosynthesis - Homo sapiens (human)	Exonic	94	Small (50-199)	Yes	No	No	1	1	1	0	0	Yes	No	No	Yes	Yes	No	0.005369	0.005369	4	18	2	1	1	1	0	No	Yes	No	No	Yes	Yes	No	Yes	small available cohort count (50-199); single pathway support; contains broad infection/cancer/disease-module support; metabolism-only pathway support; no non-broad supporting pathway
0.849283	Neoplasm of uncertain behavior of CNS	Avelumab	Systemic cancer with intracranial disease (brain metastases/leptomeningeal) contexts; CNS activity varies	hsa00140;hsa00220;hsa00260	Steroid hormone biosynthesis - Homo sapiens (human);Arginine biosynthesis - Homo sapiens (human);Glycine, serine and threonine metabolism - Homo sapiens (human)	Exonic	117	Small (50-199)	Yes	No	Yes	3	3	3	0	0	No	No	No	Yes	Yes	No	0.003837	0.00275833	4	17.3333	3	3	3	3	0	No	No	No	No	Yes	Yes	No	Yes	small available cohort count (50-199); contains broad infection/cancer/disease-module support; metabolism-only pathway support; no non-broad supporting pathway
0.849269	Dysphagia following unspecified cerebrovascular disease	Interferon beta-1a (Avonex/Rebif)	Relapsing MS	hsa03250;hsa04659	Viral life cycle - HIV-1 - Homo sapiens (human);Th17 cell differentiation - Homo sapiens (human)	Exonic	31	Very small (<50)	Yes	Yes	No	2	2	2	0	0	No	No	No	Yes	No	No	0.001659	0.0016545	24	9.5	1	2	2	2	1	Yes	No	No	No	Yes	No	No	Yes	very small available cohort count (<50); single variant-class support; contains broad infection/cancer/disease-module support
0.849269	Dysphagia following unspecified cerebrovascular disease	Monomethyl fumarate (Bafiertam)	Relapsing MS	hsa03250;hsa04659	Viral life cycle - HIV-1 - Homo sapiens (human);Th17 cell differentiation - Homo sapiens (human)	Exonic	31	Very small (<50)	Yes	Yes	No	2	2	2	0	0	No	No	No	Yes	No	No	0.001659	0.0016545	24	9.5	1	2	2	2	1	Yes	No	No	No	Yes	No	No	Yes	very small available cohort count (<50); single variant-class support; contains broad infection/cancer/disease-module support
0.849197	Postpartum depression	Ceritinib	ALK+ NSCLC	hsa00730	Thiamine metabolism - Homo sapiens (human)	Exonic	54	Small (50-199)	Yes	No	No	1	1	1	0	0	Yes	No	No	Yes	Yes	No	0.003385	0.003385	4	28	3	3	3	3	0	No	No	No	No	Yes	Yes	No	Yes	small available cohort count (50-199); contains broad infection/cancer/disease-module support; metabolism-only pathway support; no non-broad supporting pathway
0.849101	Benign neoplasm of pituitary/craniopharyngeal region	Ceritinib	ALK+ NSCLC	hsa00730	Thiamine metabolism - Homo sapiens (human)	Exonic	140	Small (50-199)	Yes	No	Yes	1	1	1	0	0	Yes	No	No	Yes	Yes	No	0.003982	0.003982	2	28	4	2	2	2	0	No	No	No	No	Yes	Yes	No	Yes	small available cohort count (50-199); contains broad infection/cancer/disease-module support; metabolism-only pathway support; no non-broad supporting pathway
0.849096	Personality disorders	Midazolam (Nayzilam/IV)	Seizure clusters/status	hsa00051;hsa00061	Fructose and mannose metabolism - Homo sapiens (human);Fatty acid biosynthesis - Homo sapiens (human)	Exonic	161	Small (50-199)	Yes	No	No	2	2	2	0	0	No	No	No	Yes	Yes	No	0.002991	0.002934	17	18	3	3	3	3	0	No	No	No	No	Yes	Yes	No	Yes	small available cohort count (50-199); contains broad infection/cancer/disease-module support; metabolism-only pathway support; no non-broad supporting pathway
0.849079	Nontraumatic subarachnoid hemorrhage	Lapatinib	HER2+ breast cancer (CNS use)	hsa04664	Fc epsilon RI signaling pathway - Homo sapiens (human)	Exonic	52	Small (50-199)	Yes	No	No	1	1	1	0	0	Yes	No	No	No	No	No	0.003045	0.003045	10	16	3	3	3	3	2	No	No	No	No	Yes	No	Yes	No	small available cohort count (50-199); contains broad infection/cancer/disease-module support
0.849055	Specific learning disorders	Encorafenib	BRAF V600 melanoma	hsa04657	IL-17 signaling pathway - Homo sapiens (human)	Exonic	6150	Large (>=1000)	No	No	No	1	1	1	0	0	Yes	No	No	No	No	No	0.02752	0.02752	7	10	2	1	1	1	1	No	Yes	No	No	No	No	No	Yes	single pathway support
0.848997	Developmental speech/language disorders	Capmatinib	MET exon 14 NSCLC	hsa01212	Fatty acid metabolism - Homo sapiens (human)	Exonic	18612	Large (>=1000)	No	No	No	1	1	1	0	0	Yes	No	No	Yes	Yes	No	0.02805	0.02805	9	29	4	1	1	1	0	No	Yes	No	No	Yes	Yes	No	Yes	single pathway support; contains broad infection/cancer/disease-module support; metabolism-only pathway support; no non-broad supporting pathway
0.848982	Developmental motor coordination disorder	Natalizumab (Tysabri)	Relapsing MS	hsa00071;hsa00100	Fatty acid degradation - Homo sapiens (human);Steroid biosynthesis - Homo sapiens (human)	Exonic	3072	Large (>=1000)	No	No	No	2	2	2	0	0	No	No	No	Yes	Yes	No	0.009599	0.0095515	14	13	3	4	4	4	0	No	No	No	No	Yes	Yes	No	Yes	contains broad infection/cancer/disease-module support; metabolism-only pathway support; no non-broad supporting pathway
0.84895	Unspecified sequelae of cerebral infarction	Dacomitinib	EGFR-mutant NSCLC	hsa00531;hsa04012	Glycosaminoglycan degradation - Homo sapiens (human);ErbB signaling pathway - Homo sapiens (human)	Exonic	80	Small (50-199)	Yes	No	No	2	2	2	0	0	No	No	No	Yes	No	No	0.002699	0.002513	23	4.5	1	2	2	2	1	Yes	No	No	No	Yes	No	No	Yes	small available cohort count (50-199); single variant-class support; contains broad infection/cancer/disease-module support
0.848939	Cerebral infarction	Tepotinib	MET exon 14 NSCLC	hsa01250	Biosynthesis of nucleotide sugars - Homo sapiens (human)	Exonic	252	Moderate (200-999)	No	No	No	1	1	1	0	0	Yes	No	No	Yes	Yes	No	0.005795	0.005795	6	26	3	1	1	1	0	No	Yes	No	No	Yes	Yes	No	Yes	single pathway support; contains broad infection/cancer/disease-module support; metabolism-only pathway support; no non-broad supporting pathway
0.848925	Stress-related and adjustment disorders	Cenobamate	Focal seizures	hsa01250	Biosynthesis of nucleotide sugars - Homo sapiens (human)	Exonic	3000	Large (>=1000)	No	No	No	1	1	1	0	0	Yes	No	No	Yes	Yes	No	0.02016	0.02016	5	26	1	1	1	1	0	Yes	Yes	No	No	Yes	Yes	No	Yes	single variant-class support; single pathway support; contains broad infection/cancer/disease-module support; metabolism-only pathway support; no non-broad supporting pathway
0.848912	Somatoform disorders	Trofinetide (Daybue)	Rett syndrome	hsa04730	Long-term depression - Homo sapiens (human)	Exonic	517	Moderate (200-999)	No	No	No	1	1	1	0	0	Yes	No	No	No	No	No	0.006299	0.006299	12	6	3	3	3	3	3	No	No	No	No	No	No	Yes	No	Passes conservative downstream criteria
0.848912	Somatoform disorders	Tofersen (Qalsody)	ALS (SOD1 mutation)	hsa04730	Long-term depression - Homo sapiens (human)	Exonic	517	Moderate (200-999)	No	No	No	1	1	1	0	0	Yes	No	No	No	No	No	0.006299	0.006299	12	6	3	3	3	3	3	No	No	No	No	No	No	Yes	No	Passes conservative downstream criteria
0.848912	Somatoform disorders	Everolimus	TSC SEGA; TSC seizures	hsa04730	Long-term depression - Homo sapiens (human)	Exonic	517	Moderate (200-999)	No	No	No	1	1	1	0	0	Yes	No	No	No	No	No	0.006299	0.006299	12	6	4	3	3	3	3	No	No	No	No	No	No	Yes	No	Passes conservative downstream criteria
0.848912	Somatoform disorders	Xanomeline/Trospium (Cobenfy)	Schizophrenia	hsa04730	Long-term depression - Homo sapiens (human)	Exonic	517	Moderate (200-999)	No	No	No	1	1	1	0	0	Yes	No	No	No	No	No	0.006299	0.006299	12	6	2	2	2	2	2	No	No	No	No	No	No	Yes	No	Passes conservative downstream criteria
0.848907	Occlusion and stenosis of unspecified cerebral artery	Durvalumab	Systemic cancer with intracranial disease (brain metastases/leptomeningeal) contexts; CNS activity varies	hsa00053;hsa00061	Ascorbate and aldarate metabolism - Homo sapiens (human);Fatty acid biosynthesis - Homo sapiens (human)	Exonic	60	Small (50-199)	Yes	No	No	2	2	2	0	0	No	No	No	Yes	Yes	No	0.005263	0.0039455	2	20.5	4	4	4	4	0	No	No	No	No	Yes	Yes	No	Yes	small available cohort count (50-199); contains broad infection/cancer/disease-module support; metabolism-only pathway support; no non-broad supporting pathway
0.848853	Somatoform disorders	Lamotrigine	Epilepsy	hsa00970;hsa00983	Aminoacyl-tRNA biosynthesis - Homo sapiens (human);Drug metabolism - other enzymes - Homo sapiens (human)	Exonic	517	Moderate (200-999)	No	No	No	2	2	2	0	0	No	No	No	Yes	Yes	No	0.006185	0.0056295	13	10	3	3	3	3	0	No	No	No	No	Yes	Yes	No	Yes	contains broad infection/cancer/disease-module support; metabolism-only pathway support; no non-broad supporting pathway
0.848841	Mental disorders due to brain dysfunction	Oxcarbazepine	Focal seizures	hsa00785	Lipoic acid metabolism - Homo sapiens (human)	Exonic	566	Moderate (200-999)	No	No	No	1	1	1	0	0	Yes	No	No	Yes	Yes	No	0.008676	0.008676	4	22	2	1	1	1	0	No	Yes	No	No	Yes	Yes	No	Yes	single pathway support; contains broad infection/cancer/disease-module support; metabolism-only pathway support; no non-broad supporting pathway
0.848829	Cerebrovascular disease	Phenytoin	Epilepsy	hsa00561;hsa00565	Glycerolipid metabolism - Homo sapiens (human);Ether lipid metabolism - Homo sapiens (human)	Exonic	32	Very small (<50)	Yes	Yes	No	2	2	2	0	0	No	No	No	Yes	Yes	No	0.001313	0.001307	22	6	3	4	4	4	0	No	No	No	No	Yes	Yes	No	Yes	very small available cohort count (<50); contains broad infection/cancer/disease-module support; metabolism-only pathway support; no non-broad supporting pathway
0.848779	Cerebral infarction due to embolism of unspecified cerebral artery	Monomethyl fumarate (Bafiertam)	Relapsing MS	hsa03250	Viral life cycle - HIV-1 - Homo sapiens (human)	Exonic	41	Very small (<50)	Yes	Yes	No	1	1	1	0	0	Yes	No	No	Yes	No	No	0.00183	0.00183	8	7	1	1	1	1	0	Yes	Yes	No	No	Yes	No	No	Yes	very small available cohort count (<50); single variant-class support; single pathway support; contains broad infection/cancer/disease-module support; no non-broad supporting pathway
0.848779	Cerebral infarction due to embolism of unspecified cerebral artery	Interferon beta-1a (Avonex/Rebif)	Relapsing MS	hsa03250	Viral life cycle - HIV-1 - Homo sapiens (human)	Exonic	41	Very small (<50)	Yes	Yes	No	1	1	1	0	0	Yes	No	No	Yes	No	No	0.00183	0.00183	8	7	1	1	1	1	0	Yes	Yes	No	No	Yes	No	No	Yes	very small available cohort count (<50); single variant-class support; single pathway support; contains broad infection/cancer/disease-module support; no non-broad supporting pathway
0.848748	Multiple sclerosis	Carbamazepine	Focal seizures	hsa00630;hsa00640	Glyoxylate and dicarboxylate metabolism - Homo sapiens (human);Propanoate metabolism - Homo sapiens (human)	Exonic	95	Small (50-199)	Yes	No	No	2	2	2	0	0	No	No	No	Yes	Yes	No	0.001361	0.001332	12	13.5	2	2	2	2	0	No	No	No	No	Yes	Yes	No	Yes	small available cohort count (50-199); contains broad infection/cancer/disease-module support; metabolism-only pathway support; no non-broad supporting pathway
0.848717	Nontraumatic subarachnoid hemorrhage	Ibrutinib	Systemic cancer with intracranial disease (brain metastases/leptomeningeal) contexts; CNS activity varies	hsa05218;hsa05320;hsa05416	Melanoma - Homo sapiens (human);Autoimmune thyroid disease - Homo sapiens (human);Viral myocarditis - Homo sapiens (human)	Exonic	52	Small (50-199)	Yes	No	No	3	2	1	1	1	No	No	No	Yes	No	No	0.003564	0.00297233	6	14	2	3	2	1	1	No	No	No	No	Yes	No	No	Yes	small available cohort count (50-199); contains broad infection/cancer/disease-module support; small cohort stricter criteria not met
0.848716	Multiple sclerosis	Pralsetinib	RET-altered NSCLC	hsa04068	FoxO signaling pathway - Homo sapiens (human)	Exonic	95	Small (50-199)	Yes	No	No	1	1	1	0	0	Yes	No	No	No	No	No	0.001364	0.001364	11	1	3	2	2	2	2	No	No	No	No	No	No	Yes	No	small available cohort count (50-199)
0.848702	Nontraumatic intracranial hemorrhage	Brigatinib	Systemic cancer with intracranial disease (brain metastases/leptomeningeal) contexts; CNS activity varies	hsa00900;hsa00970;hsa00982	Terpenoid backbone biosynthesis - Homo sapiens (human);Aminoacyl-tRNA biosynthesis - Homo sapiens (human);Drug metabolism - cytochrome P450 - Homo sapiens (human)	Exonic	116	Small (50-199)	Yes	No	No	3	3	3	0	0	No	No	No	Yes	Yes	No	0.004766	0.00327933	5	23	3	4	4	4	0	No	No	No	No	Yes	Yes	No	Yes	small available cohort count (50-199); contains broad infection/cancer/disease-module support; metabolism-only pathway support; no non-broad supporting pathway
0.848699	Attention-deficit/hyperactivity disorder	Vigabatrin	Infantile spasms; TSC seizures	hsa00520	Amino sugar and nucleotide sugar metabolism - Homo sapiens (human)	Exonic	15448	Large (>=1000)	No	No	No	1	1	1	0	0	Yes	No	No	Yes	Yes	No	0.03465	0.03465	6	16	3	2	2	2	0	No	No	No	No	Yes	Yes	No	Yes	contains broad infection/cancer/disease-module support; metabolism-only pathway support; no non-broad supporting pathway
0.848696	Intellectual disability	Felbamate	Lennox-Gastaut	hsa04750	Inflammatory mediator regulation of TRP channels - Homo sapiens (human)	Exonic	2883	Large (>=1000)	No	No	No	1	1	1	0	0	Yes	No	No	No	No	No	0.01266	0.01266	8	7	3	3	3	3	2	No	No	No	No	Yes	No	Yes	No	contains broad infection/cancer/disease-module support
0.848693	Multiple sclerosis	Everolimus	TSC SEGA; TSC seizures	hsa05032	Morphine addiction - Homo sapiens (human)	Exonic	95	Small (50-199)	Yes	No	No	1	1	1	0	0	Yes	No	No	No	No	No	0.001309	0.001309	14	3	2	1	1	1	1	No	Yes	No	No	No	No	No	Yes	small available cohort count (50-199); single pathway support
0.848649	Specific learning disorders	Midazolam (Nayzilam/IV)	Seizure clusters/status	hsa00052	Galactose metabolism - Homo sapiens (human)	Exonic	6150	Large (>=1000)	No	No	No	1	1	1	0	0	Yes	No	No	Yes	Yes	No	0.02854	0.02854	5	24	3	2	2	2	0	No	No	No	No	Yes	Yes	No	Yes	contains broad infection/cancer/disease-module support; metabolism-only pathway support; no non-broad supporting pathway
0.848643	Sleep disorders	Cobimetinib	BRAF V600 melanoma (combo)	hsa03410	Base excision repair - Homo sapiens (human)	Exonic	1112	Large (>=1000)	No	No	No	1	1	1	0	0	Yes	No	No	No	No	No	0.01429	0.01429	11	14	3	3	3	3	3	No	No	No	No	No	No	Yes	No	Passes conservative downstream criteria
0.848642	Trichotillomania	Valproate / Divalproex	Epilepsy	hsa04981	Folate transport and metabolism - Homo sapiens (human)	Exonic	138	Small (50-199)	Yes	No	No	1	1	1	0	0	Yes	No	No	Yes	Yes	No	0.007488	0.007488	8	19	1	1	1	1	0	Yes	Yes	No	No	Yes	Yes	No	Yes	small available cohort count (50-199); single variant-class support; single pathway support; contains broad infection/cancer/disease-module support; metabolism-only pathway support; no non-broad supporting pathway
0.848612	Unspecified symptoms and signs involving cognitive functions following unspecified cerebrovascular disease	Erlotinib	EGFR-mutant NSCLC (CNS activity reported)	hsa00380	Tryptophan metabolism - Homo sapiens (human)	Exonic	94	Small (50-199)	Yes	No	No	1	1	1	0	0	Yes	No	No	Yes	Yes	No	0.005019	0.005019	8	8	3	2	2	2	0	No	No	No	No	Yes	Yes	No	Yes	small available cohort count (50-199); contains broad infection/cancer/disease-module support; metabolism-only pathway support; no non-broad supporting pathway
0.848575	Other neurotic disorders	Lorazepam (IV)	Status epilepticus	hsa00140	Steroid hormone biosynthesis - Homo sapiens (human)	Exonic	438	Moderate (200-999)	No	No	No	1	1	1	0	0	Yes	No	No	Yes	Yes	No	0.01383	0.01383	1	7	4	2	2	2	0	No	No	No	No	Yes	Yes	No	Yes	contains broad infection/cancer/disease-module support; metabolism-only pathway support; no non-broad supporting pathway
0.848551	Cerebral aneurysm	Neratinib	HER2+ breast cancer	hsa04912	GnRH signaling pathway - Homo sapiens (human)	Exonic	37	Very small (<50)	Yes	Yes	No	1	1	1	0	0	Yes	No	No	No	No	No	0.002145	0.002145	12	13	1	1	1	1	1	Yes	Yes	No	No	No	No	No	Yes	very small available cohort count (<50); single variant-class support; single pathway support
0.848545	Neurocutaneous syndromes (other)	Perampanel	Focal seizures	hsa04625	C-type lectin receptor signaling pathway - Homo sapiens (human)	Exonic	287	Moderate (200-999)	No	No	No	1	1	1	0	0	Yes	No	No	No	No	No	0.003066	0.003066	10	10	4	3	3	3	3	No	No	No	No	No	No	Yes	No	Passes conservative downstream criteria
0.848542	Benign neoplasm of CNS	Alteplase (tPA)	Acute ischemic stroke	hsa00350;hsa04610	Tyrosine metabolism - Homo sapiens (human);Complement and coagulation cascades - Homo sapiens (human)	Exonic	335	Moderate (200-999)	No	No	Yes	2	2	2	0	0	No	No	No	Yes	No	No	0.003775	0.003298	17	16	4	3	3	3	1	No	No	No	No	Yes	No	Yes	No	contains broad infection/cancer/disease-module support
[truncated: 21,813 more rows]

## Sheet: 4B_collapsed_candidates
Supplementary Table 4B. Collapsed unique drug–diagnosis repurposing candidates with downstream confidence annotations
[truncated: 12,041 more rows]

## Sheet: 4C_cohort_sensitivity
Supplementary Table 4C. Cohort-size sensitivity analysis of drug–diagnosis candidate prioritization
Analysis_set	No_diagnoses	No_unique_drug_diagnosis_pairs	No_conservative_high_confidence_pairs	Percent_pairs_supported_by_2plus_variant_classes	Percent_pairs_supported_by_3plus_variant_classes	Median_supporting_pathways
[truncated: 10 more rows]

## Sheet: 4D_candidate_rankings
Supplementary Table 4D. Repurposing Score weight-sensitivity analysis across primary, balanced, and genetics-forward ranking schemes
[truncated: 12,041 more rows]
[truncated: 21 more columns]
